# Supplementary material for: Absolute structure of (3aS,5S,7aS,7bS,9aR,10R,12aR,12bS)-7b-hy­droxy-4,4,7a,9a,12a-penta­methyl-10-[(2′R)-6-methyl­heptan-2-yl]-2,8,9-trioxo­octa­deca­hydro­benzo[d]indeno­[4,5-b]azepin-5-yl acetate from 62-year-old crystals
Source: Acta Crystallogr E Crystallogr Commun. 2019 Aug 23;75(Pt 9):1348–51. doi: 10.1107/S205698901901140X (PMC6727055; doi:10.1107/S205698901901140X)
Supplement: Supplementary file 1 [file e-75-01348-sup1.cif]

##############################################################################
#                                                                            #
# This CIF contains the data in a paper accepted for publication in          #
# Acta Crystallographica Section E. It conforms to the requirements of       #
# Notes for Authors for Acta Crystallographica Section E, and has been       #
# peer reviewed under the auspices of the IUCr Commission on Journals.       #
#                                                                            #
# Full details of the Crystallographic Information File format               #
# are given in the paper "The Crystallographic Information File (CIF):       #
# a New Standard Archive File for Crystallography" by S. R. Hall, F. H.      #
# Allen and I. D. Brown [Acta Cryst. (1991), A47, 655-685].                  #
#                                                                            #
# The current version of the core CIF dictionary is obtainable from          #
# ftp://ftp.iucr.org/pub/cif_core.dic.                                       #
#                                                                            #
# Software is freely available for graphical display of the structure(s)     #
# in this CIF. For information consult the CIF software page                 #
# http://www.iucr.org/resources/cif/software.                                #
#                                                                            #
# This file may be used for bona fide research purposes within the           #
# scientific community so long as proper attribution is given to the journal # 
# article from which it was obtained.                                        #
#                                                                            #
##############################################################################
data_I
_audit_creation_method     'SHELXL-2018/3'
_journal_date_recd_electronic     2019-07-25
_journal_date_accepted     2019-08-13
_journal_name_full     'Acta Crystallographica, Section E'
_journal_year     2019
_journal_volume     75
_journal_issue      9
_journal_page_first     1348
_journal_page_last     1351
_journal_paper_category     GO
_journal_paper_doi     10.1107/S205698901901140X
_journal_coeditor_code     EX2022
_publ_contact_author_name     'Leopoldo Suescun'
_publ_contact_author_address
;
Cryssmat-Lab/DETEMA, Facultad de Qu\'imica, Universidad de la Rep\'ublica, Av.
 Gral. Flores 2124, Montevideo 11800, Uruguay
;
_publ_contact_author_email     'leopoldo@fq.edu.uy'
_publ_contact_author_fax     '+59829241906'
_publ_contact_author_phone     '+59829290705'
_publ_section_title
;\
Absolute structure of
(3a<i>S</i>,5<i>S</i>,7a<i>S</i>,7b<i>S</i>,9a<i>R</i>,10<i>R</i>,\
12a<i>R</i>,12b<i>S</i>)-7b-hydroxy-4,4,7a,9a,12a-pentamethyl-10-\
[(2'<i>R</i>)-6-methylheptan-2-yl]-2,8,9-trioxooctadecahydrobenzo[<i>d</i>]\
indeno[4,5-<i>b</i>]azepin-5-yl acetate from 62-year-old crystals
;
loop_
    _publ_author_name
    _publ_author_footnote
    _publ_author_address
    'Suescun, Leopoldo' .
;
Cryssmat-Lab/DETEMA, Facultad de Qu\'imica, Universidad de la Rep\'ublica, Av.
 Gral.
Flores 2124, Montevideo 11800,
Uruguay
;
    'Heinzen, Horacio' .
;
Departamento de Qu\'imica Org\'anica, Facultad de Qu\'imica,
Universidad de la Rep\'ublica, Av. Gral. Flores 2124, Montevideo 11800,
Uruguay
;
_publ_section_synopsis
;
The structure of the title compound was determined using single crystals
obtained more than 60 years ago at the Facultad de Qu\'imica, Universidad de
la Rep\'ublica. The chemical structure of the compound, now confirmed by X-ray
diffraction, was determined spectroscopically and was relevant in the
determination of the structure of lanosterol and other triterpenoids in the
early 50's.
;
_chemical_name_systematic
;\
(3a<i>S</i>,5<i>S</i>,7a<i>S</i>,7b<i>S</i>,9a<i>R</i>,10<i>R</i>,\
12a<i>R</i>,12b<i>S</i>)-7b-Hydroxy-4,4,7a,9a,12a-pentamethyl-10-\
[(2'<i>R</i>)-6-methylheptan-2-yl]-2,8,9-trioxooctadecahydro\
benzo[<i>d</i>]indeno[4,5-<i>b</i>]azepin-5-yl acetate
;
_chemical_name_common     ?
_chemical_formula_moiety     'C32 H51 N O6'
_chemical_formula_sum     'C32 H51 N O6'
_chemical_formula_iupac     'C32 H51 N O6'
_chemical_formula_weight     545.73
_chemical_melting_point     ?
_chemical_absolute_configuration     ad
_space_group_crystal_system     monoclinic
_space_group_name_H-M_alt     'C 2'
_space_group_name_Hall     'C 2y'
loop_
    _space_group_symop_operation_xyz
    'x, y, z'
    '-x, y, -z'
    'x+1/2, y+1/2, z'
    '-x+1/2, y+1/2, -z'
_cell_length_a     34.882(4)
_cell_length_b     6.5332(11)
_cell_length_c     13.6021(16)
_cell_angle_alpha     90
_cell_angle_beta     100.599(14)
_cell_angle_gamma     90
_cell_volume     3046.9(7)
_cell_formula_units_Z     4
_cell_measurement_reflns_used     95
_cell_measurement_theta_min     12.3
_cell_measurement_theta_max     47.34
_cell_measurement_temperature     100(2)
_exptl_crystal_description     'flat needles'
_exptl_crystal_colour     yellow
_exptl_crystal_size_max     0.442
_exptl_crystal_size_mid     0.333
_exptl_crystal_size_min     0.087
_exptl_crystal_density_diffrn     1.190
_exptl_crystal_density_meas     ?
_exptl_crystal_density_method     ?
_exptl_crystal_F_000     1192
_exptl_absorpt_coefficient_mu     0.644
_exptl_absorpt_correction_type     multi-scan
_exptl_absorpt_process_details
;
(SADABS; Krause <i>et al.</i>, 2015)
;
_exptl_absorpt_correction_T_min     0.804
_exptl_absorpt_correction_T_max     0.946
_diffrn_ambient_temperature     100(2)
_diffrn_source     'Incoatec I microsource'
_diffrn_radiation_type     CuK\a
_diffrn_radiation_wavelength     1.54178
_diffrn_measurement_device_type     'Bruker D8 Venture'
_diffrn_measurement_method     '\w and \f scans'
_diffrn_detector_area_resol_mean     10.4167
_diffrn_reflns_number     14487
_diffrn_reflns_av_R_equivalents     0.0335
_diffrn_reflns_av_unetI/netI     0.0361
_diffrn_reflns_theta_min     2.577
_diffrn_reflns_theta_max     68.438
_diffrn_reflns_theta_full     67.679
_diffrn_measured_fraction_theta_max     0.994
_diffrn_measured_fraction_theta_full     0.998
_diffrn_reflns_limit_h_min     -38
_diffrn_reflns_limit_h_max     42
_diffrn_reflns_limit_k_min     -7
_diffrn_reflns_limit_k_max     7
_diffrn_reflns_limit_l_min     -14
_diffrn_reflns_limit_l_max     16
_refine_special_details     ?
_reflns_number_total     5509
_reflns_number_gt     5056
_reflns_threshold_expression     'I > 2\s(I)'
_refine_ls_structure_factor_coef     Fsqd
_refine_ls_matrix_type     full
_refine_ls_R_factor_all     0.0549
_refine_ls_R_factor_gt     0.0504
_refine_ls_wR_factor_gt     0.1306
_refine_ls_wR_factor_ref     0.1346
_refine_ls_goodness_of_fit_ref     1.068
_refine_ls_restrained_S_all     1.092
_refine_ls_number_reflns     5509
_refine_ls_number_parameters     410
_refine_ls_number_restraints     179
_refine_ls_hydrogen_treatment     mixed
_refine_ls_weighting_scheme     calc
_refine_ls_weighting_details
              'w=1/[\s^2^(Fo^2^)+(0.0771P)^2^+1.6616P] where P=(Fo^2^+2Fc^2^)/3'
_atom_sites_solution_hydrogens     mixed
_atom_sites_solution_primary     dual
_atom_sites_solution_secondary     difmap
_refine_ls_shift/su_max     0.001
_refine_ls_shift/su_mean     0.000
_refine_diff_density_max     0.406
_refine_diff_density_min     -0.195
_refine_ls_extinction_method     none
_refine_ls_extinction_coef     .
_refine_ls_abs_structure_details
;
Flack <i>x</i> determined using 2070 quotients
[(<i>I</i>^+^)-(<i>I</i>^-^)]/[(<i>I</i>^+^)+(<i>I</i>^-^)]
(Parsons <i>et al.</i>,  2013)
;
_refine_ls_abs_structure_Flack     0.09(10)
loop_
    _atom_type_symbol
    _atom_type_description
    _atom_type_scat_dispersion_real
    _atom_type_scat_dispersion_imag
    _atom_type_scat_source
    'C' 'C' 0.0181 0.0091
                         'International Tables Vol C Tables 4.2.6.8 and 6.1.1.4'
    'H' 'H' 0.0000 0.0000
                         'International Tables Vol C Tables 4.2.6.8 and 6.1.1.4'
    'N' 'N' 0.0311 0.0180
                         'International Tables Vol C Tables 4.2.6.8 and 6.1.1.4'
    'O' 'O' 0.0492 0.0322
                         'International Tables Vol C Tables 4.2.6.8 and 6.1.1.4'
_computing_data_collection
;
APEX2 (Bruker, 2014)
;
_computing_cell_refinement
;
SAINT (Bruker, 2014)
;
_computing_data_reduction
;
SAINT (Bruker, 2014)
;
_computing_structure_solution
;
SHELXT (Sheldrick, 2015a)
;
_computing_structure_refinement
;
SHELXL2018 (Sheldrick, 2015b)
;
_computing_molecular_graphics
;
Mercury (Macrae <i>et al.</i>,  2008)
;
_computing_publication_material
;
publCIF (Westrip, 2010)
;
loop_
    _atom_site_type_symbol
    _atom_site_label
    _atom_site_fract_x
    _atom_site_fract_y
    _atom_site_fract_z
    _atom_site_U_iso_or_equiv
    _atom_site_adp_type
    _atom_site_calc_flag
    _atom_site_occupancy
    _atom_site_disorder_assembly
    _atom_site_disorder_group
    N N1 0.79213(8) 0.2991(4) 0.13482(19) 0.0333(6) Uani d 1 . .
    H H1 0.8127(12) 0.336(7) 0.112(3) 0.040 Uiso d 1 . .
    C C2 0.76039(9) 0.2296(5) 0.0731(2) 0.0328(7) Uani d 1 . .
    O O2 0.75912(7) 0.2260(4) -0.01801(15) 0.0388(5) Uani d 1 . .
    C C3 0.72638(10) 0.1796(5) 0.1211(2) 0.0352(7) Uani d 1 . .
    H H3A 0.734863 0.096037 0.181978 0.042 Uiso calc 1 . .
    H H3B 0.706632 0.101249 0.074346 0.042 Uiso calc 1 . .
    C C3A 0.70900(9) 0.3854(5) 0.1486(2) 0.0306(7) Uani d 1 . .
    H H3C 0.718787 0.487501 0.104353 0.037 Uiso calc 1 . .
    C C4 0.66354(10) 0.3882(5) 0.1126(2) 0.0336(7) Uani d 1 . .
    C C41 0.64140(10) 0.2211(6) 0.1579(3) 0.0443(8) Uani d 1 . .
    H H41A 0.654842 0.089874 0.155829 0.066 Uiso calc 1 . .
    H H41B 0.614821 0.210457 0.119331 0.066 Uiso calc 1 . .
    H H41C 0.640359 0.255936 0.227404 0.066 Uiso calc 1 . .
    C C42 0.65520(10) 0.3588(6) -0.0024(2) 0.0394(8) Uani d 1 . .
    H H42A 0.659808 0.215645 -0.018299 0.059 Uiso calc 1 . .
    H H42B 0.672523 0.447548 -0.032513 0.059 Uiso calc 1 . .
    H H42C 0.627994 0.394661 -0.029059 0.059 Uiso calc 1 . .
    C C5 0.65000(9) 0.6039(5) 0.1346(2) 0.0330(7) Uani d 1 . .
    H H5 0.662480 0.704375 0.094807 0.040 Uiso calc 1 . .
    O O51 0.60807(7) 0.6204(4) 0.10484(17) 0.0401(5) Uani d 1 . .
    C C51 0.59429(11) 0.7431(6) 0.0266(3) 0.0442(8) Uani d 1 . .
    O O52 0.61444(8) 0.8312(5) -0.0233(2) 0.0529(7) Uani d 1 . .
    C C52 0.55092(12) 0.7562(8) 0.0117(4) 0.0652(12) Uani d 1 . .
    H H52A 0.541075 0.833687 -0.049392 0.098 Uiso calc 1 . .
    H H52B 0.543343 0.825485 0.069126 0.098 Uiso calc 1 . .
    H H52C 0.539831 0.617917 0.005627 0.098 Uiso calc 1 . .
    C C6 0.66096(9) 0.6595(5) 0.2436(2) 0.0353(7) Uani d 1 . .
    H H6A 0.650464 0.555997 0.284763 0.042 Uiso calc 1 . .
    H H6B 0.649609 0.794079 0.255533 0.042 Uiso calc 1 . .
    C C7 0.70501(9) 0.6684(5) 0.2732(2) 0.0343(7) Uani d 1 . .
    H H7A 0.711885 0.708535 0.344415 0.041 Uiso calc 1 . .
    H H7B 0.714916 0.776287 0.233210 0.041 Uiso calc 1 . .
    C C7A 0.72588(10) 0.4639(5) 0.2582(2) 0.0306(7) Uani d 1 . .
    C C71 0.71918(11) 0.3108(6) 0.3390(2) 0.0408(8) Uani d 1 . .
    H H71A 0.730916 0.363841 0.405125 0.061 Uiso calc 1 . .
    H H71B 0.731235 0.179355 0.327880 0.061 Uiso calc 1 . .
    H H71C 0.691110 0.291401 0.335717 0.061 Uiso calc 1 . .
    C C7B 0.77147(10) 0.5111(5) 0.2693(2) 0.0317(7) Uani d 1 . .
    O O7 0.77907(6) 0.6857(3) 0.21275(17) 0.0335(5) Uani d 1 . .
    H H7 0.7707(12) 0.658(7) 0.156(4) 0.050 Uiso d 1 . .
    C C8 0.78966(10) 0.5958(6) 0.3765(2) 0.0391(8) Uani d 1 . .
    O O8 0.77191(8) 0.6927(7) 0.4278(2) 0.0829(13) Uani d 1 . .
    C C9 0.83368(10) 0.5661(5) 0.4184(2) 0.0335(7) Uani d 1 . .
    C C9A 0.84696(9) 0.3514(5) 0.4047(2) 0.0317(7) Uani d 1 . .
    C C91 0.82138(9) 0.2065(6) 0.4547(2) 0.0360(7) Uani d 1 . .
    H H91A 0.826979 0.227632 0.527272 0.054 Uiso calc 1 . .
    H H91B 0.827107 0.064266 0.439666 0.054 Uiso calc 1 . .
    H H91C 0.793800 0.235550 0.428959 0.054 Uiso calc 1 . .
    C C10 0.89081(10) 0.2995(6) 0.4364(2) 0.0379(7) Uani d 1 . .
    H H10 0.906192 0.420551 0.420816 0.045 Uiso calc 1 . .
    C C11 0.89624(11) 0.1245(6) 0.3625(3) 0.0434(8) Uani d 1 . .
    H H11A 0.920446 0.146736 0.335681 0.052 Uiso calc 1 . .
    H H11B 0.898237 -0.009059 0.397388 0.052 Uiso calc 1 . .
    C C12 0.86066(11) 0.1257(6) 0.2767(2) 0.0406(8) Uani d 1 . .
    H H12F 0.868963 0.118140 0.211007 0.049 Uiso calc 1 . .
    H H12G 0.843224 0.008637 0.282793 0.049 Uiso calc 1 . .
    C C12A 0.84002(9) 0.3296(5) 0.2881(2) 0.0322(7) Uani d 1 . .
    C C12B 0.79618(9) 0.3230(5) 0.2432(2) 0.0302(6) Uani d 1 . .
    H H12B 0.785194 0.197165 0.269439 0.036 Uiso calc 1 . .
    O O9 0.85249(7) 0.7097(4) 0.4556(2) 0.0465(6) Uani d 1 . .
    C C121 0.86154(10) 0.5033(6) 0.2422(2) 0.0384(8) Uani d 1 . .
    H H12C 0.888954 0.506642 0.275413 0.058 Uiso calc 1 . .
    H H12D 0.849249 0.634979 0.251622 0.058 Uiso calc 1 . .
    H H12E 0.859974 0.477879 0.170555 0.058 Uiso calc 1 . .
    C C1' 0.90211(11) 0.4248(7) 0.6163(3) 0.0466(9) Uani d 1 . .
    H H1A' 0.912000 0.385993 0.685909 0.070 Uiso calc 1 . .
    H H1B' 0.874761 0.466870 0.608998 0.070 Uiso calc 1 . .
    H H1C' 0.917589 0.538806 0.597679 0.070 Uiso calc 1 . .
    C C2' 0.90518(10) 0.2420(7) 0.5480(3) 0.0452(8) Uani d 1 . .
    H H2' 0.887713 0.131652 0.565422 0.054 Uiso calc 1 A 1
    C C3' 0.94661(13) 0.1581(9) 0.5657(3) 0.0667(12) Uani d 0.819(6) B 1
    H H3A' 0.964966 0.270218 0.558402 0.080 Uiso calc 0.819(6) B 1
    H H3B' 0.948759 0.053055 0.514555 0.080 Uiso calc 0.819(6) B 1
    C C4' 0.95816(14) 0.0619(10) 0.6714(4) 0.0536(13) Uani d 0.819(6) B 1
    H H4A' 0.963303 0.172770 0.721721 0.064 Uiso calc 0.819(6) B 1
    H H4B' 0.936054 -0.020350 0.686075 0.064 Uiso calc 0.819(6) B 1
    C C5' 0.99339(15) -0.0711(10) 0.6805(5) 0.0642(15) Uani d 0.819(6) B 1
    H H5A' 1.013473 0.003536 0.651906 0.077 Uiso calc 0.819(6) B 1
    H H5B' 0.986294 -0.194616 0.638929 0.077 Uiso calc 0.819(6) B 1
    C C6' 1.01156(19) -0.1401(11) 0.7854(5) 0.0712(19) Uani d 0.819(6) B 1
    H H6' 1.018694 -0.014328 0.826567 0.085 Uiso calc 0.819(6) B 1
    C C7' 0.98079(16) -0.2634(12) 0.8343(5) 0.0672(17) Uani d 0.819(6) B 1
    H H7A' 0.992903 -0.306986 0.901833 0.101 Uiso calc 0.819(6) B 1
    H H7B' 0.972100 -0.384019 0.793412 0.101 Uiso calc 0.819(6) B 1
    H H7C' 0.958335 -0.175495 0.837979 0.101 Uiso calc 0.819(6) B 1
    C C8' 1.04726(19) -0.2635(16) 0.7908(7) 0.106(3) Uani d 0.819(6) B 1
    H H8A' 1.057945 -0.295880 0.860823 0.159 Uiso calc 0.819(6) B 1
    H H8B' 1.066568 -0.185930 0.762027 0.159 Uiso calc 0.819(6) B 1
    H H8C' 1.041015 -0.390809 0.753127 0.159 Uiso calc 0.819(6) B 1
    C C3M' 0.94661(13) 0.1581(9) 0.5657(3) 0.0667(12) Uani d 0.181(6) B 2
    H H3C' 0.959002 0.233500 0.516717 0.080 Uiso calc 0.181(6) B 2
    H H3D' 0.943250 0.016366 0.539797 0.080 Uiso calc 0.181(6) B 2
    C C4M' 0.9799(5) 0.138(3) 0.6583(12) 0.059(3) Uani d 0.181(6) B 2
    H H4C' 1.005556 0.123911 0.637681 0.070 Uiso calc 0.181(6) B 2
    H H4D' 0.980638 0.259273 0.702512 0.070 Uiso calc 0.181(6) B 2
    C C5M' 0.9698(6) -0.051(4) 0.7099(17) 0.068(4) Uani d 0.181(6) B 2
    H H5C' 0.963486 -0.159040 0.658307 0.081 Uiso calc 0.181(6) B 2
    H H6D' 0.945500 -0.022405 0.735326 0.081 Uiso calc 0.181(6) B 2
    C C6M' 0.9986(6) -0.141(3) 0.7951(14) 0.071(4) Uani d 0.181(6) B 2
    H H6M' 0.992468 -0.084589 0.858787 0.085 Uiso calc 0.181(6) B 2
    C C7M' 0.9925(9) -0.382(3) 0.797(3) 0.102(8) Uani d 0.181(6) B 2
    H H7D' 1.006914 -0.437939 0.859637 0.153 Uiso calc 0.181(6) B 2
    H H7E' 1.002258 -0.444041 0.740411 0.153 Uiso calc 0.181(6) B 2
    H H7F' 0.964712 -0.412719 0.790954 0.153 Uiso calc 0.181(6) B 2
    C C8M' 1.0400(6) -0.100(6) 0.794(3) 0.104(8) Uani d 0.181(6) B 2
    H H8D' 1.056040 -0.154976 0.855335 0.156 Uiso calc 0.181(6) B 2
    H H8E' 1.044173 0.048171 0.791197 0.156 Uiso calc 0.181(6) B 2
    H H8F' 1.047478 -0.165404 0.735748 0.156 Uiso calc 0.181(6) B 2
loop_
    _atom_site_aniso_label
    _atom_site_aniso_U_11
    _atom_site_aniso_U_22
    _atom_site_aniso_U_33
    _atom_site_aniso_U_12
    _atom_site_aniso_U_13
    _atom_site_aniso_U_23
    N1 0.0447(15) 0.0362(14) 0.0207(13) 0.0050(12) 0.0102(11) -0.0015(11)
    C2 0.0479(17) 0.0257(14) 0.0255(15) 0.0077(14) 0.0082(13) -0.0045(12)
    O2 0.0531(13) 0.0422(13) 0.0216(11) 0.0068(11) 0.0078(9) -0.0066(10)
    C3 0.0479(18) 0.0279(15) 0.0296(16) 0.0002(14) 0.0064(13) -0.0020(12)
    C3A 0.0426(17) 0.0285(15) 0.0215(14) 0.0009(13) 0.0081(12) 0.0014(12)
    C4 0.0414(18) 0.0324(16) 0.0284(16) -0.0033(14) 0.0102(13) -0.0009(13)
    C41 0.0492(19) 0.0392(18) 0.046(2) -0.0052(17) 0.0134(15) 0.0025(16)
    C42 0.0433(18) 0.0434(19) 0.0303(17) -0.0023(15) 0.0034(13) -0.0047(14)
    C5 0.0349(16) 0.0364(16) 0.0279(16) -0.0022(14) 0.0061(12) 0.0011(13)
    O51 0.0365(12) 0.0477(13) 0.0359(12) 0.0013(10) 0.0060(9) 0.0032(10)
    C51 0.0500(19) 0.0427(19) 0.0364(18) 0.0023(16) -0.0012(15) -0.0024(15)
    O52 0.0624(16) 0.0534(16) 0.0389(14) 0.0012(14) -0.0009(12) 0.0102(12)
    C52 0.046(2) 0.078(3) 0.066(3) 0.014(2) -0.0057(19) -0.007(2)
    C6 0.0419(17) 0.0376(17) 0.0276(16) 0.0061(14) 0.0101(12) 0.0000(13)
    C7 0.0425(17) 0.0375(17) 0.0230(14) 0.0052(14) 0.0066(12) -0.0034(13)
    C7A 0.0422(17) 0.0322(15) 0.0185(14) 0.0041(13) 0.0080(12) 0.0012(12)
    C71 0.0511(19) 0.0480(19) 0.0263(16) 0.0096(17) 0.0146(14) 0.0078(15)
    C7B 0.0453(18) 0.0321(16) 0.0172(14) 0.0064(14) 0.0048(12) -0.0016(12)
    O7 0.0410(12) 0.0309(11) 0.0268(11) 0.0015(9) 0.0013(9) -0.0003(9)
    C8 0.0478(19) 0.0443(18) 0.0240(16) 0.0122(16) 0.0033(13) -0.0064(14)
    O8 0.0574(16) 0.139(3) 0.0445(16) 0.042(2) -0.0106(13) -0.051(2)
    C9 0.0451(19) 0.0354(17) 0.0208(14) 0.0023(14) 0.0080(13) 0.0001(12)
    C9A 0.0411(17) 0.0335(16) 0.0209(14) 0.0053(13) 0.0068(12) 0.0037(12)
    C91 0.0460(17) 0.0408(17) 0.0214(14) 0.0025(16) 0.0064(12) 0.0056(13)
    C10 0.0421(18) 0.0443(18) 0.0280(17) 0.0088(15) 0.0083(13) 0.0058(14)
    C11 0.049(2) 0.0478(19) 0.0349(18) 0.0173(17) 0.0106(14) 0.0058(16)
    C12 0.055(2) 0.0412(18) 0.0270(16) 0.0173(16) 0.0111(14) 0.0002(14)
    C12A 0.0438(17) 0.0326(16) 0.0221(15) 0.0077(14) 0.0109(12) 0.0027(12)
    C12B 0.0427(17) 0.0307(15) 0.0181(14) 0.0040(14) 0.0077(12) 0.0010(12)
    O9 0.0492(14) 0.0379(13) 0.0503(14) 0.0015(12) 0.0036(11) -0.0011(12)
    C121 0.0401(18) 0.0472(19) 0.0297(16) 0.0076(15) 0.0111(13) 0.0100(15)
    C1' 0.046(2) 0.061(2) 0.0303(18) -0.0031(18) 0.0013(14) 0.0018(16)
    C2' 0.0460(18) 0.057(2) 0.0310(17) 0.0100(17) 0.0036(14) 0.0074(16)
    C3' 0.058(2) 0.092(3) 0.047(2) 0.025(2) -0.0009(17) 0.008(2)
    C4' 0.040(2) 0.081(3) 0.039(2) 0.002(2) 0.0031(19) 0.007(2)
    C5' 0.041(3) 0.085(4) 0.069(3) 0.005(3) 0.014(2) 0.026(3)
    C6' 0.056(4) 0.076(4) 0.075(4) -0.013(3) -0.005(3) 0.026(3)
    C7' 0.053(3) 0.087(4) 0.058(3) 0.015(3) 0.000(2) 0.023(3)
    C8' 0.064(4) 0.127(7) 0.127(6) 0.017(4) 0.019(4) 0.072(6)
    C3M' 0.058(2) 0.092(3) 0.047(2) 0.025(2) -0.0009(17) 0.008(2)
    C4M' 0.039(6) 0.085(6) 0.051(6) 0.014(6) 0.006(5) 0.013(6)
    C5M' 0.052(6) 0.080(6) 0.069(6) 0.003(6) 0.007(6) 0.016(6)
    C6M' 0.059(8) 0.082(7) 0.073(7) -0.007(7) 0.014(7) 0.026(7)
    C7M' 0.088(14) 0.110(15) 0.100(14) -0.004(14) -0.003(13) -0.003(14)
    C8M' 0.075(13) 0.103(15) 0.136(15) -0.004(14) 0.027(13) 0.017(14)
_geom_special_details
;
 Least-squares planes (x,y,z in crystal coordinates) and deviations from them
 (* indicates atom used to define plane)
14.9003(0.0756)x + 4.8675(0.0079)y - 7.9183(0.0216)z =  11.1840(0.0683)
 * -0.0587 (0.0014)  C9A
 *  0.0916 (0.0021)  C10
 * -0.0937 (0.0022)  C11
 *  0.0609 (0.0015)  C12
    0.6554 (0.0051)  C12A
 Rms deviation of fitted atoms =   0.0780
  10.0303(0.0705)x + 4.8288(0.0060)y - 8.8634(0.0137)z = 7.4252(0.0575)
 Angle to previous plane (with approximate esd) =  9.752 ( 0.251 )
 *  0.0382 (0.0017)  C12A
 * -0.0354 (0.0015)  C12B
 *  0.0351 (0.0015)  C8
 * -0.0379 (0.0017)  C9
   -0.8207 (0.0043)  C9A
    0.3944 (0.0051)  C7B
 Rms deviation of fitted atoms =   0.0367
  14.5476(0.0446)x + 3.1069(0.0108)y - 11.3991(0.0111)z = 9.7791(0.0311)
 Angle to previous plane (with approximate esd) = 19.404 ( 0.209 )
 * -0.0351 (0.0015)  C3
 *  0.0382 (0.0016)  C3A
 * -0.0374 (0.0016)  C7B
 *  0.0343 (0.0015)  C12B
   -0.7211 (0.0042)  C7A
    1.1626 (0.0045)  C2
    1.1371 (0.0040)  N1
 Rms deviation of fitted atoms =   0.0363
6.8164(0.0691)x + 4.5554(0.0061)y - 9.7096(0.0126)z = 5.1714(0.0475)
 Angle to previous plane (with approximate esd) = 18.692 ( 0.202 )
 * -0.0271 (0.0016)  C6
 *  0.0261 (0.0015)  C4
 *  0.0270 (0.0016)  C7
 * -0.0261 (0.0015)  C3A
    0.7034 (0.0044)  C5
   -0.6172 (0.0045)  C7A
 Rms deviation of fitted atoms =   0.0266
10.0303(0.0705)x + 4.8288(0.0060)y - 8.8634(0.0137)z = 7.4252(0.0575)
 Angle to previous plane (with approximate esd) =  7.415 ( 0.200 )
 *  0.0382 (0.0017)  C12A
 * -0.0354 (0.0015)  C12B
 *  0.0351 (0.0015)  C8
 * -0.0379 (0.0017)  C9
   -0.8207 (0.0043)  C9A
    0.3944 (0.0051)  C7B
    0.1064 (0.0121)  C4
    0.4530 (0.0094)  C7
    0.0351 (0.0015)  C8
    0.0382 (0.0017)  C12A
 Rms deviation of fitted atoms =   0.0367
 14.4178(0.0111)x + 4.8025(0.0030)y - 8.2192(0.0070)z =  10.9550(0.0080)
 Angle to previous plane (with approximate esd) =  8.306 ( 0.172 )
 * -0.3830 (0.0029)  C9A
 * -0.2601 (0.0031)  C10
 * -0.4143 (0.0034)  C11
 * -0.2168 (0.0034)  C12
 *  0.3709 (0.0030)  C12A
 *  0.0762 (0.0030)  C12B
 *  0.4094 (0.0031)  C7B
 *  0.1967 (0.0033)  C8
 *  0.3447 (0.0029)  C9
 * -0.1036 (0.0028)  C3A
 * -0.6156 (0.0029)  C3
 *  0.5099 (0.0029)  C2
 *  0.7943 (0.0028)  N1
 * -0.3837 (0.0029)  C7A
 *  0.1748 (0.0031)  C7
 * -0.2604 (0.0029)  C6
 *  0.2105 (0.0029)  C5
 * -0.4499 (0.0028)  C4
 Rms deviation of fitted atoms =   0.3855
 All esds (except the esd in the dihedral angle between two l.s. planes)
 are estimated using the full covariance matrix.  The cell esds are taken
 into account individually in the estimation of esds in distances, angles
 and torsion angles; correlations between esds in cell parameters are only
 used when they are defined by crystal symmetry.  An approximate (isotropic)
 treatment of cell esds is used for estimating esds involving l.s. planes.
;
loop_
    _geom_bond_atom_site_label_1
    _geom_bond_atom_site_label_2
    _geom_bond_site_symmetry_2
    _geom_bond_distance
    _geom_bond_publ_flag
    N1 C2 . 1.340(4) ?
    N1 C12B . 1.464(4) ?
    N1 H1 . 0.87(4) ?
    C2 O2 . 1.232(4) ?
    C2 C3 . 1.492(5) ?
    C3 C3A . 1.549(4) ?
    C3 H3A . 0.9900 ?
    C3 H3B . 0.9900 ?
    C3A C4 . 1.571(5) ?
    C3A C7A . 1.584(4) ?
    C3A H3C . 1.0000 ?
    C4 C41 . 1.530(5) ?
    C4 C5 . 1.533(5) ?
    C4 C42 . 1.550(4) ?
    C41 H41A . 0.9800 ?
    C41 H41B . 0.9800 ?
    C41 H41C . 0.9800 ?
    C42 H42A . 0.9800 ?
    C42 H42B . 0.9800 ?
    C42 H42C . 0.9800 ?
    C5 O51 . 1.448(4) ?
    C5 C6 . 1.506(4) ?
    C5 H5 . 1.0000 ?
    O51 C51 . 1.348(4) ?
    C51 O52 . 1.209(5) ?
    C51 C52 . 1.492(5) ?
    C52 H52A . 0.9800 ?
    C52 H52B . 0.9800 ?
    C52 H52C . 0.9800 ?
    C6 C7 . 1.516(4) ?
    C6 H6A . 0.9900 ?
    C6 H6B . 0.9900 ?
    C7 C7A . 1.553(4) ?
    C7 H7A . 0.9900 ?
    C7 H7B . 0.9900 ?
    C7A C71 . 1.536(4) ?
    C7A C7B . 1.599(5) ?
    C71 H71A . 0.9800 ?
    C71 H71B . 0.9800 ?
    C71 H71C . 0.9800 ?
    C7B O7 . 1.427(4) ?
    C7B C12B . 1.578(4) ?
    C7B C8 . 1.580(4) ?
    O7 H7 . 0.79(5) ?
    C8 O8 . 1.196(4) ?
    C8 C9 . 1.549(5) ?
    C9 O9 . 1.202(4) ?
    C9 C9A . 1.500(4) ?
    C9A C91 . 1.542(4) ?
    C9A C10 . 1.548(4) ?
    C9A C12A . 1.566(4) ?
    C91 H91A . 0.9800 ?
    C91 H91B . 0.9800 ?
    C91 H91C . 0.9800 ?
    C10 C2' . 1.554(4) ?
    C10 C11 . 1.557(5) ?
    C10 H10 . 1.0000 ?
    C11 C12 . 1.539(5) ?
    C11 H11A . 0.9900 ?
    C11 H11B . 0.9900 ?
    C12 C12A . 1.536(5) ?
    C12 H12F . 0.9900 ?
    C12 H12G . 0.9900 ?
    C12A C12B . 1.540(4) ?
    C12A C121 . 1.554(5) ?
    C12B H12B . 1.0000 ?
    C121 H12C . 0.9800 ?
    C121 H12D . 0.9800 ?
    C121 H12E . 0.9800 ?
    C1' C2' . 1.529(6) ?
    C1' H1A' . 0.9800 ?
    C1' H1B' . 0.9800 ?
    C1' H1C' . 0.9800 ?
    C2' C3M' . 1.523(5) ?
    C2' C3' . 1.523(5) ?
    C2' H2' . 1.0000 ?
    C3' C4' . 1.552(6) ?
    C3' H3A' . 0.9900 ?
    C3' H3B' . 0.9900 ?
    C4' C5' . 1.492(7) ?
    C4' H4A' . 0.9900 ?
    C4' H4B' . 0.9900 ?
    C5' C6' . 1.519(8) ?
    C5' H5A' . 0.9900 ?
    C5' H5B' . 0.9900 ?
    C6' C8' . 1.474(10) ?
    C6' C7' . 1.583(9) ?
    C6' H6' . 1.0000 ?
    C7' H7A' . 0.9800 ?
    C7' H7B' . 0.9800 ?
    C7' H7C' . 0.9800 ?
    C8' H8A' . 0.9800 ?
    C8' H8B' . 0.9800 ?
    C8' H8C' . 0.9800 ?
    C3M' C4M' . 1.554(9) ?
    C3M' H3C' . 0.9900 ?
    C3M' H3D' . 0.9900 ?
    C4M' C5M' . 1.497(10) ?
    C4M' H4C' . 0.9900 ?
    C4M' H4D' . 0.9900 ?
    C5M' C6M' . 1.506(10) ?
    C5M' H5C' . 0.9900 ?
    C5M' H6D' . 0.9900 ?
    C6M' C8M' . 1.474(12) ?
    C6M' C7M' . 1.588(11) ?
    C6M' H6M' . 1.0000 ?
    C7M' H7D' . 0.9800 ?
    C7M' H7E' . 0.9800 ?
    C7M' H7F' . 0.9800 ?
    C8M' H8D' . 0.9800 ?
    C8M' H8E' . 0.9800 ?
    C8M' H8F' . 0.9800 ?
loop_
    _geom_angle_atom_site_label_1
    _geom_angle_atom_site_label_2
    _geom_angle_atom_site_label_3
    _geom_angle_site_symmetry_1
    _geom_angle_site_symmetry_3
    _geom_angle
    _geom_angle_publ_flag
    C2 N1 C12B . . 125.6(3) ?
    C2 N1 H1 . . 121(3) ?
    C12B N1 H1 . . 113(3) ?
    O2 C2 N1 . . 120.6(3) ?
    O2 C2 C3 . . 123.5(3) ?
    N1 C2 C3 . . 115.6(3) ?
    C2 C3 C3A . . 107.1(3) ?
    C2 C3 H3A . . 110.3 ?
    C3A C3 H3A . . 110.3 ?
    C2 C3 H3B . . 110.3 ?
    C3A C3 H3B . . 110.3 ?
    H3A C3 H3B . . 108.6 ?
    C3 C3A C4 . . 110.6(2) ?
    C3 C3A C7A . . 114.4(3) ?
    C4 C3A C7A . . 118.0(3) ?
    C3 C3A H3C . . 104.0 ?
    C4 C3A H3C . . 104.0 ?
    C7A C3A H3C . . 104.0 ?
    C41 C4 C5 . . 112.4(3) ?
    C41 C4 C42 . . 107.6(3) ?
    C5 C4 C42 . . 107.7(3) ?
    C41 C4 C3A . . 114.9(3) ?
    C5 C4 C3A . . 106.2(2) ?
    C42 C4 C3A . . 107.7(2) ?
    C4 C41 H41A . . 109.5 ?
    C4 C41 H41B . . 109.5 ?
    H41A C41 H41B . . 109.5 ?
    C4 C41 H41C . . 109.5 ?
    H41A C41 H41C . . 109.5 ?
    H41B C41 H41C . . 109.5 ?
    C4 C42 H42A . . 109.5 ?
    C4 C42 H42B . . 109.5 ?
    H42A C42 H42B . . 109.5 ?
    C4 C42 H42C . . 109.5 ?
    H42A C42 H42C . . 109.5 ?
    H42B C42 H42C . . 109.5 ?
    O51 C5 C6 . . 108.5(2) ?
    O51 C5 C4 . . 110.2(3) ?
    C6 C5 C4 . . 112.5(3) ?
    O51 C5 H5 . . 108.5 ?
    C6 C5 H5 . . 108.5 ?
    C4 C5 H5 . . 108.5 ?
    C51 O51 C5 . . 117.4(3) ?
    O52 C51 O51 . . 124.5(3) ?
    O52 C51 C52 . . 125.2(4) ?
    O51 C51 C52 . . 110.3(3) ?
    C51 C52 H52A . . 109.5 ?
    C51 C52 H52B . . 109.5 ?
    H52A C52 H52B . . 109.5 ?
    C51 C52 H52C . . 109.5 ?
    H52A C52 H52C . . 109.5 ?
    H52B C52 H52C . . 109.5 ?
    C5 C6 C7 . . 109.4(2) ?
    C5 C6 H6A . . 109.8 ?
    C7 C6 H6A . . 109.8 ?
    C5 C6 H6B . . 109.8 ?
    C7 C6 H6B . . 109.8 ?
    H6A C6 H6B . . 108.2 ?
    C6 C7 C7A . . 114.1(3) ?
    C6 C7 H7A . . 108.7 ?
    C7A C7 H7A . . 108.7 ?
    C6 C7 H7B . . 108.7 ?
    C7A C7 H7B . . 108.7 ?
    H7A C7 H7B . . 107.6 ?
    C71 C7A C7 . . 109.3(3) ?
    C71 C7A C3A . . 112.6(3) ?
    C7 C7A C3A . . 107.4(2) ?
    C71 C7A C7B . . 109.7(3) ?
    C7 C7A C7B . . 107.7(3) ?
    C3A C7A C7B . . 110.0(2) ?
    C7A C71 H71A . . 109.5 ?
    C7A C71 H71B . . 109.5 ?
    H71A C71 H71B . . 109.5 ?
    C7A C71 H71C . . 109.5 ?
    H71A C71 H71C . . 109.5 ?
    H71B C71 H71C . . 109.5 ?
    O7 C7B C12B . . 109.8(2) ?
    O7 C7B C8 . . 97.7(2) ?
    C12B C7B C8 . . 109.7(2) ?
    O7 C7B C7A . . 112.5(2) ?
    C12B C7B C7A . . 113.8(3) ?
    C8 C7B C7A . . 112.2(2) ?
    C7B O7 H7 . . 106(3) ?
    O8 C8 C9 . . 115.9(3) ?
    O8 C8 C7B . . 124.1(3) ?
    C9 C8 C7B . . 119.9(3) ?
    O9 C9 C9A . . 128.7(3) ?
    O9 C9 C8 . . 119.0(3) ?
    C9A C9 C8 . . 112.3(3) ?
    C9 C9A C91 . . 107.6(3) ?
    C9 C9A C10 . . 118.8(3) ?
    C91 C9A C10 . . 111.4(3) ?
    C9 C9A C12A . . 102.5(2) ?
    C91 C9A C12A . . 113.4(3) ?
    C10 C9A C12A . . 102.9(2) ?
    C9A C91 H91A . . 109.5 ?
    C9A C91 H91B . . 109.5 ?
    H91A C91 H91B . . 109.5 ?
    C9A C91 H91C . . 109.5 ?
    H91A C91 H91C . . 109.5 ?
    H91B C91 H91C . . 109.5 ?
    C9A C10 C2' . . 116.7(3) ?
    C9A C10 C11 . . 102.2(3) ?
    C2' C10 C11 . . 113.4(3) ?
    C9A C10 H10 . . 108.0 ?
    C2' C10 H10 . . 108.0 ?
    C11 C10 H10 . . 108.0 ?
    C12 C11 C10 . . 108.0(3) ?
    C12 C11 H11A . . 110.1 ?
    C10 C11 H11A . . 110.1 ?
    C12 C11 H11B . . 110.1 ?
    C10 C11 H11B . . 110.1 ?
    H11A C11 H11B . . 108.4 ?
    C12A C12 C11 . . 104.8(3) ?
    C12A C12 H12F . . 110.8 ?
    C11 C12 H12F . . 110.8 ?
    C12A C12 H12G . . 110.8 ?
    C11 C12 H12G . . 110.8 ?
    H12F C12 H12G . . 108.9 ?
    C12 C12A C12B . . 112.7(3) ?
    C12 C12A C121 . . 108.8(3) ?
    C12B C12A C121 . . 112.3(3) ?
    C12 C12A C9A . . 101.1(2) ?
    C12B C12A C9A . . 111.2(2) ?
    C121 C12A C9A . . 110.2(3) ?
    N1 C12B C12A . . 107.9(2) ?
    N1 C12B C7B . . 110.7(2) ?
    C12A C12B C7B . . 115.7(3) ?
    N1 C12B H12B . . 107.4 ?
    C12A C12B H12B . . 107.4 ?
    C7B C12B H12B . . 107.4 ?
    C12A C121 H12C . . 109.5 ?
    C12A C121 H12D . . 109.5 ?
    H12C C121 H12D . . 109.5 ?
    C12A C121 H12E . . 109.5 ?
    H12C C121 H12E . . 109.5 ?
    H12D C121 H12E . . 109.5 ?
    C2' C1' H1A' . . 109.5 ?
    C2' C1' H1B' . . 109.5 ?
    H1A' C1' H1B' . . 109.5 ?
    C2' C1' H1C' . . 109.5 ?
    H1A' C1' H1C' . . 109.5 ?
    H1B' C1' H1C' . . 109.5 ?
    C3M' C2' C1' . . 110.8(3) ?
    C3' C2' C1' . . 110.8(3) ?
    C3M' C2' C10 . . 111.6(3) ?
    C3' C2' C10 . . 111.6(3) ?
    C1' C2' C10 . . 111.0(3) ?
    C3' C2' H2' . . 107.8 ?
    C1' C2' H2' . . 107.8 ?
    C10 C2' H2' . . 107.8 ?
    C2' C3' C4' . . 111.7(4) ?
    C2' C3' H3A' . . 109.3 ?
    C4' C3' H3A' . . 109.3 ?
    C2' C3' H3B' . . 109.3 ?
    C4' C3' H3B' . . 109.3 ?
    H3A' C3' H3B' . . 107.9 ?
    C5' C4' C3' . . 112.5(4) ?
    C5' C4' H4A' . . 109.1 ?
    C3' C4' H4A' . . 109.1 ?
    C5' C4' H4B' . . 109.1 ?
    C3' C4' H4B' . . 109.1 ?
    H4A' C4' H4B' . . 107.8 ?
    C4' C5' C6' . . 116.5(5) ?
    C4' C5' H5A' . . 108.2 ?
    C6' C5' H5A' . . 108.2 ?
    C4' C5' H5B' . . 108.2 ?
    C6' C5' H5B' . . 108.2 ?
    H5A' C5' H5B' . . 107.3 ?
    C8' C6' C5' . . 114.3(6) ?
    C8' C6' C7' . . 109.4(6) ?
    C5' C6' C7' . . 110.4(5) ?
    C8' C6' H6' . . 107.5 ?
    C5' C6' H6' . . 107.5 ?
    C7' C6' H6' . . 107.5 ?
    C6' C7' H7A' . . 109.5 ?
    C6' C7' H7B' . . 109.5 ?
    H7A' C7' H7B' . . 109.5 ?
    C6' C7' H7C' . . 109.5 ?
    H7A' C7' H7C' . . 109.5 ?
    H7B' C7' H7C' . . 109.5 ?
    C6' C8' H8A' . . 109.5 ?
    C6' C8' H8B' . . 109.5 ?
    H8A' C8' H8B' . . 109.5 ?
    C6' C8' H8C' . . 109.5 ?
    H8A' C8' H8C' . . 109.5 ?
    H8B' C8' H8C' . . 109.5 ?
    C2' C3M' C4M' . . 134.8(10) ?
    C2' C3M' H3C' . . 103.5 ?
    C4M' C3M' H3C' . . 103.5 ?
    C2' C3M' H3D' . . 103.5 ?
    C4M' C3M' H3D' . . 103.5 ?
    H3C' C3M' H3D' . . 105.3 ?
    C5M' C4M' C3M' . . 104.0(9) ?
    C5M' C4M' H4C' . . 111.0 ?
    C3M' C4M' H4C' . . 111.0 ?
    C5M' C4M' H4D' . . 111.0 ?
    C3M' C4M' H4D' . . 111.0 ?
    H4C' C4M' H4D' . . 109.0 ?
    C4M' C5M' C6M' . . 120.1(10) ?
    C4M' C5M' H5C' . . 107.3 ?
    C6M' C5M' H5C' . . 107.3 ?
    C4M' C5M' H6D' . . 107.3 ?
    C6M' C5M' H6D' . . 107.3 ?
    H5C' C5M' H6D' . . 106.9 ?
    C8M' C6M' C5M' . . 116.1(12) ?
    C8M' C6M' C7M' . . 108.3(11) ?
    C5M' C6M' C7M' . . 109.0(11) ?
    C8M' C6M' H6M' . . 107.7 ?
    C5M' C6M' H6M' . . 107.7 ?
    C7M' C6M' H6M' . . 107.7 ?
    C6M' C7M' H7D' . . 109.5 ?
    C6M' C7M' H7E' . . 109.5 ?
    H7D' C7M' H7E' . . 109.5 ?
    C6M' C7M' H7F' . . 109.5 ?
    H7D' C7M' H7F' . . 109.5 ?
    H7E' C7M' H7F' . . 109.5 ?
    C6M' C8M' H8D' . . 109.5 ?
    C6M' C8M' H8E' . . 109.5 ?
    H8D' C8M' H8E' . . 109.5 ?
    C6M' C8M' H8F' . . 109.5 ?
    H8D' C8M' H8F' . . 109.5 ?
    H8E' C8M' H8F' . . 109.5 ?
loop_
    _geom_torsion_atom_site_label_1
    _geom_torsion_atom_site_label_2
    _geom_torsion_atom_site_label_3
    _geom_torsion_atom_site_label_4
    _geom_torsion_site_symmetry_1
    _geom_torsion_site_symmetry_2
    _geom_torsion_site_symmetry_3
    _geom_torsion_site_symmetry_4
    _geom_torsion
    _geom_torsion_publ_flag
    C12B N1 C2 O2 . . . . 175.9(3) ?
    C12B N1 C2 C3 . . . . 1.9(4) ?
    O2 C2 C3 C3A . . . . -101.2(3) ?
    N1 C2 C3 C3A . . . . 72.6(3) ?
    C2 C3 C3A C4 . . . . 131.8(3) ?
    C2 C3 C3A C7A . . . . -92.1(3) ?
    C3 C3A C4 C41 . . . . 60.2(3) ?
    C7A C3A C4 C41 . . . . -74.3(4) ?
    C3 C3A C4 C5 . . . . -174.8(2) ?
    C7A C3A C4 C5 . . . . 50.7(3) ?
    C3 C3A C4 C42 . . . . -59.7(3) ?
    C7A C3A C4 C42 . . . . 165.8(3) ?
    C41 C4 C5 O51 . . . . -52.8(3) ?
    C42 C4 C5 O51 . . . . 65.6(3) ?
    C3A C4 C5 O51 . . . . -179.3(2) ?
    C41 C4 C5 C6 . . . . 68.4(4) ?
    C42 C4 C5 C6 . . . . -173.2(3) ?
    C3A C4 C5 C6 . . . . -58.1(3) ?
    C6 C5 O51 C51 . . . . 124.5(3) ?
    C4 C5 O51 C51 . . . . -112.0(3) ?
    C5 O51 C51 O52 . . . . 4.1(5) ?
    C5 O51 C51 C52 . . . . -175.2(3) ?
    O51 C5 C6 C7 . . . . -173.2(3) ?
    C4 C5 C6 C7 . . . . 64.7(3) ?
    C5 C6 C7 C7A . . . . -59.9(3) ?
    C6 C7 C7A C71 . . . . -73.1(3) ?
    C6 C7 C7A C3A . . . . 49.3(3) ?
    C6 C7 C7A C7B . . . . 167.8(2) ?
    C3 C3A C7A C71 . . . . -59.0(4) ?
    C4 C3A C7A C71 . . . . 73.8(3) ?
    C3 C3A C7A C7 . . . . -179.3(3) ?
    C4 C3A C7A C7 . . . . -46.5(3) ?
    C3 C3A C7A C7B . . . . 63.8(3) ?
    C4 C3A C7A C7B . . . . -163.4(2) ?
    C71 C7A C7B O7 . . . . -166.2(3) ?
    C7 C7A C7B O7 . . . . -47.4(3) ?
    C3A C7A C7B O7 . . . . 69.4(3) ?
    C71 C7A C7B C12B . . . . 68.1(3) ?
    C7 C7A C7B C12B . . . . -173.1(2) ?
    C3A C7A C7B C12B . . . . -56.3(3) ?
    C71 C7A C7B C8 . . . . -57.2(3) ?
    C7 C7A C7B C8 . . . . 61.7(3) ?
    C3A C7A C7B C8 . . . . 178.5(3) ?
    O7 C7B C8 O8 . . . . 88.8(5) ?
    C12B C7B C8 O8 . . . . -156.9(4) ?
    C7A C7B C8 O8 . . . . -29.4(5) ?
    O7 C7B C8 C9 . . . . -87.4(3) ?
    C12B C7B C8 C9 . . . . 26.9(4) ?
    C7A C7B C8 C9 . . . . 154.3(3) ?
    O8 C8 C9 O9 . . . . -43.7(5) ?
    C7B C8 C9 O9 . . . . 132.8(3) ?
    O8 C8 C9 C9A . . . . 136.8(4) ?
    C7B C8 C9 C9A . . . . -46.7(4) ?
    O9 C9 C9A C91 . . . . 124.4(4) ?
    C8 C9 C9A C91 . . . . -56.2(3) ?
    O9 C9 C9A C10 . . . . -3.4(5) ?
    C8 C9 C9A C10 . . . . 176.1(3) ?
    O9 C9 C9A C12A . . . . -115.8(4) ?
    C8 C9 C9A C12A . . . . 63.6(3) ?
    C9 C9A C10 C2' . . . . 85.6(4) ?
    C91 C9A C10 C2' . . . . -40.3(4) ?
    C12A C9A C10 C2' . . . . -162.1(3) ?
    C9 C9A C10 C11 . . . . -150.0(3) ?
    C91 C9A C10 C11 . . . . 84.1(3) ?
    C12A C9A C10 C11 . . . . -37.7(3) ?
    C9A C10 C11 C12 . . . . 15.6(4) ?
    C2' C10 C11 C12 . . . . 142.1(3) ?
    C10 C11 C12 C12A . . . . 13.0(4) ?
    C11 C12 C12A C12B . . . . -154.6(3) ?
    C11 C12 C12A C121 . . . . 80.2(3) ?
    C11 C12 C12A C9A . . . . -35.8(3) ?
    C9 C9A C12A C12 . . . . 170.1(3) ?
    C91 C9A C12A C12 . . . . -74.3(3) ?
    C10 C9A C12A C12 . . . . 46.2(3) ?
    C9 C9A C12A C12B . . . . -70.1(3) ?
    C91 C9A C12A C12B . . . . 45.6(3) ?
    C10 C9A C12A C12B . . . . 166.1(3) ?
    C9 C9A C12A C121 . . . . 55.0(3) ?
    C91 C9A C12A C121 . . . . 170.7(3) ?
    C10 C9A C12A C121 . . . . -68.8(3) ?
    C2 N1 C12B C12A . . . . 159.7(3) ?
    C2 N1 C12B C7B . . . . -72.9(4) ?
    C12 C12A C12B N1 . . . . -66.3(3) ?
    C121 C12A C12B N1 . . . . 57.0(3) ?
    C9A C12A C12B N1 . . . . -179.1(3) ?
    C12 C12A C12B C7B . . . . 169.1(3) ?
    C121 C12A C12B C7B . . . . -67.5(3) ?
    C9A C12A C12B C7B . . . . 56.4(3) ?
    O7 C7B C12B N1 . . . . -48.4(3) ?
    C8 C7B C12B N1 . . . . -154.7(3) ?
    C7A C7B C12B N1 . . . . 78.7(3) ?
    O7 C7B C12B C12A . . . . 74.6(3) ?
    C8 C7B C12B C12A . . . . -31.6(4) ?
    C7A C7B C12B C12A . . . . -158.2(2) ?
    C9A C10 C2' C3M' . . . . 169.8(4) ?
    C11 C10 C2' C3M' . . . . 51.4(5) ?
    C9A C10 C2' C3' . . . . 169.8(4) ?
    C11 C10 C2' C3' . . . . 51.4(5) ?
    C9A C10 C2' C1' . . . . -66.1(4) ?
    C11 C10 C2' C1' . . . . 175.5(3) ?
    C1' C2' C3' C4' . . . . 66.8(6) ?
    C10 C2' C3' C4' . . . . -169.0(4) ?
    C2' C3' C4' C5' . . . . 163.9(5) ?
    C3' C4' C5' C6' . . . . 168.9(5) ?
    C4' C5' C6' C8' . . . . -177.4(7) ?
    C4' C5' C6' C7' . . . . 58.7(8) ?
    C1' C2' C3M' C4M' . . . . 33.6(11) ?
    C10 C2' C3M' C4M' . . . . 157.8(10) ?
    C2' C3M' C4M' C5M' . . . . 82(2) ?
    C3M' C4M' C5M' C6M' . . . . 170(2) ?
    C4M' C5M' C6M' C8M' . . . . -27(3) ?
    C4M' C5M' C6M' C7M' . . . . -150(3) ?
loop_
    _geom_hbond_atom_site_label_D
    _geom_hbond_atom_site_label_H
    _geom_hbond_atom_site_label_A
    _geom_hbond_site_symmetry_A
    _geom_hbond_distance_DH
    _geom_hbond_distance_HA
    _geom_hbond_distance_DA
    _geom_hbond_angle_DHA
    _geom_hbond_publ_flag
    O7 H7 O2 4_655 0.79(5) 2.02(5) 2.750(3) 153(5) yes
    C3A H3C O2 4_655 1.00 2.18 3.173(4) 176 yes
    C121 H12E O52 4_645 0.98 2.53 3.428(4) 153 yes
    C71 H71A O8 4_646 0.98 2.55 3.224(4) 126 yes
    C91 H91B O9 1_545 0.98 2.48 3.422(5) 162 yes
_shelx_space_group_comment
;
The symmetry employed for this shelxl refinement is uniquely defined
by the following loop, which should always be used as a source of
symmetry information in preference to the above space-group names.
They are only intended as comments.
;
_shelx_estimated_absorpt_T_min     0.764
_shelx_estimated_absorpt_T_max     0.946
_shelx_hkl_file
;
  -2   0   0  632.69   23.14
   4   0   0    7.24    0.27
  -4   0   0    7.10    0.27
  -6   0   0   14.17    0.53
   6   0   0   14.80    0.53
   8   0   0  166.25    5.96
 -10   0   0   14.75    0.56
  10   0   0   15.00    0.56
 -12   0   0   26.21    0.96
  12   0   0   25.88    0.96
  14   0   0   48.08    1.89
  14   0   0   52.15    1.85
 -14   0   0   51.92    1.85
  16   0   0  365.37   12.64
 -16   0   0  373.01   12.61
 -16   0   0  304.88   12.53
  16   0   0  362.19   12.58
 -18   0   0  157.04    5.34
 -18   0   0  147.20    5.29
  18   0   0  143.87    5.29
  18   0   0  145.20    5.41
  18   0   0  146.47    5.35
 -20   0   0   67.39    2.44
  20   0   0   61.24    2.56
  20   0   0   63.83    2.39
 -20   0   0   68.59    2.37
  20   0   0   68.74    2.39
 -22   0   0    0.06    0.05
  22   0   0   -0.01    0.10
 -22   0   0   -0.03    0.22
  22   0   0    0.08    0.10
  24   0   0    6.72    0.33
  24   0   0    6.81    0.32
  26   0   0   -0.13    0.11
  26   0   0    0.14    0.11
  28   0   0    0.15    0.13
  28   0   0    0.22    0.11
  28   0   0    0.29    0.20
  30   0   0    0.11    0.13
  30   0   0    0.25    0.13
  30   0   0    0.10    0.17
  32   0   0    4.10    0.40
  32   0   0    3.97    0.27
  32   0   0    4.39    0.30
  34   0   0    0.32    0.26
  34   0   0    0.34    0.13
  34   0   0    0.48    0.14
  36   0   0    0.09    0.13
  36   0   0    0.17    0.12
  38   0   0    0.49    0.11
  38   0   0    0.41    0.12
  40   0   0    0.12    0.11
  40   0   0    0.03    0.10
  -1  -1   0  176.82    6.29
   1  -1   0  167.82    6.30
  -1  -1   0  181.94    6.30
   1  -1   0  176.61    6.29
  -1   1   0  176.67    6.23
   1   1   0  162.29    6.22
  -1   1   0  179.06    6.22
   1   1   0  176.85    6.22
   3  -1   0  141.04    5.05
  -3  -1   0  140.46    5.05
   3  -1   0  141.13    5.06
   3   1   0  138.83    5.03
  -3   1   0  138.69    5.04
  -3   1   0  141.68    5.03
  -3   1   0  137.26    5.03
   3   1   0  145.31    5.02
   5  -1   0  357.51   12.79
   7  -1   0   45.39    1.66
  -7  -1   0   47.67    1.66
   7  -1   0   43.91    1.68
  -7   1   0   45.72    1.68
   7   1   0   47.33    1.68
  -9  -1   0   18.60    0.66
   9  -1   0   17.71    0.66
   9  -1   0   15.82    0.69
  -9   1   0   18.00    0.68
   9   1   0   18.76    0.68
 -11  -1   0  113.01    3.97
  11  -1   0  111.06    3.98
  11  -1   0  106.81    4.02
  11   1   0  110.01    3.98
 -11   1   0  111.46    3.98
 -13  -1   0  168.36    5.96
  13  -1   0  168.94    6.02
  13  -1   0  173.09    5.97
  13  -1   0  152.73    5.92
 -13   1   0  172.31    6.19
  13   1   0  172.86    6.19
 -15  -1   0   24.30    0.91
  15  -1   0   23.01    0.93
  15   1   0   23.10    0.86
 -15   1   0   22.91    0.85
  15   1   0   22.07    0.83
 -17  -1   0    3.06    0.25
  17  -1   0    2.70    0.46
 -17  -1   0    2.57    0.12
  17  -1   0    2.43    0.15
  17  -1   0    3.10    0.33
 -17   1   0    2.62    0.13
  17   1   0    2.67    0.32
 -17   1   0    2.32    0.19
  17   1   0    2.48    0.22
  19  -1   0   26.51    1.43
  19  -1   0   27.04    1.16
 -19  -1   0   27.99    1.09
  19  -1   0   27.42    0.99
 -19  -1   0   28.05    0.99
  19  -1   0   26.62    1.02
 -19   1   0   28.35    1.03
  19   1   0   29.79    1.06
  19   1   0   27.02    1.04
  21  -1   0    9.55    0.41
 -21  -1   0    9.28    0.57
 -21  -1   0    9.95    0.36
  21  -1   0    9.06    0.44
  21   1   0    9.57    0.40
  21   1   0    9.55    0.83
 -21   1   0    9.57    0.51
  21   1   0   10.88    0.42
 -23  -1   0   19.09    0.70
  23  -1   0   19.18    0.73
  23  -1   0   18.54    0.75
 -23   1   0   16.90    0.87
  23   1   0   18.00    0.69
  23   1   0   19.40    0.70
  25  -1   0   13.34    0.57
  25  -1   0   12.92    0.59
  25   1   0   12.64    0.59
  25   1   0   13.74    0.53
  27  -1   0   15.18    0.66
  27  -1   0   15.82    0.68
 -27  -1   0   16.52    0.60
  27   1   0   15.92    0.63
  29  -1   0   12.99    0.56
  29  -1   0   13.82    0.58
  29  -1   0   13.16    0.58
  29   1   0   14.02    0.58
  29   1   0   14.62    0.58
  31  -1   0    5.21    0.35
  31  -1   0    5.52    0.32
  31  -1   0    5.39    0.36
  31   1   0    4.97    0.36
  31   1   0    5.38    0.30
  31   1   0    5.39    0.30
  33  -1   0    2.87    0.31
  33  -1   0    3.16    0.25
  33  -1   0    3.46    0.29
  33   1   0    3.42    0.25
  33   1   0    3.16    0.25
  35  -1   0    2.23    0.24
  35  -1   0    2.23    0.29
  35  -1   0    2.48    0.31
  35   1   0    2.42    0.25
  35   1   0    2.19    0.28
  37  -1   0    0.43    0.13
  37  -1   0    0.52    0.19
  37  -1   0    0.89    0.19
  37   1   0    0.40    0.11
  37   1   0    0.44    0.12
  39  -1   0    1.64    0.23
  39  -1   0    1.68    0.19
  39   1   0    1.94    0.21
  39   1   0    1.73    0.18
  41   1   0    1.15    0.18
  41   1   0    0.63    0.16
   0  -2   0  877.21   35.56
   0   2   0  636.36   25.35
   2  -2   0   87.21    3.21
  -2  -2   0   88.87    3.19
  -2  -2   0   82.24    3.19
   2  -2   0   92.32    3.20
   2  -2   0   90.31    3.19
  -2   2   0   91.59    3.34
  -2   2   0   91.24    3.34
  -2   2   0   92.64    3.35
   2   2   0   95.99    3.35
   2   2   0   90.72    3.34
   2   2   0   92.39    3.34
   4  -2   0    9.64    0.45
   4  -2   0   10.33    0.43
  -4  -2   0   10.20    0.42
   4   2   0   10.22    0.44
   4   2   0   10.66    0.43
  -4   2   0   10.85    0.43
  -4   2   0   10.54    0.44
  -4   2   0   10.77    0.46
  -6  -2   0   35.28    1.30
   6  -2   0   33.83    1.33
   6  -2   0   35.39    1.30
  -6   2   0   36.14    1.32
   6   2   0   35.06    1.33
   6   2   0   35.71    1.33
  -6   2   0   36.03    1.33
   8  -2   0    2.97    0.27
   8  -2   0    3.33    0.23
  -8  -2   0    3.26    0.21
   8   2   0    3.62    0.19
  -8   2   0    3.18    0.22
   8   2   0    3.54    0.22
  -8   2   0    3.38    0.19
 -10  -2   0   38.39    1.42
  10  -2   0   37.02    1.42
 -10   2   0   38.99    1.42
  10   2   0   39.02    1.42
 -10   2   0   37.79    1.45
 -12  -2   0    8.12    0.38
  12  -2   0    7.26    0.41
  12  -2   0    6.39    0.30
 -12   2   0    8.60    0.35
 -12   2   0    7.52    0.42
  12   2   0    7.45    0.34
  14  -2   0    1.55    0.12
  14  -2   0    1.33    0.44
 -14  -2   0    1.41    0.26
  14  -2   0    1.16    0.35
 -14  -2   0    1.40    0.08
 -14   2   0    1.50    0.17
  14   2   0    1.52    0.18
 -14   2   0    1.39    0.12
 -14   2   0    1.81    0.32
  16  -2   0    8.60    0.65
 -16  -2   0    9.14    0.34
  16  -2   0    9.48    0.44
  16  -2   0    9.32    0.36
 -16  -2   0    9.33    0.51
 -16   2   0    9.50    0.42
  16   2   0    9.31    0.37
 -16   2   0    8.74    0.61
 -18  -2   0    0.91    0.08
  18  -2   0    1.05    0.28
  18  -2   0    0.53    0.48
 -18  -2   0    1.36    0.43
  18  -2   0    0.80    0.24
  18  -2   0    0.86    0.18
  18   2   0    0.91    0.13
  18   2   0    1.09    0.26
 -18   2   0    0.87    0.27
 -20  -2   0    8.68    0.72
  20  -2   0    9.02    0.47
  20  -2   0    9.64    0.44
 -20  -2   0    9.21    0.35
  20  -2   0    9.67    0.44
  20   2   0    9.86    0.42
  20   2   0    9.50    0.38
 -20   2   0    9.29    0.55
  22  -2   0    9.67    0.45
 -22  -2   0    9.65    0.37
  22  -2   0   10.00    0.49
  22  -2   0    9.55    0.45
  22   2   0    9.74    0.42
  22   2   0    9.70    0.39
  24  -2   0    9.31    0.46
 -24  -2   0    9.60    0.37
  24  -2   0    9.75    0.48
  24  -2   0    9.40    0.45
  24   2   0    9.97    0.43
  24   2   0    9.95    0.41
  26  -2   0    2.00    0.28
 -26  -2   0    2.05    0.14
  26   2   0    1.37    0.18
  26   2   0    1.65    0.20
  28  -2   0    1.90    0.27
  28  -2   0    1.90    0.30
  28  -2   0    2.01    0.27
  28   2   0    2.21    0.19
  28   2   0    2.07    0.22
  30  -2   0    3.72    0.30
  30  -2   0    3.63    0.32
  30  -2   0    3.23    0.29
  30   2   0    4.16    0.25
  30   2   0    4.16    0.27
  32  -2   0    3.46    0.30
  32  -2   0    3.08    0.27
  32  -2   0    3.19    0.30
  32   2   0    3.53    0.24
  32   2   0    3.68    0.26
  34  -2   0    0.43    0.15
  34  -2   0    0.44    0.16
  34  -2   0    0.47    0.14
  34   2   0    0.77    0.19
  34   2   0    0.43    0.13
  34   2   0    0.77    0.21
  36  -2   0    1.53    0.23
  36  -2   0    1.57    0.24
  36  -2   0    1.74    0.26
  36   2   0    1.74    0.20
  36   2   0    1.83    0.20
  38  -2   0    0.28    0.13
  38  -2   0    0.21    0.14
  38  -2   0    0.18    0.14
  38   2   0    0.36    0.11
  38   2   0    0.30    0.10
  40   2   0    0.18    0.12
   1  -3   0    0.98    0.25
   1  -3   0    1.05    0.20
   1  -3   0    0.82    0.29
  -1  -3   0    0.86    0.20
   1   3   0    1.05    0.23
  -1   3   0    0.98    0.22
  -1   3   0    1.02    0.25
   1   3   0    0.87    0.25
   1   3   0    0.79    0.23
  -1   3   0    0.87    0.24
   3  -3   0    1.22    0.32
  -3  -3   0    1.15    0.23
   3  -3   0    1.25    0.22
   3  -3   0    0.95    0.27
  -3  -3   0    1.41    0.25
   3   3   0    1.08    0.23
  -3   3   0    1.20    0.26
  -3   3   0    1.44    0.23
   3   3   0    1.09    0.25
   3   3   0    1.08    0.25
   5  -3   0   63.20    2.48
   5  -3   0   65.60    2.44
  -5  -3   0   67.89    2.43
   5   3   0   67.23    2.45
   5   3   0   63.64    2.43
  -5   3   0   64.03    2.46
  -5   3   0   69.74    2.44
  -7  -3   0   48.89    1.87
  -7  -3   0   52.97    2.00
   7  -3   0   51.25    2.04
   7  -3   0   54.83    1.98
   7   3   0   50.98    1.97
  -7   3   0   50.05    2.00
   7   3   0   54.72    2.00
  -7   3   0   56.58    1.97
   9  -3   0   10.71    0.75
   9  -3   0   12.03    0.66
  -9  -3   0   13.29    0.60
  -9  -3   0   13.51    0.46
  -9   3   0   13.23    0.56
  -9   3   0   11.52    0.66
   9   3   0   12.27    0.57
   9   3   0   13.56    0.63
 -11  -3   0   22.51    0.82
 -11  -3   0   24.01    0.97
  11  -3   0   21.87    1.15
  11  -3   0   22.57    1.06
 -11   3   0   25.35    0.96
  11   3   0   23.42    0.89
 -11   3   0   23.76    1.10
  11   3   0   24.22    1.03
 -13  -3   0    2.25    0.42
 -13  -3   0    2.03    0.11
  13  -3   0    1.93    0.44
  13   3   0    2.06    0.48
  13   3   0    2.00    0.14
 -13   3   0    2.15    0.30
  15  -3   0    2.92    0.30
 -15  -3   0    4.17    0.57
 -15  -3   0    3.28    0.14
  15  -3   0    3.26    0.19
 -15   3   0    3.15    0.59
  15   3   0    3.38    0.18
  15   3   0    3.12    1.09
  15   3   0    4.03    0.32
  17  -3   0    7.19    0.43
 -17  -3   0    7.19    0.79
 -17  -3   0    7.83    0.29
  17  -3   0    7.77    0.40
  17   3   0    8.34    0.41
  17   3   0    7.61    0.32
  19  -3   0    0.66    0.19
  19  -3   0    1.11    0.22
  19  -3   0    0.79    0.15
 -19  -3   0    0.83    0.09
  19   3   0    0.83    0.16
  19   3   0    0.81    0.12
  21  -3   0    4.21    0.31
 -21  -3   0    4.62    0.19
  21  -3   0    4.19    0.39
  21   3   0    4.68    0.23
  23  -3   0    3.69    0.38
  23  -3   0    3.77    0.35
 -23  -3   0    3.92    0.18
  23  -3   0    3.79    0.31
  23   3   0    3.75    0.21
  23   3   0    3.49    0.31
 -25  -3   0   11.34    0.43
  25  -3   0   11.36    0.55
  25  -3   0   11.11    0.55
  25  -3   0   11.17    0.52
  25   3   0   11.02    0.48
  25   3   0   11.21    0.45
  27  -3   0   23.29    0.93
  27  -3   0   23.59    0.91
  27  -3   0   22.65    0.93
  27   3   0   23.16    0.88
  27   3   0   23.76    0.90
  29  -3   0    6.02    0.40
  29  -3   0    6.11    0.37
  29  -3   0    5.84    0.40
  29   3   0    5.84    0.28
  29   3   0    5.59    0.31
  31  -3   0    0.10    0.24
  31  -3   0    0.12    0.19
  31  -3   0    0.09    0.15
  31   3   0    0.17    0.10
  33  -3   0    1.97    0.28
  33  -3   0    1.97    0.23
  33  -3   0    1.39    0.33
  33   3   0    1.75    0.21
  33   3   0    2.12    0.19
  35  -3   0    2.21    0.22
  35  -3   0    1.69    0.25
  35   3   0    1.51    0.21
  35   3   0    1.88    0.17
  35   3   0    1.71    0.17
  37  -3   0    1.40    0.21
  37   3   0    1.68    0.17
  37   3   0    1.35    0.21
 -37   3   0    1.62    0.32
   0  -4   0    7.46    0.82
   0  -4   0    8.16    0.57
   0  -4   0    8.10    0.34
   0  -4   0    8.33    0.32
   0   4   0    9.66    0.39
   0   4   0    8.46    0.44
   0   4   0    9.24    0.43
  -2  -4   0    5.37    0.25
   2  -4   0    4.81    0.85
   2  -4   0    5.32    0.22
   2  -4   0    5.19    0.25
  -2  -4   0    4.39    0.70
  -2  -4   0    5.21    0.22
  -2  -4   0    5.23    0.50
  -2   4   0    5.39    0.33
   2   4   0    4.89    0.32
  -2   4   0    5.77    0.28
   2   4   0    5.47    0.26
   2   4   0    5.92    0.31
  -4  -4   0   32.03    1.35
  -4  -4   0   33.52    1.20
   4  -4   0   33.36    1.18
  -4  -4   0   33.52    1.18
   4  -4   0   30.00    1.66
  -4   4   0   34.97    1.31
  -4   4   0   35.53    1.28
   4   4   0   33.13    1.29
   4   4   0   35.58    1.28
   4   4   0   34.23    1.29
  -6  -4   0   27.41    1.00
  -6  -4   0   25.05    1.20
   6  -4   0   28.39    0.99
  -6  -4   0   27.82    0.99
   6  -4   0   26.76    1.08
  -6   4   0   27.95    1.11
   6   4   0   28.44    1.09
   6   4   0   30.11    1.08
  -6   4   0   29.06    1.16
  -6   4   0   29.50    1.08
   8  -4   0    4.97    0.38
  -8  -4   0    5.54    0.23
  -8  -4   0    5.39    0.26
   8  -4   0    5.69    0.24
  -8  -4   0    4.98    0.67
  -8   4   0    5.81    0.36
   8   4   0    5.88    0.28
  -8   4   0    6.09    0.49
   8   4   0    5.69    0.31
  -8   4   0    5.80    0.30
 -10  -4   0    6.98    0.27
 -10  -4   0    5.08    0.74
 -10  -4   0    6.39    0.29
  10  -4   0    6.98    0.39
  10  -4   0    7.08    0.28
 -10   4   0    6.93    0.41
 -10   4   0    7.73    0.36
  10   4   0    7.30    0.32
  12  -4   0    4.83    0.35
 -12  -4   0    4.94    0.21
  12  -4   0    5.19    0.24
  12   4   0    5.08    0.24
 -12   4   0    5.58    0.31
 -12   4   0    5.18    0.37
  14  -4   0    1.60    0.29
  14  -4   0    2.13    0.16
 -14  -4   0    1.82    0.12
 -14   4   0    1.41    0.24
 -14   4   0    2.13    0.54
 -16  -4   0    2.84    0.15
  16  -4   0    3.14    0.36
  16  -4   0    2.91    0.20
 -16   4   0    2.64    0.27
 -16   4   0    3.65    0.37
  16   4   0    2.64    0.16
 -18  -4   0    6.28    0.26
  18   4   0    4.26    0.47
 -18   4   0    6.23    0.35
  20  -4   0    6.11    0.38
 -20  -4   0    6.05    0.25
 -20   4   0    5.88    0.46
  20   4   0    5.62    0.46
 -20   4   0    5.59    0.37
  20   4   0    6.22    0.26
  22  -4   0   35.31    1.33
 -22  -4   0   34.90    1.27
 -22   4   0   32.68    1.30
  22   4   0   34.53    1.21
  22   4   0   31.92    1.24
 -22   4   0   32.63    1.25
  24  -4   0    4.83    0.34
 -24   4   0    4.95    0.46
  24   4   0    4.52    0.34
  24   4   0    5.38    0.25
  26  -4   0    2.15    0.27
 -26   4   0    2.55    0.41
  26   4   0    1.99    0.29
  26   4   0    2.17    0.18
  28  -4   0    0.15    0.11
  28   4   0    0.17    0.09
  28   4   0    0.29    0.16
  30  -4   0    0.22    0.12
  30  -4   0   -0.06    0.11
  30   4   0    0.14    0.08
 -30   4   0    0.09    0.19
  30   4   0    0.48    0.15
  32  -4   0    0.63    0.20
  32   4   0    0.61    0.14
 -32   4   0    1.13    0.31
  34  -4   0    0.14    0.10
  34   4   0    0.17    0.08
  34   4   0    0.20    0.08
 -34   4   0    0.45    0.18
   1  -5   0   17.39    0.66
  -1  -5   0   16.76    0.65
   1  -5   0   17.70    0.65
  -1  -5   0   17.29    0.64
  -1   5   0   18.32    0.73
   1   5   0   18.35    0.75
  -1   5   0   18.70    0.73
   1   5   0   18.17    0.72
  -1   5   0   17.55    0.70
   3  -5   0   24.01    0.89
   3  -5   0   24.51    0.88
  -3  -5   0   23.39    0.89
  -3  -5   0   24.09    0.88
   3   5   0   25.03    0.97
  -3   5   0   24.88    0.95
  -3   5   0   26.30    0.98
  -3   5   0   24.99    0.98
   3   5   0   25.59    0.97
   5  -5   0   -0.04    0.08
  -5  -5   0   -0.04    0.07
  -5  -5   0    0.16    0.06
   5  -5   0   -0.10    0.07
  -5   5   0    0.05    0.10
  -5   5   0   -0.08    0.16
   5   5   0    0.22    0.10
   5   5   0   -0.04    0.12
  -5   5   0    0.11    0.16
   7  -5   0   13.36    0.53
   7  -5   0   13.64    0.52
  -7  -5   0   13.29    0.52
  -7  -5   0   13.84    0.51
   7   5   0   13.97    0.56
  -7   5   0   13.52    0.62
  -7   5   0   14.38    0.57
  -7   5   0   14.59    0.62
   9  -5   0    5.27    0.25
   9  -5   0    4.66    0.40
   9  -5   0    5.05    0.26
  -9  -5   0    4.93    0.24
  -9  -5   0    5.26    0.22
  -9   5   0    5.37    0.37
  -9   5   0    4.58    0.47
   9   5   0    5.20    0.26
 -11  -5   0   11.78    0.44
  11  -5   0   11.85    0.47
 -11  -5   0   10.78    0.45
  11  -5   0   11.77    0.46
 -11   5   0   12.02    0.50
  11   5   0   11.75    0.47
 -11   5   0   11.97    0.56
 -13  -5   0    2.07    0.14
  13  -5   0    2.41    0.19
  13  -5   0    2.39    0.19
  13  -5   0    1.80    0.32
  13   5   0    2.13    0.16
 -13   5   0    2.10    0.23
 -13   5   0    2.66    0.33
  15  -5   0    3.36    0.33
 -15  -5   0    2.91    0.16
  15  -5   0    3.20    0.21
  15   5   0    3.00    0.18
 -15   5   0    2.75    0.26
 -15   5   0    3.20    0.35
  17  -5   0    2.54    0.31
 -17  -5   0    2.10    0.17
  17  -5   0    2.33    0.19
 -17   5   0    3.06    0.36
 -17   5   0    2.36    0.26
  17   5   0    2.59    0.16
  19  -5   0    7.87    0.43
  19  -5   0    7.83    0.35
  19   5   0    7.90    0.33
 -19   5   0    8.52    0.49
 -19   5   0    7.79    0.41
  21  -5   0    3.01    0.31
  21  -5   0    3.80    0.21
 -21   5   0    3.15    0.31
 -21   5   0    2.93    0.38
  21   5   0    3.62    0.19
 -23   5   0    2.01    0.40
  23   5   0    3.38    0.19
 -23   5   0    2.66    0.30
  25  -5   0    0.33    0.13
  25  -5   0    0.58    0.14
 -25   5   0    0.21    0.19
  25   5   0    0.27    0.08
 -25   5   0    0.78    0.24
  27  -5   0    4.43    0.29
  27  -5   0    4.76    0.23
 -27   5   0    4.58    0.37
  27   5   0    5.35    0.24
  29  -5   0    0.15    0.11
  29  -5   0   -0.03    0.09
  29   5   0   -0.04    0.07
 -29   5   0    0.08    0.16
  31  -5   0    0.24    0.11
  31   5   0    0.07    0.07
 -31   5   0   -0.13    0.15
   0  -6   0    4.74    0.23
   0   6   0    5.76    0.32
   2  -6   0    7.80    0.32
  -2  -6   0    7.26    0.31
   2   6   0    7.55    0.36
  -2   6   0    8.14    0.38
   4  -6   0    1.23    0.18
  -4  -6   0    1.16    0.13
   4  -6   0    1.41    0.15
  -4  -6   0    1.61    0.16
   4   6   0    1.37    0.18
  -4   6   0    1.09    0.23
  -6  -6   0    2.84    0.17
  -6  -6   0    3.17    0.18
   6  -6   0    2.71    0.20
   6  -6   0    3.09    0.18
  -6   6   0    3.13    0.27
   6   6   0    3.29    0.21
  -8  -6   0    0.22    0.07
   8  -6   0   -0.04    0.07
   8  -6   0    0.04    0.09
  -8   6   0    0.01    0.11
   8   6   0    0.07    0.08
  -8   6   0   -0.13    0.13
  10  -6   0    8.11    0.33
 -10  -6   0    7.77    0.31
 -10  -6   0    6.79    0.31
 -10   6   0    8.48    0.42
 -10   6   0    8.30    0.39
  10   6   0    8.31    0.35
 -12  -6   0    6.83    0.29
  12  -6   0    7.07    0.31
 -12   6   0    7.33    0.36
 -12   6   0    7.10    0.40
  12   6   0    7.26    0.31
  14  -6   0    3.67    0.21
  14   6   0    3.59    0.19
 -14   6   0    3.84    0.32
 -14   6   0    3.53    0.27
  16  -6   0    0.40    0.10
 -16   6   0    0.39    0.24
  16   6   0    0.31    0.09
 -16   6   0    0.50    0.13
  18  -6   0    1.47    0.33
  18  -6   0    1.90    0.15
 -18   6   0    2.72    0.30
  18   6   0    2.17    0.14
 -18   6   0    1.92    0.22
  20  -6   0    1.17    0.31
  20  -6   0    1.81    0.14
 -20   6   0    2.27    0.29
  20   6   0    1.82    0.14
  22  -6   0    1.72    0.29
  22  -6   0    1.30    0.13
 -22   6   0    1.66    0.26
  22   6   0    1.43    0.13
  24  -6   0    0.80    0.11
  24  -6   0    0.92    0.27
 -24   6   0    1.15    0.24
  24   6   0    0.77    0.12
 -26   6   0    1.74    0.24
  26   6   0    2.16    0.14
   1  -7   0    1.39    0.11
  -1  -7   0    1.41    0.11
   1   7   0    1.61    0.15
  -1   7   0    1.37    0.16
  -3  -7   0    1.26    0.11
   3  -7   0    1.41    0.12
   3   7   0    1.59    0.14
  -3   7   0    1.42    0.17
   5  -7   0    1.46    0.12
  -5  -7   0    1.26    0.12
  -5   7   0    1.60    0.18
   5   7   0    1.59    0.13
  -7  -7   0    1.11    0.13
   7  -7   0    1.21    0.12
   7   7   0    1.13    0.12
  -7   7   0    1.11    0.18
   9  -7   0    3.56    0.18
  -9   7   0    3.68    0.24
   9   7   0    3.52    0.18
  11  -7   0    2.66    0.15
 -11   7   0    3.05    0.23
  11   7   0    3.07    0.16
  13  -7   0    3.31    0.17
 -13   7   0    3.55    0.24
  13   7   0    3.51    0.17
  15  -7   0    4.69    0.21
 -15   7   0    4.84    0.27
  17  -7   0    2.86    0.15
  17   7   0    3.23    0.16
 -17   7   0    2.78    0.22
  40   0  -1    1.83    0.24
  40   0  -1    1.68    0.19
  38   0  -1    0.22    0.14
  38   0  -1    0.23    0.10
  36   0  -1    0.27    0.17
  36   0  -1    0.37    0.16
  36   0  -1    0.00    0.12
  34   0  -1    1.03    0.19
  34   0  -1    1.01    0.21
  34   0  -1    0.68    0.15
  32   0  -1    0.47    0.15
  32   0  -1    0.50    0.17
  32   0  -1    0.38    0.13
  30   0  -1    2.66    0.24
  30   0  -1    3.07    0.28
  28   0  -1    0.09    0.13
  26   0  -1    1.62    0.20
  26   0  -1    1.42    0.23
  24   0  -1    1.76    0.19
  24   0  -1    1.94    0.24
 -24   0   1    0.93    0.36
  22   0  -1   11.64    0.46
 -22   0   1   12.15    0.49
  22   0  -1   13.15    0.49
 -22   0   1   12.49    0.64
  22   0  -1   11.62    0.51
  20   0  -1    4.96    0.42
  20   0  -1    3.95    0.57
  20   0  -1    5.48    0.28
 -20   0   1    5.82    0.36
  20   0  -1    5.24    0.22
  18   0  -1    3.13    0.15
  18   0  -1    2.95    0.25
 -18   0   1    3.13    0.15
  16   0  -1    5.63    0.29
 -16   0   1    6.23    0.29
 -14   0   1    2.42    0.16
  14   0  -1    2.71    0.16
 -12   0   1    3.21    0.16
  12   0  -1    3.17    0.16
  10   0  -1   33.78    1.21
 -10   0   1   32.87    1.21
  -8   0   1   70.32    2.51
   8   0  -1   69.22    2.50
  -6   0   1    1.49    0.07
   6   0  -1    1.30    0.07
   2   0  -1   35.00    1.25
   0   0  -1    3.66    0.15
   0   0   1    3.68    0.15
   2   0   1    5.50    0.21
  -2   0  -1    6.02    0.22
  -2   0  -1    5.57    0.21
   2   0   1    5.92    0.22
  -4   0  -1    1.52    0.09
   4   0   1    1.40    0.09
   4   0   1    1.50    0.07
  -4   0  -1    1.49    0.07
   6   0   1   38.28    1.35
  -6   0  -1   36.80    1.35
   6   0   1   36.75    1.37
   8   0   1   29.94    1.07
   8   0   1   27.41    1.09
  -8   0  -1   30.88    1.07
  10   0   1    8.85    0.33
 -10   0  -1    8.62    0.33
  10   0   1    7.79    0.37
  12   0   1   38.91    1.54
  12   0   1   42.92    1.50
 -12   0  -1   41.43    1.49
 -14   0  -1   19.71    0.80
  14   0   1   20.04    0.81
  14   0   1   19.43    0.76
  16   0   1   21.49    0.89
  16   0   1   19.61    0.81
 -16   0  -1   20.95    0.79
  18   0   1    0.31    0.17
  18   0   1    0.50    0.25
 -18   0  -1    0.47    0.12
 -18   0  -1    0.61    0.07
  20   0   1    0.21    0.38
  20   0   1    0.23    0.10
 -20   0  -1    0.02    0.15
 -20   0  -1    0.22    0.05
  20   0   1    0.22    0.09
  22   0   1   16.68    0.62
 -22   0  -1   16.30    0.59
  22   0   1   15.50    0.62
 -22   0  -1   15.16    0.76
  24   0   1    4.60    0.26
  24   0   1    4.82    0.26
  24   0   1    4.72    0.37
 -24   0  -1    4.51    0.20
 -26   0  -1    0.08    0.06
  26   0   1    0.24    0.11
  26   0   1    0.26    0.11
  28   0   1    1.32    0.22
  28   0   1    1.73    0.21
 -28   0  -1    1.58    0.16
  28   0   1    1.62    0.29
  30   0   1   -0.06    0.19
  30   0   1    0.14    0.12
  30   0   1    0.17    0.13
  32   0   1    0.52    0.13
  32   0   1    0.68    0.14
  32   0   1    0.72    0.21
  34   0   1    0.44    0.14
  34   0   1    0.27    0.12
  36   0   1    0.07    0.11
  36   0   1    0.07    0.11
  38   0   1    0.67    0.17
  38   0   1    0.85    0.19
  40   0   1    0.09    0.10
  40   0   1    0.21    0.10
  41  -1  -1    1.01    0.25
  41   1  -1    1.28    0.20
  41   1  -1    0.76    0.16
  39  -1  -1    2.87    0.22
  39  -1  -1    2.53    0.29
  39  -1  -1    2.73    0.27
  39   1  -1    3.06    0.24
  39   1  -1    2.49    0.19
  37  -1  -1    0.06    0.12
  37  -1  -1    0.13    0.15
  37  -1  -1   -0.09    0.14
  37   1  -1    0.02    0.13
  37   1  -1    0.16    0.11
  35  -1  -1    0.84    0.20
  35  -1  -1    1.26    0.32
  35   1  -1    0.68    0.16
  33  -1  -1    2.04    0.30
  33  -1  -1    2.16    0.25
  33  -1  -1    2.60    0.30
  33   1  -1    2.27    0.24
  33   1  -1    2.33    0.22
  31  -1  -1    6.58    0.38
  31  -1  -1    6.95    0.35
  31  -1  -1    6.67    0.40
  31   1  -1    6.83    0.35
  31   1  -1    6.92    0.34
  29  -1  -1    1.50    0.30
  29  -1  -1    1.27    0.23
  29  -1  -1    1.12    0.27
  29   1  -1    1.26    0.22
  29   1  -1    1.49    0.20
  27  -1  -1    1.53    0.31
  27  -1  -1    1.87    0.23
  27   1  -1    1.23    0.19
  25  -1  -1    4.99    0.36
  25  -1  -1    4.66    0.29
  25   1  -1    4.66    0.25
  25   1  -1    3.94    0.35
  23  -1  -1    9.87    0.42
  23  -1  -1    9.83    0.47
 -23  -1   1    9.10    0.75
  23   1  -1    9.27    0.40
  23   1  -1   10.01    0.40
 -23   1   1    8.56    0.73
  21  -1  -1    1.89    0.14
 -21  -1   1    2.30    0.41
  21  -1  -1    2.37    0.70
  21  -1  -1    1.46    0.21
  21   1  -1    1.72    0.17
  21   1  -1    2.12    0.19
 -21   1   1    1.39    0.32
  19  -1  -1   17.17    0.84
 -19  -1   1   18.18    0.91
 -19  -1   1   17.75    0.65
  19  -1  -1   18.00    0.66
  19  -1  -1   18.14    1.14
 -19   1   1   17.49    0.71
 -19   1   1   17.39    0.68
  19   1  -1   18.18    0.67
  19   1  -1   17.39    0.64
  19   1  -1   16.75    0.73
  17  -1  -1   73.53    2.85
  17  -1  -1   73.77    2.71
  17  -1  -1   76.87    2.79
 -17  -1   1   75.15    2.70
 -17  -1   1   78.54    2.77
  17   1  -1   77.00    2.78
  17   1  -1   75.57    2.74
 -17   1   1   76.82    2.77
 -15  -1   1    3.65    0.24
  15  -1  -1    3.88    0.26
 -15   1   1    4.22    0.21
  15   1  -1    4.13    0.22
 -15   1   1    3.98    0.20
 -13  -1   1    5.88    0.29
  13  -1  -1    5.98    0.29
  13  -1  -1    6.22    0.45
 -13   1   1    6.07    0.26
  13   1  -1    6.15    0.26
  11  -1  -1   84.56    3.21
  11  -1  -1   88.17    3.17
 -11  -1   1   90.64    3.18
  11   1  -1   88.58    3.17
 -11   1   1   87.54    3.17
   9  -1  -1   42.92    1.59
  -9  -1   1   44.33    1.59
   9   1  -1   43.78    1.56
  -9   1   1   42.07    1.55
   7  -1  -1   99.25    3.55
  -7  -1   1   98.06    3.55
   7   1  -1  104.34    3.63
  -7   1   1   97.77    3.62
   5  -1  -1   45.72    1.67
  -5  -1   1   46.24    1.67
   5   1  -1   50.73    1.74
   5   1  -1   46.76    1.72
  -5   1   1   45.10    1.72
  -3  -1   1  298.51   12.44
   3  -1  -1  316.03   12.13
  -3   1   1  286.55   11.46
   1   1  -1  497.46   19.12
  -1   1   1  496.88   18.81
   1  -1   1  253.16    9.06
   1  -1   1  253.32    9.07
  -1   1  -1  258.65    9.26
  -3  -1  -1   23.68    0.85
   3  -1   1   23.92    0.87
   3  -1   1   22.66    0.88
  -3   1  -1   24.00    0.88
   3   1   1   23.45    0.87
  -3   1  -1   25.00    0.91
  -3   1  -1   23.63    0.88
   5  -1   1   31.09    1.16
  -5  -1  -1   33.32    1.15
   5  -1   1   30.00    1.18
   5   1   1   32.95    1.18
  -5   1  -1   32.39    1.19
  -5   1  -1   32.66    1.22
  -7  -1  -1   39.93    1.40
   7  -1   1   36.52    1.44
   7  -1   1   39.10    1.41
  -7   1  -1   40.37    1.47
  -7   1  -1   41.28    1.51
   7   1   1   40.16    1.47
  -9  -1  -1   73.44    2.60
   9  -1   1   67.56    2.64
   9  -1   1   74.90    2.61
   9   1   1   76.66    2.75
  -9   1  -1   76.49    2.76
 -11  -1  -1   23.09    0.87
 -11   1  -1   22.45    0.84
  11   1   1   22.95    0.84
 -13  -1  -1  105.54    3.72
  13  -1   1  104.08    3.73
  13  -1   1   99.06    3.78
  13   1   1  103.52    3.74
 -13   1  -1  104.54    3.74
  15  -1   1   64.73    2.44
 -15  -1  -1   67.57    2.42
  15   1   1   63.00    2.35
 -15   1  -1   66.35    2.35
 -17  -1  -1   42.40    1.52
  17  -1   1   42.25    1.63
  17  -1   1   41.61    1.72
 -17  -1  -1   42.66    1.58
  17   1   1   40.51    1.52
 -17   1  -1   38.70    1.58
 -17   1  -1   42.55    1.46
  19  -1   1    2.12    0.21
 -19  -1  -1    2.12    0.30
  19   1   1    2.37    0.17
 -19   1  -1    2.27    0.24
  19   1   1    2.42    0.20
  21  -1   1    7.64    0.38
 -21  -1  -1    7.22    0.53
  21  -1   1    7.73    0.40
 -21  -1  -1    7.95    0.30
  21  -1   1    8.03    0.36
  21   1   1    7.97    0.34
  21   1   1    8.12    0.35
 -21   1  -1    7.92    0.47
 -21   1  -1    7.78    0.31
 -23  -1  -1    7.60    0.30
  23  -1   1    7.52    0.39
  23  -1   1    7.23    0.38
  23  -1   1    7.88    0.36
 -23   1  -1    7.37    0.60
  23   1   1    7.49    0.34
  23   1   1    7.30    0.32
  25  -1   1    6.10    0.36
  25  -1   1    6.12    0.34
  25  -1   1    6.13    0.32
 -25  -1  -1    6.06    0.25
  25   1   1    5.76    0.30
  25   1   1    6.27    0.29
 -25   1  -1    5.96    0.26
  27  -1   1    4.21    0.36
  27  -1   1    4.33    0.30
 -27  -1  -1    4.34    0.20
  27  -1   1    4.14    0.28
  27   1   1    4.20    0.27
  27   1   1    4.60    0.26
  29  -1   1    0.16    0.13
  29  -1   1    0.25    0.13
  29  -1   1    0.29    0.15
  29   1   1    0.27    0.12
  29   1   1    0.37    0.11
  29   1   1    0.37    0.13
  31  -1   1    0.96    0.21
  31  -1   1    0.52    0.14
  31  -1   1    0.48    0.16
  31   1   1    1.04    0.22
  31   1   1    0.98    0.20
  33  -1   1    0.21    0.13
  33  -1   1    0.09    0.13
  33  -1   1    0.19    0.17
  33   1   1    0.02    0.12
  33   1   1    0.14    0.12
  35  -1   1    0.88    0.20
  35  -1   1    0.90    0.23
  35  -1   1    0.45    0.16
  35   1   1    0.39    0.13
  35   1   1    0.52    0.12
  37  -1   1   -0.15    0.10
  37  -1   1    0.00    0.11
  37   1   1    0.02    0.10
  37   1   1    0.07    0.11
  39  -1   1   -0.15    0.10
  39  -1   1    0.06    0.11
  39   1   1    0.07    0.10
  39   1   1    0.08    0.10
  40  -2  -1    2.50    0.26
  40   2  -1    3.35    0.22
  40   2  -1    3.21    0.21
  38  -2  -1    2.95    0.25
  38  -2  -1    2.30    0.26
  38  -2  -1    2.63    0.28
  38   2  -1    2.81    0.21
  38   2  -1    2.84    0.23
  36  -2  -1    0.27    0.14
  36  -2  -1    0.30    0.12
  36  -2  -1    0.15    0.16
  36   2  -1    0.17    0.10
  36   2  -1    0.21    0.11
  34  -2  -1    1.96    0.39
  34  -2  -1    1.97    0.27
  34  -2  -1    1.77    0.33
  34   2  -1    2.17    0.24
  34   2  -1    1.85    0.29
  32  -2  -1    0.02    0.15
  32  -2  -1    0.30    0.13
  32  -2  -1    0.12    0.17
  32   2  -1    0.26    0.12
  32   2  -1    0.29    0.12
  30  -2  -1    0.29    0.15
  30  -2  -1    0.46    0.18
  30  -2  -1    0.22    0.15
  30   2  -1    0.39    0.12
  30   2  -1    0.41    0.11
  28  -2  -1    8.26    0.42
  28  -2  -1    7.96    0.46
  28  -2  -1    8.18    0.42
  28   2  -1    8.56    0.38
  28   2  -1    8.93    0.39
  26  -2  -1   11.07    0.51
  26  -2  -1   11.28    0.51
  26  -2  -1   11.17    0.56
  26   2  -1   11.04    0.51
  24  -2  -1   46.91    1.73
  24  -2  -1   46.48    1.69
  24  -2  -1   46.75    1.72
  24   2  -1   44.90    1.71
  24   2  -1   48.97    1.72
  22  -2  -1   11.36    0.57
  22  -2  -1   11.42    0.52
  22  -2  -1   11.80    0.45
 -22  -2   1   11.39    1.21
 -22  -2   1   11.42    0.43
  22   2  -1   11.60    0.48
  22   2  -1   12.82    0.50
  20  -2  -1    5.57    0.35
  20  -2  -1    4.97    0.42
 -20  -2   1    4.80    0.66
  20  -2  -1    5.22    0.24
  20   2  -1    5.41    0.26
  20   2  -1    5.73    0.29
  18  -2  -1   15.47    0.57
  18  -2  -1   13.96    0.95
 -18  -2   1   15.55    0.77
 -18   2   1   15.22    0.64
  18   2  -1   14.77    0.58
  16  -2  -1   16.50    0.99
  16  -2  -1   16.27    0.61
  16  -2  -1   16.17    0.83
 -16  -2   1   16.79    0.60
  16   2  -1   16.13    0.68
 -16   2   1   16.72    0.66
  16   2  -1   17.75    0.80
  16   2  -1   16.45    0.60
 -16   2   1   15.00    0.81
 -14  -2   1    5.59    0.36
 -14  -2   1    5.64    0.21
  14  -2  -1    5.65    0.52
  14  -2  -1    5.17    0.51
 -14   2   1    6.34    0.42
 -14   2   1    6.21    0.30
  14   2  -1    5.85    0.31
  14   2  -1    6.32    0.43
  12  -2  -1   16.77    0.93
 -12  -2   1   22.00    0.80
  12  -2  -1   20.32    0.81
  12   2  -1   23.51    0.92
  12   2  -1   22.06    0.86
 -12   2   1   22.67    0.85
 -12   2   1   21.82    0.90
  10  -2  -1    4.08    0.34
  10  -2  -1    3.95    0.27
 -10  -2   1    4.68    0.27
  10   2  -1    4.79    0.28
 -10   2   1    4.23    0.28
 -10   2   1    4.32    0.22
  10   2  -1    4.48    0.23
   8  -2  -1  178.76    6.28
   8  -2  -1  167.04    6.33
  -8  -2   1  177.78    6.28
   8   2  -1  173.48    6.44
   8   2  -1  177.81    6.46
  -8   2   1  174.36    6.46
   8   2  -1  194.51    6.47
  -8   2   1  177.31    6.44
   6  -2  -1  157.93    5.61
  -6  -2   1  155.15    5.60
   6  -2  -1  154.09    5.63
  -6   2   1  155.58    5.66
   6   2  -1  154.63    5.68
  -6   2   1  158.24    5.68
   6   2  -1  167.80    5.69
   6   2  -1  152.69    5.67
   4  -2  -1   32.68    1.20
  -4  -2   1   31.54    1.21
  -4  -2   1   33.42    1.20
   4  -2  -1   31.03    1.22
  -4   2   1   32.13    1.23
   4   2  -1   32.08    1.22
   4   2  -1   32.87    1.23
  -4   2   1   33.67    1.22
   4   2  -1   34.61    1.25
   2  -2  -1   11.20    0.45
   2  -2  -1   10.55    0.47
   2  -2  -1   11.19    0.45
  -2  -2   1   11.65    0.46
  -2  -2   1   11.31    0.48
  -2   2   1   11.40    0.46
   2   2  -1   11.44    0.47
   2   2  -1   11.31    0.49
   2   2  -1   11.37    0.46
  -2   2   1   11.35    0.45
   0  -2   1   76.70    2.76
   0  -2   1   77.23    2.75
   0  -2  -1   75.15    2.75
   0  -2   1   73.21    2.77
   0  -2  -1   76.25    2.75
   0  -2  -1   76.86    2.75
   0   2  -1   78.58    2.83
   0   2  -1   79.02    2.81
   0   2   1   78.17    2.81
   0   2   1   76.45    2.80
   0   2  -1   75.50    2.81
   2  -2   1    0.54    0.12
   2  -2   1    0.47    0.09
  -2  -2  -1    0.65    0.12
   2  -2   1    0.54    0.17
  -2   2  -1    0.52    0.13
  -2   2  -1    0.54    0.13
   2   2   1    0.55    0.12
  -2   2  -1    0.71    0.17
   2   2   1    0.59    0.10
   4  -2   1   34.12    1.24
   4  -2   1   32.76    1.27
  -4  -2  -1   32.33    1.22
  -4   2  -1   33.95    1.27
   4   2   1   33.15    1.23
  -4   2  -1   33.92    1.24
   4   2   1   30.52    1.23
  -4   2  -1   34.69    1.24
  -6  -2  -1   14.07    0.55
   6  -2   1   13.60    0.57
   6   2   1   13.70    0.54
  -6   2  -1   14.05    0.62
  -6   2  -1   14.40    0.56
  -6   2  -1   14.17    0.57
   6   2   1   14.12    0.56
   8  -2   1    1.34    0.22
   8   2   1    1.56    0.13
   8   2   1    1.55    0.17
  -8   2  -1    1.36    0.19
  -8   2  -1    1.49    0.15
  10  -2   1   15.03    0.64
 -10  -2  -1   15.16    0.61
  10  -2   1   14.63    0.56
  10   2   1   14.61    0.58
  10   2   1   15.64    0.62
 -10   2  -1   15.18    0.59
 -10   2  -1   14.69    0.64
 -12  -2  -1    0.18    0.11
 -12  -2  -1    0.12    0.04
  12  -2   1   -0.11    0.16
 -12   2  -1    0.05    0.16
 -12   2  -1   -0.02    0.05
  12   2   1    0.09    0.08
 -12   2  -1    0.12    0.10
  14  -2   1    9.43    0.57
 -14  -2  -1   10.52    0.48
  14  -2   1    9.17    0.67
 -14  -2  -1    9.00    0.35
  14  -2   1    9.08    0.37
  14   2   1   10.03    0.44
 -14   2  -1    9.79    0.56
 -14   2  -1   10.26    0.43
 -14   2  -1    9.94    0.38
  16  -2   1    1.35    0.28
 -16  -2  -1    2.02    0.34
 -16  -2  -1    1.43    0.09
  16  -2   1    1.28    0.35
  16   2   1    1.65    0.14
 -16   2  -1    2.80    0.53
 -16   2  -1    1.85    0.22
 -16   2  -1    1.59    0.12
  18  -2   1    2.37    0.24
 -18  -2  -1    2.07    0.11
 -18  -2  -1    1.68    0.45
  18  -2   1    2.04    0.27
  18  -2   1    1.99    0.24
  18   2   1    1.99    0.14
 -18   2  -1    2.09    0.30
  18   2   1    2.04    0.22
 -18   2  -1    2.08    0.14
  20  -2   1    7.59    0.40
  20  -2   1    7.75    0.39
  20  -2   1    7.76    0.38
 -20  -2  -1    7.44    0.29
 -20  -2  -1    6.29    0.69
 -20   2  -1    7.05    0.52
  20   2   1    7.73    0.35
  20   2   1    7.14    0.31
  22  -2   1    2.60    0.26
  22  -2   1    2.26    0.30
  22  -2   1    2.91    0.29
 -22  -2  -1    2.49    0.13
  22   2   1    2.16    0.22
  22   2   1    2.44    0.16
  24  -2   1    4.40    0.30
 -24  -2  -1    4.14    0.19
  24  -2   1    4.22    0.30
  24  -2   1    4.43    0.32
  24   2   1    4.01    0.23
  24   2   1    4.39    0.26
  26  -2   1    0.52    0.15
  26  -2   1    1.15    0.24
  26  -2   1    0.63    0.15
 -26  -2  -1    0.94    0.12
  26   2   1    0.74    0.13
  26   2   1    1.01    0.16
  28  -2   1    0.13    0.15
 -28  -2  -1    0.11    0.07
  28  -2   1    0.07    0.14
  28  -2   1    0.18    0.14
  28   2   1    0.15    0.09
  28   2   1    0.14    0.12
 -30  -2  -1    0.51    0.09
  30  -2   1    0.54    0.15
  30  -2   1    0.44    0.14
  30  -2   1    0.45    0.14
  30   2   1    0.67    0.18
  30   2   1    0.37    0.13
  32  -2   1    2.81    0.26
  32  -2   1    2.20    0.28
  32  -2   1    3.54    0.32
  32   2   1    3.19    0.25
  32   2   1    2.40    0.39
  32   2   1    2.71    0.22
  34  -2   1    1.41    0.24
  34  -2   1    1.02    0.23
  34  -2   1    1.07    0.22
  34   2   1    1.16    0.20
  34   2   1    0.81    0.19
  34   2   1    1.34    0.18
  36  -2   1    0.11    0.19
  36  -2   1    0.04    0.12
  36  -2   1    0.03    0.12
  36   2   1    0.05    0.10
  36   2   1    0.00    0.10
  38  -2   1    0.24    0.11
  38  -2   1    0.25    0.13
  38  -2   1    0.25    0.13
  38   2   1    0.04    0.09
  38   2   1    0.24    0.11
  37  -3  -1    1.72    0.22
 -37   3   1    1.31    0.29
  37   3  -1    1.42    0.17
  37   3  -1    1.71    0.20
  35  -3  -1    1.67    0.22
  35  -3  -1    1.37    0.28
  35   3  -1    1.55    0.18
  35   3  -1    1.83    0.18
  35   3  -1    1.55    0.23
  33  -3  -1    3.10    0.28
  33  -3  -1    2.64    0.34
  33   3  -1    2.60    0.22
  33   3  -1    2.62    0.21
  31  -3  -1    1.57    0.26
  31  -3  -1    1.45    0.39
  31   3  -1    1.64    0.22
  31   3  -1    1.19    0.18
  29  -3  -1    0.18    0.14
  29  -3  -1   -0.04    0.21
  29  -3  -1    0.78    0.22
  29   3  -1    0.14    0.10
  29   3  -1    0.10    0.12
  27  -3  -1    1.92    0.39
  27  -3  -1    2.04    0.29
  27  -3  -1    2.28    0.37
  27   3  -1    2.36    0.20
  27   3  -1    2.43    0.23
  25  -3  -1    8.95    0.51
  25  -3  -1    9.64    0.46
  25  -3  -1    9.13    0.53
  25   3  -1    9.88    0.43
  25   3  -1    9.40    0.40
  23  -3  -1   49.95    1.90
  23  -3  -1   48.34    1.87
  23  -3  -1   53.36    1.81
  23  -3  -1   48.16    1.86
  23   3  -1   54.08    1.99
  23   3  -1   54.94    2.03
  21  -3  -1   36.73    1.46
  21  -3  -1   38.79    1.43
  21  -3  -1   39.54    1.40
  21   3  -1   37.53    1.33
 -21   3   1   35.46    1.43
  19  -3  -1    0.78    0.24
  19  -3  -1    0.60    0.21
  19  -3  -1    0.88    0.15
  19   3  -1    1.05    0.15
 -19   3   1    1.16    0.24
  19   3  -1    0.82    0.13
 -17  -3   1   31.36    1.50
  17  -3  -1   31.62    1.27
  17  -3  -1   35.06    1.23
  17   3  -1   34.83    1.29
 -17   3   1   36.13    1.35
 -15  -3   1    0.15    0.04
 -15  -3   1    0.48    0.34
  15  -3  -1    0.21    0.07
  15  -3  -1    0.09    0.14
 -15   3   1   -0.11    0.36
  15   3  -1    0.42    0.36
  15   3  -1    0.39    0.11
 -15   3   1    0.15    0.20
  13  -3  -1   10.31    0.47
 -13  -3   1   11.04    0.63
 -13  -3   1    9.68    0.40
  13  -3  -1   10.09    0.82
  13   3  -1   10.56    0.67
  13   3  -1   10.20    0.47
 -13   3   1   10.52    0.50
  11  -3  -1   22.61    0.84
 -11  -3   1   23.50    0.83
  11  -3  -1   23.10    1.04
 -11  -3   1   24.13    0.98
  11  -3  -1   21.36    1.13
  11   3  -1   23.14    1.08
  11   3  -1   22.79    0.97
 -11   3   1   25.25    0.94
  -9  -3   1   56.37    1.98
   9  -3  -1   49.93    1.87
   9  -3  -1   54.36    2.00
  -9  -3   1   50.74    1.87
   9  -3  -1   49.41    2.05
   9   3  -1   55.27    2.01
  -9   3   1   55.48    1.96
   9   3  -1   51.57    1.97
  -9   3   1   49.03    2.00
   7  -3  -1   83.80    3.10
   7  -3  -1   85.21    3.15
  -7  -3   1   81.21    3.00
  -7  -3   1   90.55    3.10
   7  -3  -1   79.36    3.01
  -7   3   1   80.80    3.25
   7   3  -1   94.58    3.27
   7   3  -1   90.12    3.26
  -7   3   1   92.00    3.23
   7   3  -1   85.76    3.24
   5  -3  -1   11.25    0.55
  -5  -3   1   10.79    0.42
  -5  -3   1   12.05    0.54
   5  -3  -1   11.54    0.60
  -5   3   1   12.27    0.53
   5   3  -1   12.90    0.60
   5   3  -1   11.70    0.55
   5   3  -1   12.31    0.57
  -5   3   1   11.32    0.57
   3  -3  -1   23.06    0.93
   3  -3  -1   21.80    0.84
   3  -3  -1   24.66    0.90
  -3  -3   1   21.75    0.99
  -3  -3   1   24.03    0.92
   3  -3  -1   22.00    0.95
   3   3  -1   23.70    0.95
  -3   3   1   24.20    0.93
  -3   3   1   22.54    0.94
   3   3  -1   25.44    0.98
   3   3  -1   22.16    0.93
   1  -3  -1   35.72    1.30
   1  -3  -1   33.42    1.31
   1  -3  -1   32.31    1.24
  -1  -3   1   38.10    1.37
   1  -3  -1   31.96    1.33
  -1  -3   1   34.11    1.35
   1   3  -1   35.16    1.26
  -1   3   1   32.52    1.32
  -1   3   1   34.85    1.32
   1   3  -1   35.85    1.34
   1   3  -1   33.65    1.34
   1   3  -1   37.13    1.37
  -1  -3  -1   33.61    1.29
   1  -3   1   36.96    1.38
   1  -3   1   35.64    1.41
  -1  -3  -1   37.06    1.35
   1  -3   1   38.82    1.50
   1  -3   1   32.20    1.29
  -1   3  -1   37.68    1.40
   1   3   1   37.75    1.39
  -1   3  -1   34.43    1.40
   1   3   1   35.22    1.38
  -1   3  -1   38.13    1.44
   3  -3   1    0.51    0.10
  -3  -3  -1    0.84    0.20
   3  -3   1    0.58    0.21
   3  -3   1    1.00    0.30
  -3  -3  -1    0.70    0.10
   3   3   1    0.65    0.15
  -3   3  -1    0.57    0.19
  -3   3  -1    0.63    0.15
  -3   3  -1    0.45    0.17
   3   3   1    1.06    0.21
  -5  -3  -1    0.81    0.10
   5  -3   1    1.01    0.33
  -5  -3  -1    1.03    0.22
   5  -3   1    0.69    0.23
   5  -3   1    0.81    0.11
   5   3   1    0.94    0.21
  -5   3  -1    0.77    0.20
  -5   3  -1    0.91    0.24
   5   3   1    0.76    0.17
   7  -3   1    4.78    0.52
   7  -3   1    4.83    0.21
  -7  -3  -1    4.75    0.20
   7  -3   1    4.25    0.44
  -7  -3  -1    5.04    0.34
  -7   3  -1    4.79    0.32
   7   3   1    4.81    0.36
  -7   3  -1    4.72    0.20
   7   3   1    4.45    0.30
  -7   3  -1    4.00    0.41
   9  -3   1    3.34    0.17
   9  -3   1    3.00    0.48
  -9  -3  -1    3.30    0.15
  -9  -3  -1    3.07    0.33
   9  -3   1    2.95    0.58
   9   3   1    3.75    0.37
  -9   3  -1    2.90    0.46
  -9   3  -1    3.65    0.29
  11  -3   1    9.46    0.36
  11  -3   1    7.91    0.72
 -11  -3  -1    9.09    0.34
  11  -3   1    8.90    0.43
 -11  -3  -1    9.61    0.53
  11   3   1    9.22    0.36
 -11   3  -1    9.70    0.46
  11   3   1    7.66    0.55
  11   3   1    8.77    0.40
 -11   3  -1    8.09    0.68
 -13  -3  -1   34.68    1.24
 -13  -3  -1   34.52    1.40
  13  -3   1   32.60    1.25
  13  -3   1   33.21    1.28
  13  -3   1   36.94    1.34
 -13   3  -1   36.90    1.39
  13   3   1   35.40    1.31
  15  -3   1   13.79    0.57
  15  -3   1   13.29    0.59
  15  -3   1   12.65    0.63
 -15  -3  -1   14.66    0.96
 -15  -3  -1   14.10    0.50
 -15   3  -1   14.31    0.69
  15   3   1   14.15    0.63
  15   3   1   14.14    0.53
  17  -3   1    4.53    0.31
  17  -3   1    4.35    0.34
 -17  -3  -1    4.83    0.19
  17  -3   1    4.86    0.37
  17   3   1    4.49    0.34
 -17   3  -1    4.66    0.51
  17   3   1    4.82    0.21
  19  -3   1    1.66    0.33
  19  -3   1    0.35    0.16
 -19  -3  -1    0.86    0.08
  19   3   1    1.32    0.26
  21  -3   1   15.34    0.85
  21  -3   1   17.76    0.72
 -21  -3  -1   18.05    0.64
  21  -3   1   17.92    0.71
  21   3   1   17.84    0.69
  21   3   1   19.09    0.73
 -23  -3  -1    5.54    0.23
  23  -3   1    5.27    0.34
  23  -3   1    5.33    0.36
  23   3   1    5.62    0.26
  25  -3   1    2.07    0.30
  25  -3   1    2.05    0.28
 -25  -3  -1    2.17    0.14
  25  -3   1    2.18    0.31
  25   3   1    1.79    0.25
  25   3   1    2.28    0.18
  27  -3   1    3.72    0.33
  27  -3   1    3.69    0.33
  27  -3   1    3.61    0.32
 -27  -3  -1    3.55    0.20
  27   3   1    3.67    0.28
  27   3   1    3.85    0.23
  29  -3   1    0.05    0.15
  29  -3   1    0.11    0.13
  29  -3   1    0.01    0.17
  29   3   1   -0.07    0.13
 -29   3  -1    0.14    0.22
  29   3   1    0.03    0.08
  31  -3   1    0.74    0.17
  31  -3   1    1.37    0.28
  31   3   1    1.03    0.23
  33  -3   1    0.27    0.13
  33  -3   1    0.28    0.16
  33  -3   1    0.29    0.12
  33   3   1    0.20    0.09
  33   3   1    0.33    0.12
  33   3   1    0.54    0.14
  35  -3   1    1.65    0.22
  35  -3   1    1.35    0.22
  35   3   1    1.43    0.15
  35   3   1    1.36    0.16
  35   3   1    1.42    0.22
 -35   3  -1    1.06    0.22
  37  -3   1    1.71    0.21
 -37   3  -1    2.04    0.57
  37   3   1    1.70    0.16
  37   3   1    1.35    0.23
  34  -4  -1    3.30    0.24
  34   4  -1    3.28    0.20
 -34   4   1    3.35    0.32
  32  -4  -1    0.31    0.12
  32  -4  -1    0.53    0.11
 -32   4   1    0.34    0.18
  32   4  -1    0.41    0.14
  32   4  -1    0.27    0.09
  30  -4  -1    0.38    0.12
  30  -4  -1    0.34    0.10
  30   4  -1    0.32    0.13
  30   4  -1    0.68    0.15
 -30   4   1    0.23    0.20
  28  -4  -1    3.18    0.29
 -28   4   1    3.31    0.40
  28   4  -1    3.68    0.22
  28   4  -1    2.80    0.27
  26  -4  -1    7.12    0.41
  26   4  -1    6.47    0.30
 -26   4   1    6.52    0.47
  26   4  -1    6.46    0.34
  24  -4  -1    1.50    0.31
  24   4  -1    1.01    0.25
  24   4  -1    1.39    0.16
  22  -4  -1    2.01    0.31
  22   4  -1    1.64    0.16
 -22   4   1    1.02    0.21
  22   4  -1    1.37    0.27
  20  -4  -1    2.37    0.20
  20  -4  -1    1.93    0.30
 -20  -4   1    2.25    0.14
  20   4  -1    2.10    0.16
 -20   4   1    2.55    0.54
  20   4  -1    1.99    0.35
 -18  -4   1    1.47    0.11
  18  -4  -1    1.41    0.30
  18  -4  -1    1.56    0.18
 -18   4   1    1.26    0.34
  18   4  -1    1.46    0.17
 -18   4   1    1.47    0.28
  18   4  -1    1.41    0.20
 -16  -4   1    7.85    0.31
  16  -4  -1    7.76    0.43
  16  -4  -1    8.62    0.35
 -16   4   1    8.81    0.47
 -16   4   1    8.18    0.43
  16   4  -1    8.10    0.34
  16   4  -1    7.97    0.44
 -14  -4   1    0.04    0.08
  14  -4  -1    0.14    0.17
 -14  -4   1    0.10    0.05
  14  -4  -1    0.13    0.08
 -14   4   1    0.20    0.15
  14   4  -1    0.10    0.08
 -12  -4   1    7.26    0.28
  12  -4  -1    7.66    0.31
  12  -4  -1    6.98    0.44
 -12  -4   1    6.96    0.30
 -12  -4   1    6.02    1.00
 -12   4   1    7.52    0.54
 -12   4   1    7.39    0.37
 -12   4   1    7.58    0.41
  12   4  -1    7.38    0.32
 -10  -4   1    4.48    0.21
  10  -4  -1    4.76    0.22
 -10  -4   1    3.80    0.98
  10  -4  -1    3.97    0.38
 -10  -4   1    4.78    0.22
 -10   4   1    4.76    0.28
  10   4  -1    4.90    0.24
 -10   4   1    3.90    0.44
 -10   4   1    4.91    0.33
  -8  -4   1    1.28    0.10
  -8  -4   1    1.19    0.14
  -8  -4   1    1.11    0.39
   8  -4  -1    1.59    0.24
   8  -4  -1    1.44    0.14
  -8   4   1    1.81    0.21
  -8   4   1    1.55    0.36
  -8   4   1    1.59    0.26
   8   4  -1    1.33    0.19
  -6  -4   1   16.29    0.58
   6  -4  -1   16.36    0.59
  -6  -4   1   14.91    0.86
  -6  -4   1   14.90    0.59
  -6   4   1   18.33    0.67
   6   4  -1   16.98    0.68
   6   4  -1   17.15    0.67
  -6   4   1   15.84    0.72
   6   4  -1   17.62    0.66
  -6   4   1   16.57    0.70
  -4  -4   1   25.82    0.92
  -4  -4   1   25.94    0.94
  -4  -4   1   24.88    1.13
   4  -4  -1   26.27    0.93
   4  -4  -1   23.98    1.37
   4   4  -1   28.10    1.03
   4   4  -1   26.99    1.05
  -4   4   1   27.91    1.06
  -4   4   1   28.84    1.04
   4   4  -1   27.64    1.05
   4   4  -1   27.87    1.25
  -4   4   1   26.42    1.06
   2  -4  -1    2.55    0.15
  -2  -4   1    2.68    0.17
  -2  -4   1    2.69    0.14
   2  -4  -1    2.24    0.47
  -2  -4   1    2.19    0.76
  -2  -4   1    2.49    0.49
   2   4  -1    3.61    0.62
   2   4  -1    3.26    0.21
   2   4  -1    2.90    0.26
   2   4  -1    2.67    0.26
  -2   4   1    3.14    0.29
   2   4  -1    2.77    0.56
  -2   4   1    3.06    0.21
  -2   4   1    2.64    0.26
   0  -4   1    0.24    0.45
   0  -4  -1    0.12    0.25
   0  -4  -1    0.13    0.09
   0  -4   1    0.20    0.26
   0  -4   1    0.04    0.05
   0  -4  -1    0.02    0.06
   0  -4   1    0.03    0.07
   0   4   1    0.12    0.13
   0   4  -1   -0.23    0.29
   0   4   1    0.23    0.10
   0   4  -1    0.15    0.14
   0   4  -1    0.23    0.31
   0   4   1    0.01    0.14
   0   4  -1    0.23    0.09
   2  -4   1   27.74    1.42
  -2  -4  -1   29.03    1.04
   2  -4   1   29.46    1.04
   2  -4   1   29.06    1.06
  -2  -4  -1   28.10    1.21
   2   4   1   30.68    1.14
  -2   4  -1   29.66    1.30
   2   4   1   29.90    1.15
  -2   4  -1   30.99    1.13
  -2   4  -1   30.30    1.16
  -2   4  -1   31.17    1.16
  -4  -4  -1   31.53    1.11
  -4  -4  -1   29.70    1.28
   4  -4   1   31.41    1.12
   4  -4   1   30.67    1.11
  -4  -4  -1   28.97    1.14
   4  -4   1   30.99    1.18
  -4   4  -1   28.06    1.39
  -4   4  -1   30.65    1.22
  -4   4  -1   33.47    1.18
   4   4   1   34.12    1.19
   4   4   1   31.96    1.20
  -4   4  -1   32.34    1.22
  -6  -4  -1    7.23    0.28
  -6  -4  -1    6.58    0.31
   6  -4   1    6.36    0.38
   6  -4   1    7.23    0.28
  -6   4  -1    7.24    0.43
  -6   4  -1    7.22    0.69
   6   4   1    7.70    0.34
  -6   4  -1    7.83    0.35
  -6   4  -1    6.80    0.61
   6   4   1    7.69    0.37
  -8  -4  -1    0.18    0.34
  -8  -4  -1    0.25    0.11
   8  -4   1    0.58    0.15
  -8   4  -1    0.64    0.17
  -8   4  -1    0.67    0.18
  -8   4  -1    0.83    0.32
   8   4   1    0.72    0.14
   8   4   1    0.80    0.21
 -10  -4  -1    4.05    0.18
  10  -4   1    3.89    0.24
  10  -4   1    3.73    0.30
  10   4   1    4.03    0.26
 -10   4  -1    3.98    0.35
 -10   4  -1    4.27    0.26
  10   4   1    4.27    0.21
 -12  -4  -1    0.05    0.05
  12  -4   1    0.20    0.14
  12   4   1    0.02    0.06
 -12   4  -1    0.16    0.19
 -12   4  -1   -0.08    0.13
 -14  -4  -1    0.84    0.10
  14   4   1    0.98    0.11
 -16  -4  -1    3.19    0.15
  16  -4   1    3.08    0.28
 -16   4  -1    3.66    0.28
 -16   4  -1    3.71    0.39
  16   4   1    3.22    0.17
  18  -4   1    6.99    0.39
 -18  -4  -1    7.09    0.28
 -18   4  -1    7.47    0.52
  18   4   1    7.32    0.31
 -20  -4  -1   15.62    0.56
  20  -4   1   14.15    0.69
 -20   4  -1   14.71    0.73
 -20   4  -1   14.98    0.63
  20   4   1   15.53    0.58
  22  -4   1    1.71    0.27
 -22  -4  -1    1.46    0.13
  22   4   1    1.30    0.37
  22   4   1    1.71    0.15
 -22   4  -1    1.26    0.26
 -22   4  -1    1.11    0.27
  24  -4   1    5.68    0.34
  24  -4   1    5.59    0.29
 -24  -4  -1    5.43    0.24
 -24   4  -1    4.73    0.35
  24   4   1    5.39    0.25
 -24   4  -1    4.84    0.47
  26  -4   1    4.74    0.27
 -26  -4  -1    4.23    0.21
  26  -4   1    4.39    0.31
 -26   4  -1    3.58    0.44
 -26   4  -1    3.79    0.33
  26   4   1    4.51    0.23
  28  -4   1    2.93    0.23
  28  -4   1    2.91    0.27
 -28   4  -1    3.02    0.42
 -28   4  -1    2.82    0.32
  28   4   1    2.54    0.21
  30  -4   1    0.07    0.11
  30   4   1    0.23    0.08
 -30   4  -1    0.47    0.21
  32  -4   1    0.26    0.11
 -32   4  -1    0.20    0.19
  32   4   1    0.26    0.08
  32   4   1    0.32    0.08
  34  -4   1    0.98    0.19
  34   4   1    0.60    0.13
 -34   4  -1    1.36    0.32
  34   4   1    0.50    0.12
  31  -5  -1    0.18    0.12
  31  -5  -1    0.17    0.09
 -31   5   1    0.17    0.15
  31   5  -1    0.18    0.07
  29  -5  -1    0.82    0.14
  29  -5  -1    0.56    0.12
 -29   5   1    0.51    0.15
  29   5  -1    0.75    0.13
  27  -5  -1    1.46    0.15
  27  -5  -1    1.21    0.25
  27   5  -1    1.34    0.15
 -27   5   1    1.69    0.29
  25  -5  -1    1.12    0.15
  25  -5  -1    1.20    0.27
  25   5  -1    1.44    0.15
 -25   5   1    1.15    0.32
  23  -5  -1    1.05    0.16
 -23   5   1    0.66    0.32
 -23   5   1    1.17    0.34
  23   5  -1    0.75    0.15
  21  -5  -1    1.35    0.29
 -21   5   1    1.25    0.31
  21   5  -1    1.73    0.15
 -21   5   1    1.28    0.34
  19  -5  -1    1.77    0.31
 -19   5   1    2.47    0.29
 -19   5   1    2.13    0.35
  19   5  -1    2.06    0.16
  17  -5  -1    1.29    0.32
  17  -5  -1    1.26    0.19
 -17   5   1    1.00    0.25
  17   5  -1    1.29    0.14
 -17   5   1    1.07    0.21
  15  -5  -1    1.73    0.18
 -15  -5   1    1.62    0.16
  15  -5  -1    1.73    0.35
 -15   5   1    1.95    0.33
  15   5  -1    1.95    0.15
 -15   5   1    1.65    0.25
  13  -5  -1    9.57    0.37
 -13  -5   1    8.55    0.34
 -13  -5   1    8.27    0.35
  13  -5  -1    8.21    0.48
  13   5  -1    9.01    0.37
 -13   5   1    9.51    0.49
 -13   5   1    9.03    0.42
  11  -5  -1    3.77    0.40
 -11  -5   1    3.83    0.24
  11  -5  -1    3.66    0.21
  11   5  -1    3.69    0.21
 -11   5   1    3.95    0.33
 -11   5   1    3.63    0.26
 -11   5   1    3.70    0.44
  -9  -5   1    3.67    0.18
   9  -5  -1    3.86    0.21
  -9  -5   1    3.81    0.19
  -9   5   1    4.36    0.37
  -9   5   1    3.73    0.33
  -9   5   1    3.70    0.40
   7  -5  -1   -0.07    0.09
  -7  -5   1    0.04    0.07
   7  -5  -1   -0.03    0.08
  -7  -5   1    0.00    0.06
  -7   5   1    0.13    0.11
  -7   5   1    0.20    0.20
  -7   5   1   -0.16    0.14
   7   5  -1   -0.07    0.10
  -5  -5   1    1.33    0.12
  -5  -5   1    0.82    0.13
   5  -5  -1    1.13    0.16
  -5   5   1    0.88    0.25
  -5   5   1    1.12    0.17
   5   5  -1    1.57    0.21
  -5   5   1    1.11    0.31
  -3  -5   1    1.07    0.13
   3  -5  -1    0.95    0.15
  -3  -5   1    1.13    0.12
   3  -5  -1    0.73    0.14
  -3   5   1    0.91    0.17
   3   5  -1    1.13    0.17
  -3   5   1    1.17    0.17
   3   5  -1    1.06    0.23
  -3   5   1    1.14    0.16
  -1  -5   1    3.41    0.17
  -1  -5   1    3.06    0.19
   1  -5  -1    3.36    0.18
   1  -5  -1    3.09    0.20
  -1   5   1    3.18    0.31
   1   5  -1    3.61    0.22
  -1   5   1    3.50    0.27
   1   5  -1    3.69    0.27
  -1  -5  -1   15.03    0.61
   1  -5   1   16.21    0.61
  -1  -5  -1   16.57    0.60
   1  -5   1   16.51    0.60
  -1   5  -1   16.60    0.71
  -1   5  -1   17.45    0.69
  -1   5  -1   16.58    0.65
   1   5   1   17.25    0.67
   1   5   1   16.26    0.69
   3  -5   1   16.97    0.63
  -3  -5  -1   15.64    0.62
  -3  -5  -1   16.66    0.61
   3  -5   1   16.31    0.61
  -3   5  -1   17.43    0.68
   3   5   1   17.05    0.68
   3   5   1   16.73    0.70
  -3   5  -1   17.87    0.71
  -3   5  -1   17.88    0.80
   5  -5   1   13.31    0.65
  -5  -5  -1   12.64    0.51
   5  -5   1   13.17    0.51
  -5  -5  -1   13.64    0.50
   5  -5   1   13.61    0.52
   5   5   1   14.48    0.58
   5   5   1   14.26    0.61
  -5   5  -1   14.74    0.58
  -5   5  -1   14.73    0.63
   7  -5   1    4.02    0.38
   7  -5   1    4.47    0.23
  -7  -5  -1    4.49    0.23
  -7  -5  -1    4.67    0.21
  -7   5  -1    4.55    0.36
  -7   5  -1    4.73    0.30
  -7   5  -1    3.70    0.53
   9  -5   1    0.64    0.09
   9  -5   1    0.70    0.17
  -9  -5  -1    0.44    0.13
  -9  -5  -1    0.83    0.12
   9  -5   1    0.55    0.09
   9   5   1    1.02    0.14
  -9   5  -1    1.36    0.25
  -9   5  -1    0.82    0.19
 -11  -5  -1    3.82    0.19
  11  -5   1    3.84    0.22
  11  -5   1    3.97    0.35
 -11   5  -1    3.72    0.25
 -11   5  -1    3.60    0.35
  11   5   1    3.61    0.20
 -13  -5  -1   14.78    0.54
  13  -5   1   13.85    0.62
  13  -5   1   14.84    0.57
 -13   5  -1   15.35    0.69
 -13   5  -1   15.00    0.62
  13   5   1   15.17    0.59
 -15  -5  -1    1.89    0.14
  15  -5   1    1.75    0.18
  15  -5   1    1.94    0.29
  15   5   1    1.99    0.14
 -15   5  -1    1.90    0.24
 -15   5  -1    2.13    0.36
  17  -5   1    3.52    0.32
  17  -5   1    3.83    0.22
  17   5   1    3.48    0.19
 -17   5  -1    3.46    0.27
 -17   5  -1    4.14    0.39
  19  -5   1    7.07    0.31
 -19  -5  -1    6.75    0.28
  19  -5   1    6.62    0.39
 -19   5  -1    6.64    0.37
  19   5   1    7.11    0.30
 -19   5  -1    6.87    0.47
 -21  -5  -1    5.68    0.25
  21  -5   1    6.04    0.35
  21  -5   1    5.58    0.27
 -21   5  -1    5.50    0.34
  21   5   1    6.30    0.27
 -21   5  -1    5.73    0.44
  23  -5   1    3.36    0.21
  23  -5   1    3.29    0.30
 -23   5  -1    3.49    0.28
 -23   5  -1    3.77    0.41
  25  -5   1    0.82    0.15
  25  -5   1    0.77    0.23
 -25   5  -1    1.15    0.26
  25   5   1    1.15    0.14
  27  -5   1    0.50    0.12
  27  -5   1    0.75    0.16
 -27   5  -1    0.71    0.19
  27   5   1    0.85    0.13
  29  -5   1    0.26    0.11
 -29   5  -1    0.03    0.16
  29   5   1    0.17    0.07
  31  -5   1    0.31    0.11
 -31   5  -1    0.07    0.17
  31   5   1    0.14    0.08
  31   5   1    0.09    0.06
  26  -6  -1    0.54    0.11
  26   6  -1    0.54    0.12
 -26   6   1   -0.09    0.13
  24  -6  -1    0.03    0.06
 -24   6   1    0.08    0.14
  24   6  -1    0.11    0.07
  22  -6  -1    1.17    0.12
  22   6  -1    1.56    0.14
 -22   6   1    1.43    0.26
  20  -6  -1    0.19    0.07
  20   6  -1    0.15    0.07
 -20   6   1    0.25    0.15
  18  -6  -1    2.15    0.17
  18   6  -1    2.16    0.15
 -18   6   1    2.11    0.29
  14  -6  -1    3.72    0.21
 -14   6   1    4.04    0.32
  14   6  -1    4.02    0.21
  12  -6  -1    1.46    0.16
 -12  -6   1    1.41    0.16
  12   6  -1    1.60    0.15
 -12   6   1    1.81    0.27
 -10  -6   1    0.79    0.12
  10  -6  -1    0.70    0.16
  10  -6  -1    0.75    0.15
  10   6  -1    0.58    0.14
 -10   6   1    0.52    0.14
   8  -6  -1    1.72    0.17
   8  -6  -1    1.70    0.16
  -8  -6   1    1.58    0.13
  -8   6   1    1.73    0.33
   8   6  -1    1.79    0.17
  -8   6   1    1.39    0.25
   6  -6  -1    5.06    0.24
   6  -6  -1    4.85    0.24
  -6  -6   1    4.75    0.22
  -6   6   1    4.99    0.31
  -6   6   1    4.76    0.36
   6   6  -1    5.02    0.26
  -4  -6   1    1.64    0.13
   4  -6  -1    1.48    0.15
   4  -6  -1    1.21    0.16
  -4   6   1    1.86    0.28
  -4   6   1    1.46    0.23
   4   6  -1    1.71    0.20
   2  -6  -1    2.26    0.24
   2  -6  -1    1.95    0.16
  -2  -6   1    2.17    0.15
  -2   6   1    2.10    0.24
  -2   6   1    2.29    0.28
   2   6  -1    2.44    0.22
   0  -6   1    0.59    0.13
   0  -6  -1    0.45    0.08
   0   6  -1    0.67    0.14
   0   6   1    0.91    0.20
   0   6   1    0.83    0.25
  -2  -6  -1    4.60    0.24
   2  -6   1    4.58    0.22
  -2  -6  -1    4.01    0.22
   2   6   1    4.76    0.27
  -2   6  -1    5.07    0.31
  -4  -6  -1    2.38    0.16
  -4  -6  -1    1.75    0.16
   4  -6   1    2.22    0.16
  -4   6  -1    2.49    0.20
  -4   6  -1    2.21    0.26
   4   6   1    2.31    0.19
   6  -6   1    1.17    0.14
  -6  -6  -1    1.14    0.14
  -6  -6  -1    0.94    0.14
   6   6   1    1.39    0.16
  -6   6  -1    0.95    0.25
  -6   6  -1    1.33    0.19
  -8  -6  -1    0.78    0.12
   8  -6   1    0.57    0.14
  -8  -6  -1    0.49    0.09
  -8   6  -1    0.59    0.16
  -8   6  -1    0.80    0.19
   8   6   1    0.61    0.13
 -10  -6  -1    5.62    0.24
  10  -6   1    5.63    0.26
  10   6   1    5.52    0.24
 -10   6  -1    5.20    0.34
 -10   6  -1    5.21    0.29
 -12  -6  -1    1.48    0.13
  12  -6   1    1.55    0.15
 -12   6  -1    1.56    0.21
  12   6   1    1.52    0.14
 -12   6  -1    1.79    0.28
  14  -6   1    1.64    0.37
 -14  -6  -1    1.71    0.14
  14  -6   1    2.04    0.16
 -14   6  -1    1.72    0.29
 -14   6  -1    1.59    0.27
  14   6   1    1.89    0.14
  16  -6   1    1.14    0.31
  16  -6   1    1.64    0.15
 -16   6  -1    1.67    0.31
  16   6   1    1.44    0.13
 -16   6  -1    1.45    0.21
  18  -6   1    0.96    0.13
  18  -6   1    1.22    0.30
  18   6   1    1.22    0.12
 -18   6  -1    1.15    0.20
 -18   6  -1    1.28    0.27
  20  -6   1    1.39    0.13
  20  -6   1    1.22    0.28
 -20   6  -1    1.28    0.21
  20   6   1    1.21    0.13
 -20   6  -1    1.53    0.28
  22  -6   1    0.50    0.11
  22  -6   1    0.44    0.14
 -22   6  -1    0.43    0.15
  22   6   1    0.39    0.11
  24  -6   1    0.79    0.12
  24  -6   1    0.80    0.15
 -24   6  -1    0.61    0.16
  24   6   1    0.99    0.12
  26  -6   1    0.92    0.24
  26  -6   1    0.85    0.12
  26   6   1    1.05    0.12
 -26   6  -1    1.35    0.23
  19  -7  -1    0.20    0.06
 -19   7   1    0.18    0.11
  17  -7  -1    0.18    0.06
 -17   7   1    0.12    0.10
  17   7  -1    0.24    0.07
  15  -7  -1    0.77    0.11
 -15   7   1    0.49    0.11
  15   7  -1    0.72    0.10
  13  -7  -1    0.45    0.11
  13   7  -1    0.58    0.10
 -13   7   1    0.46    0.11
  11  -7  -1    0.64    0.11
 -11   7   1    0.67    0.18
  11   7  -1    0.79    0.11
   9  -7  -1    0.01    0.06
  -9  -7   1    0.11    0.07
   9   7  -1    0.09    0.06
  -9   7   1    0.04    0.10
  -7  -7   1    0.44    0.10
   7  -7  -1    0.52    0.11
  -7   7   1    0.28    0.10
   7   7  -1    0.45    0.12
   5  -7  -1    0.10    0.06
  -5  -7   1    0.08    0.05
  -5   7   1    0.02    0.09
   5   7  -1    0.03    0.07
   3  -7  -1    0.07    0.06
  -3  -7   1    0.12    0.05
   3   7  -1    0.00    0.07
  -3   7   1    0.02    0.08
   1  -7  -1    0.29    0.06
  -1  -7   1    0.43    0.09
   1   7  -1    0.34    0.08
  -1   7   1    0.25    0.08
  -1  -7  -1    0.43    0.11
   1  -7   1    0.49    0.10
  -1   7  -1    0.56    0.10
   1   7   1    0.57    0.13
   3  -7   1   -0.04    0.05
  -3  -7  -1    0.01    0.06
   3   7   1    0.05    0.07
  -3   7  -1   -0.13    0.09
   5  -7   1    2.46    0.14
  -5  -7  -1    2.17    0.16
   5   7   1    2.59    0.15
  -5   7  -1    2.90    0.21
   7  -7   1    0.21    0.06
   7   7   1    0.10    0.06
  -7   7  -1    0.15    0.11
   9  -7   1    1.65    0.12
  -9   7  -1    1.37    0.20
   9   7   1    1.60    0.12
  11  -7   1    1.54    0.12
  11   7   1    1.71    0.12
 -11   7  -1    1.64    0.21
  13  -7   1    0.23    0.06
  13   7   1    0.25    0.06
 -13   7  -1    0.15    0.11
  15  -7   1    0.83    0.11
  15   7   1    0.87    0.11
 -15   7  -1    0.66    0.20
  17  -7   1    1.17    0.10
 -17   7  -1    0.98    0.20
  17   7   1    1.40    0.12
  42   0  -2    0.00    0.11
  40   0  -2    1.50    0.27
  40   0  -2    1.92    0.19
  38   0  -2    0.96    0.30
  38   0  -2    0.24    0.11
  38   0  -2    0.27    0.16
  36   0  -2    2.17    0.33
  36   0  -2    2.41    0.23
  36   0  -2    2.01    0.32
  34   0  -2    0.02    0.16
  34   0  -2    0.07    0.12
  34   0  -2    0.01    0.16
  32   0  -2    0.19    0.12
  32   0  -2    0.38    0.17
  30   0  -2    0.48    0.13
  30   0  -2    1.07    0.28
  28   0  -2   -0.10    0.15
  26   0  -2    6.11    0.31
  26   0  -2    6.54    0.36
  24   0  -2   18.92    0.71
 -24   0   2   18.35    0.73
  24   0  -2   18.04    0.69
  24   0  -2   18.89    0.74
  22   0  -2    0.66    0.12
  22   0  -2    0.64    0.10
 -22   0   2    0.62    0.26
 -22   0   2    0.53    0.14
 -20   0   2   50.13    1.96
  20   0  -2   48.40    1.76
  20   0  -2   47.01    1.85
  20   0  -2   50.28    1.78
  18   0  -2    2.54    0.13
  18   0  -2    2.68    0.24
 -18   0   2    2.65    0.25
 -16   0   2    4.58    0.25
  16   0  -2    4.60    0.24
  14   0  -2   67.46    2.47
 -14   0   2   69.02    2.47
  12   0  -2   37.01    1.36
 -12   0   2   37.92    1.37
 -10   0   2   14.64    0.55
  10   0  -2   14.46    0.54
   8   0  -2   27.42    0.99
  -6   0   2  655.48   24.24
  -4   0   2 1000.00   36.44
   2   0  -2  602.92   19.42
  -2   0   2  460.63   19.35
   0   0  -2   32.59    1.19
  -2   0  -2  174.66    6.21
   2   0   2  172.00    6.21
   4   0   2    0.14    0.05
  -4   0  -2    0.15    0.03
  -4   0  -2    0.19    0.09
   4   0   2    0.17    0.09
   6   0   2    0.07    0.06
   6   0   2    0.18    0.06
  -6   0  -2    0.10    0.06
  -8   0  -2   35.18    1.27
   8   0   2   36.31    1.28
   8   0   2   34.11    1.31
  10   0   2    9.90    0.44
  10   0   2   10.32    0.40
 -10   0  -2   10.36    0.39
  12   0   2  119.17    4.45
  12   0   2  126.05    4.41
  14   0   2  506.16   17.68
  14   0   2  482.67   17.73
 -16   0  -2   27.46    0.97
 -16   0  -2   27.83    1.01
  16   0   2   26.27    1.04
  16   0   2   25.30    1.11
 -18   0  -2   14.59    0.59
  18   0   2   12.94    0.78
 -18   0  -2   14.09    0.51
  18   0   2   14.77    0.56
  18   0   2   13.15    0.54
 -20   0  -2    0.36    0.17
  20   0   2    0.59    0.17
  20   0   2    0.29    0.13
  20   0   2    1.33    0.34
  20   0   2    0.35    0.44
 -20   0  -2    0.34    0.08
  20   0   2    0.30    0.09
 -22   0  -2    8.80    0.64
  22   0   2    7.87    0.47
  22   0   2    8.23    0.37
  22   0   2    8.00    0.37
 -22   0  -2    8.24    0.32
  22   0   2    8.01    0.36
  24   0   2    2.18    0.36
  24   0   2    2.26    0.21
 -24   0  -2    2.52    0.14
  24   0   2    2.55    0.20
  24   0   2    2.56    0.22
  26   0   2    9.85    0.53
  26   0   2   10.24    0.46
 -26   0  -2   10.19    0.39
  26   0   2    9.51    0.48
  28   0   2    0.58    0.13
 -28   0  -2    0.73    0.13
  28   0   2    0.70    0.19
  28   0   2    1.35    0.38
  30   0   2    3.27    0.25
  30   0   2    2.97    0.26
  32   0   2    0.26    0.12
  32   0   2    0.15    0.12
  34   0   2    9.59    0.56
  36   0   2    0.25    0.10
  36   0   2    0.05    0.11
  38   0   2    0.83    0.17
  38   0   2    0.88    0.17
  40   0   2    0.25    0.09
  40   0   2    0.16    0.09
  41  -1  -2    6.05    0.36
  41  -1  -2    5.82    0.35
  41  -1  -2    5.07    0.38
  41   1  -2    6.72    0.34
  41   1  -2    6.12    0.29
  39  -1  -2    0.26    0.17
  39  -1  -2    0.47    0.15
  39  -1  -2    0.87    0.20
  39   1  -2    0.46    0.11
  39   1  -2    0.51    0.15
  37  -1  -2    0.77    0.20
  37  -1  -2    0.72    0.19
  37  -1  -2    0.42    0.14
  37   1  -2    0.84    0.18
  37   1  -2    1.23    0.25
  35  -1  -2    2.23    0.36
  35   1  -2    2.15    0.22
  33  -1  -2    4.15    0.38
  33  -1  -2    4.49    0.29
  33  -1  -2    3.79    0.31
  33   1  -2    4.62    0.27
  33   1  -2    4.44    0.30
  33   1  -2    3.60    0.43
  31  -1  -2    5.62    0.36
  31  -1  -2    5.92    0.40
  31  -1  -2    5.65    0.33
  31   1  -2    5.56    0.30
  31   1  -2    5.49    0.33
  29  -1  -2    2.68    0.35
  29  -1  -2    2.60    0.25
  29   1  -2    2.60    0.23
  29   1  -2    2.87    0.26
  27  -1  -2    6.98    0.35
  27  -1  -2    7.11    0.45
  27   1  -2    7.19    0.35
  27   1  -2    7.72    0.36
  25  -1  -2   23.84    0.90
  25  -1  -2   23.37    0.95
  25  -1  -2   23.56    0.87
  25   1  -2   23.33    0.88
  23  -1  -2    6.32    0.29
  23  -1  -2    6.65    0.44
  23  -1  -2    7.44    0.33
 -23  -1   2    4.91    0.73
  23   1  -2    6.78    0.31
  23   1  -2    6.36    0.27
  23   1  -2    5.96    0.32
 -23   1   2    6.42    0.32
  21  -1  -2   22.73    0.84
 -21  -1   2   22.63    1.02
  21  -1  -2   23.19    0.87
 -21   1   2   23.22    0.83
  21   1  -2   22.43    0.80
  21   1  -2   22.88    0.82
 -21   1   2   18.95    0.91
  19  -1  -2   10.48    0.40
 -19  -1   2   10.12    0.55
  19  -1  -2   10.50    0.61
 -19   1   2   10.38    0.44
 -19   1   2   10.43    0.47
  19   1  -2    9.47    0.50
  19   1  -2   10.39    0.39
 -17  -1   2   44.63    1.58
  17  -1  -2   38.75    1.62
  17  -1  -2   41.92    1.50
  17   1  -2   43.24    1.58
 -17   1   2   43.62    1.58
  17   1  -2   41.43    1.54
 -15  -1   2   88.10    3.29
  15  -1  -2   93.61    3.35
 -15  -1   2   94.60    3.35
  15   1  -2   93.15    3.37
 -15   1   2   91.64    3.33
  13  -1  -2    5.57    0.27
 -13  -1   2    5.89    0.29
  13  -1  -2    5.00    0.22
 -13   1   2    5.62    0.24
  13   1  -2    5.70    0.25
 -11  -1   2    6.18    0.28
  11  -1  -2    5.67    0.27
 -11   1   2    5.78    0.24
  11   1  -2    5.67    0.24
   9  -1  -2  109.02    4.00
  -9  -1   2  113.54    4.01
   9   1  -2  115.25    4.14
   7  -1  -2  189.66    6.80
  -7  -1   2  190.28    6.81
   7   1  -2  202.85    6.97
   7   1  -2  200.01    6.95
  -7   1   2  179.32    6.93
   5  -1  -2  157.34    5.74
  -5  -1   2  163.51    5.75
  -5   1   2  161.52    5.90
   5   1  -2  173.41    5.93
   5   1  -2  159.67    5.90
  -3  -1   2  305.48   11.46
  -3  -1   2  335.00   11.47
   3   1  -2  314.58   11.37
   3   1  -2  328.61   11.39
   3   1  -2  311.34   11.37
  -1  -1   2   32.77    1.23
   1  -1  -2   33.55    1.19
  -1  -1   2   34.02    1.21
   1  -1  -2   33.19    1.19
  -1  -1   2   31.48    1.21
   1   1  -2   35.39    1.25
   1   1  -2   33.11    1.23
   1   1  -2   32.29    1.22
   1  -1   2  324.37   11.86
   1  -1   2  337.75   11.83
  -1   1  -2  330.20   11.72
  -1   1  -2  324.39   11.70
   3  -1   2   85.77    3.14
  -3  -1  -2   83.69    3.10
   3  -1   2   90.11    3.12
  -3   1  -2   90.38    3.21
   3   1   2   87.60    3.19
  -3   1  -2   88.54    3.21
  -3   1  -2   91.11    3.24
   3   1   2   88.78    3.20
   5  -1   2   20.82    0.87
  -5  -1  -2   23.23    0.82
   5  -1   2   22.73    0.83
  -5   1  -2   23.54    0.86
   5   1   2   22.56    0.84
  -5   1  -2   22.66    0.89
  -5   1  -2   23.55    0.85
   7  -1   2   54.48    1.93
  -7  -1  -2   56.30    1.92
   7  -1   2   48.06    1.96
  -7   1  -2   54.41    2.00
  -7   1  -2   56.79    2.05
   7   1   2   55.02    1.99
   9  -1   2  101.40    3.61
   9  -1   2   96.27    3.65
  -9  -1  -2  101.85    3.59
  -9   1  -2  102.61    3.68
  -9   1  -2  100.36    3.63
   9   1   2   99.85    3.62
 -11  -1  -2   25.77    0.91
  11  -1   2   22.39    0.98
  11  -1   2   24.58    0.93
 -11   1  -2   23.79    0.90
 -11   1  -2   25.92    0.93
 -13  -1  -2   79.05    2.76
  13  -1   2   78.24    2.79
 -13  -1  -2   70.64    2.72
  13   1   2   75.44    2.78
 -13   1  -2   78.37    2.78
 -15  -1  -2    3.32    0.24
  15  -1   2    3.48    0.43
 -15  -1  -2    3.24    0.14
  15  -1   2    3.74    0.36
  15   1   2    3.20    0.23
 -15   1  -2    3.48    0.15
 -17  -1  -2   78.03    2.76
 -17  -1  -2   75.14    2.69
  17  -1   2   71.91    2.89
  17  -1   2   73.55    2.71
  17  -1   2   76.48    2.71
  17   1   2   85.98    2.90
 -17   1  -2   81.48    2.90
  17   1   2   73.55    2.87
 -17   1  -2   78.52    2.86
  19  -1   2    5.17    0.34
  19  -1   2    5.29    0.32
 -19  -1  -2    5.16    0.38
  19  -1   2    5.32    0.29
 -19  -1  -2    5.66    0.21
  19   1   2    5.17    0.28
 -19   1  -2    5.63    0.23
  19   1   2    5.51    0.25
 -19   1  -2    5.74    0.34
 -21  -1  -2    4.82    0.54
  21  -1   2    4.85    0.33
  21  -1   2    5.14    0.28
  21  -1   2    4.85    0.30
 -21  -1  -2    5.04    0.20
  21   1   2    4.90    0.27
 -21   1  -2    4.88    0.21
  21   1   2    4.82    0.24
 -21   1  -2    5.02    0.47
  23  -1   2    0.88    0.26
  23  -1   2    0.52    0.13
 -23  -1  -2    0.42    0.08
  23   1   2    0.48    0.12
  23   1   2    0.25    0.10
 -23   1  -2    0.44    0.11
 -25  -1  -2    0.12    0.06
  25  -1   2    0.18    0.13
  25  -1   2    0.32    0.14
  25  -1   2    0.25    0.12
  25   1   2    0.15    0.10
  25   1   2    0.17    0.11
 -25   1  -2    0.13    0.07
  27  -1   2    1.36    0.22
  27  -1   2    1.69    0.28
  27  -1   2    2.17    0.24
 -27  -1  -2    1.66    0.13
  27   1   2    1.71    0.19
  27   1   2    1.54    0.21
  27   1   2    1.55    0.19
 -27   1  -2    1.44    0.15
  29  -1   2    4.43    0.37
 -29  -1  -2    4.50    0.22
  29  -1   2    4.53    0.30
  29  -1   2    4.54    0.30
  29   1   2    4.63    0.27
  29   1   2    4.65    0.27
  29   1   2    4.63    0.29
  31  -1   2    0.92    0.18
  31  -1   2    0.75    0.14
  31  -1   2    0.97    0.22
  31   1   2    0.94    0.21
  31   1   2    1.11    0.21
  31   1   2    0.75    0.14
  33  -1   2    1.09    0.23
  33  -1   2    1.14    0.22
  33  -1   2    1.06    0.22
  33   1   2    1.26    0.21
  33   1   2    1.35    0.27
  33   1   2    0.96    0.21
  35  -1   2    0.03    0.11
  35  -1   2    0.03    0.17
  35  -1   2    0.09    0.10
  35   1   2    0.10    0.11
  35   1   2    0.17    0.11
  37  -1   2    0.82    0.18
  37  -1   2    1.20    0.17
  37   1   2    0.88    0.17
  37   1   2    1.14    0.17
  39  -1   2    1.20    0.17
  39  -1   2    1.54    0.18
  39   1   2    1.57    0.18
  39   1   2    1.76    0.17
  40  -2  -2    0.06    0.20
  40   2  -2    0.23    0.13
  40   2  -2    0.31    0.10
  38  -2  -2    0.69    0.20
  38  -2  -2    1.24    0.27
  38  -2  -2    0.84    0.23
  38   2  -2    0.55    0.11
  38   2  -2    0.87    0.21
  36  -2  -2    0.31    0.16
  36  -2  -2    0.38    0.20
  36  -2  -2    0.27    0.12
  36   2  -2    0.33    0.12
  36   2  -2    0.47    0.11
  34  -2  -2    0.51    0.22
  34  -2  -2    0.26    0.16
  34   2  -2    0.22    0.17
  32  -2  -2    0.21    0.13
  32  -2  -2    0.25    0.16
  32  -2  -2    0.61    0.21
  32   2  -2    0.03    0.12
  32   2  -2    0.14    0.11
  30  -2  -2    3.45    0.31
  30  -2  -2    3.63    0.30
  30   2  -2    3.94    0.26
  30   2  -2    4.29    0.26
  28  -2  -2    1.72    0.28
  28  -2  -2    2.19    0.29
  28  -2  -2    1.47    0.39
  28   2  -2    1.70    0.21
  28   2  -2    2.14    0.21
  26  -2  -2   10.41    0.59
  26  -2  -2   11.02    0.43
  26  -2  -2   10.22    0.49
  26   2  -2   11.34    0.46
  26   2  -2   10.44    0.56
  24  -2  -2    8.31    0.34
  24  -2  -2    7.95    0.42
  24  -2  -2    7.12    0.52
  24   2  -2    8.61    0.38
  22  -2  -2   39.17    1.47
  22  -2  -2   40.11    1.43
  22  -2  -2   38.78    1.52
  22   2  -2   40.25    1.44
  22   2  -2   38.61    1.44
 -20  -2   2    0.56    0.37
  20  -2  -2    0.83    0.12
  20  -2  -2    0.94    0.23
  20  -2  -2    1.06    0.27
 -20   2   2    0.72    0.18
  20   2  -2    1.14    0.50
  20   2  -2    0.95    0.16
  18  -2  -2    1.96    0.14
 -18  -2   2    1.52    0.46
  18  -2  -2    1.78    0.42
  18   2  -2    2.41    0.61
 -18   2   2    1.39    0.19
  18   2  -2    1.60    0.39
  18   2  -2    1.78    0.11
  18   2  -2    1.69    0.17
 -18   2   2    1.61    0.27
 -16  -2   2    4.11    0.41
  16  -2  -2    3.78    0.97
  16  -2  -2    4.08    0.19
 -16  -2   2    3.89    0.16
 -16   2   2    4.00    0.25
  16   2  -2    4.14    0.18
 -16   2   2    4.22    0.26
  16   2  -2    3.89    0.31
 -14  -2   2    7.40    0.29
  14  -2  -2    7.65    0.30
  14  -2  -2    7.62    0.57
 -14  -2   2    7.63    0.44
  14  -2  -2    7.98    0.47
  14   2  -2    7.82    0.38
  14   2  -2    8.24    0.51
 -14   2   2    7.66    0.47
 -14   2   2    7.84    0.35
  14   2  -2    7.65    0.30
  12  -2  -2   40.91    1.59
 -12  -2   2   41.14    1.52
  12  -2  -2   37.83    1.45
  12  -2  -2   41.07    1.52
  12   2  -2   45.27    1.65
  12   2  -2   41.79    1.58
 -12   2   2   42.80    1.56
 -12   2   2   41.06    1.61
  10  -2  -2   54.03    2.07
 -10  -2   2   61.86    2.14
  10  -2  -2   60.29    2.13
  10  -2  -2   59.37    2.18
 -10  -2   2   53.78    2.07
 -10   2   2   61.24    2.35
  10   2  -2   65.72    2.39
  10   2  -2   65.03    2.36
 -10   2   2   64.51    2.32
  10   2  -2   64.04    2.35
   8  -2  -2  186.93    7.32
   8  -2  -2  210.16    7.25
  -8  -2   2  208.47    7.26
   8   2  -2  206.24    7.63
   8   2  -2  221.88    7.66
  -8   2   2  210.73    7.63
   8   2  -2  211.78    7.62
  -8   2   2  210.80    7.60
   6  -2  -2  166.69    5.98
  -6  -2   2  169.86    5.99
   6  -2  -2  162.83    6.01
   6   2  -2  173.97    6.06
  -6   2   2  165.03    6.01
   6   2  -2  165.01    6.02
   6   2  -2  170.62    6.04
  -6   2   2  163.67    6.02
   4  -2  -2   42.27    1.57
   4  -2  -2   42.03    1.55
  -4  -2   2   43.15    1.56
  -4  -2   2   41.32    1.58
   4   2  -2   43.33    1.61
   4   2  -2   44.98    1.64
   4   2  -2   42.56    1.61
  -4   2   2   43.79    1.60
  -2  -2   2   64.16    2.19
   2  -2  -2   58.08    2.18
   2  -2  -2   59.77    2.17
   2  -2  -2   60.00    2.17
  -2  -2   2   56.79    2.21
   2   2  -2   60.47    2.22
  -2   2   2   60.14    2.21
   2   2  -2   62.38    2.26
   2   2  -2   60.93    2.23
   0  -2   2  161.85    6.02
   0  -2  -2  164.41    5.97
   0  -2   2  171.33    5.99
   0  -2   2  169.95    5.99
   0  -2  -2  164.46    5.97
   0   2  -2  155.13    5.88
   0   2   2  158.83    5.86
   0   2  -2  168.39    5.88
   0   2  -2  171.56    5.92
   2  -2   2   77.01    2.90
  -2  -2  -2   78.69    2.85
   2  -2   2   78.49    2.86
   2  -2   2   80.85    2.87
  -2   2  -2   77.71    2.86
  -2   2  -2   80.79    2.90
   2   2   2   78.78    2.84
  -2   2  -2   77.73    2.86
   4  -2   2   91.11    3.54
  -4  -2  -2  101.24    3.47
  -4   2  -2  104.20    3.76
   4   2   2  103.17    3.70
  -4   2  -2  103.66    3.72
  -4   2  -2  100.27    3.72
   6  -2   2    3.94    0.26
  -6  -2  -2    3.77    0.21
  -6   2  -2    3.67    0.24
  -6   2  -2    3.70    0.29
  -6   2  -2    3.66    0.21
  -8  -2  -2   16.30    0.64
   8  -2   2   16.21    0.68
   8   2   2   16.09    0.66
  -8   2  -2   16.87    0.65
  -8   2  -2   16.32    0.72
  -8   2  -2   16.85    0.68
  10  -2   2   26.74    1.04
 -10  -2  -2   27.79    1.01
 -10  -2  -2   23.47    0.94
 -10   2  -2   29.89    1.17
 -10   2  -2   29.46    1.12
  10   2   2   30.05    1.20
  12  -2   2    8.48    0.53
 -12  -2  -2    8.02    0.32
 -12  -2  -2    8.95    0.42
  12  -2   2    8.44    0.59
 -12   2  -2    8.51    0.33
 -12   2  -2    9.29    0.39
  12   2   2    8.42    0.37
 -12   2  -2    8.40    0.49
 -14  -2  -2   27.10    0.98
 -14  -2  -2   28.86    1.08
  14  -2   2   26.15    1.27
  14  -2   2   27.33    1.04
  14  -2   2   26.63    1.18
 -14   2  -2   28.77    1.10
 -14   2  -2   28.08    1.05
  14   2   2   29.09    1.08
 -14   2  -2   29.46    1.22
 -16  -2  -2    5.73    0.44
  16  -2   2    5.86    0.37
  16  -2   2    5.90    0.33
  16  -2   2    5.43    0.32
 -16   2  -2    6.24    0.34
 -16   2  -2    5.94    0.25
 -16   2  -2    4.92    0.70
  16   2   2    5.61    0.25
  18  -2   2    1.96    0.24
 -18  -2  -2    2.25    0.50
 -18  -2  -2    1.73    0.10
  18  -2   2    1.42    0.22
  18  -2   2    1.56    0.23
  18   2   2    1.58    0.23
 -18   2  -2    1.71    0.12
  18   2   2    1.61    0.13
 -18   2  -2    1.24    0.32
 -20  -2  -2   10.39    0.39
  20  -2   2   10.52    0.47
  20  -2   2   10.69    0.48
  20  -2   2   10.68    0.46
 -20   2  -2   10.53    0.41
  20   2   2   10.74    0.46
  20   2   2   10.55    0.42
 -20   2  -2   10.61    0.63
  22  -2   2    3.62    0.29
  22  -2   2    3.58    0.28
  22  -2   2    3.48    0.37
 -22  -2  -2    3.89    0.17
 -22   2  -2    4.08    0.21
  22   2   2    3.95    0.21
  24  -2   2    8.66    0.48
  24  -2   2    8.91    0.43
 -24  -2  -2    9.55    0.35
  24   2   2    9.62    0.43
 -26  -2  -2    8.93    0.33
  26  -2   2    8.20    0.41
  26  -2   2    8.15    0.42
  26  -2   2    8.00    0.42
  26   2   2    8.08    0.36
  26   2   2    8.99    0.40
  28  -2   2    0.94    0.28
 -28  -2  -2    0.76    0.14
  28  -2   2    0.81    0.24
  28  -2   2    0.54    0.15
  28   2   2    0.67    0.17
  28   2   2    0.94    0.22
  30  -2   2    1.16    0.27
  30  -2   2    0.67    0.15
  30  -2   2    0.81    0.23
 -30  -2  -2    0.60    0.13
  30   2   2    0.45    0.14
  30   2   2    0.84    0.16
  30   2   2    0.86    0.18
  32  -2   2    1.82    0.27
  32   2   2    2.03    0.20
  32   2   2    1.65    0.19
  34  -2   2    4.15    0.28
  34  -2   2    3.62    0.25
  34  -2   2    3.33    0.26
  34   2   2    3.75    0.23
  34   2   2    3.11    0.22
  34   2   2    3.48    0.25
  36  -2   2    1.61    0.25
  36  -2   2    1.56    0.20
  36  -2   2    1.41    0.20
  36   2   2    1.56    0.17
  36   2   2    1.62    0.20
  38  -2   2   -0.30    0.12
  38  -2   2   -0.09    0.10
 -38   2  -2    0.40    0.33
  37  -3  -2    0.12    0.11
  37   3  -2    0.03    0.11
  37   3  -2    0.01    0.11
  35  -3  -2    2.70    0.25
  35  -3  -2    2.42    0.36
  35   3  -2    2.40    0.21
  35   3  -2    2.77    0.21
  33  -3  -2    1.72    0.39
  33  -3  -2    1.50    0.24
  33   3  -2    1.42    0.20
  33   3  -2    1.55    0.20
  31  -3  -2    3.96    0.76
  31  -3  -2    3.57    0.29
  31   3  -2    3.48    0.24
  31   3  -2    3.33    0.23
  29  -3  -2    0.56    0.14
  29  -3  -2    0.56    0.27
  29   3  -2    0.41    0.12
  29   3  -2    0.38    0.12
  27  -3  -2    7.55    0.40
  27  -3  -2    6.69    0.52
  27   3  -2    7.50    0.34
  27   3  -2    7.24    0.35
  25  -3  -2   11.45    0.64
  25  -3  -2   13.05    0.50
  25  -3  -2   12.65    0.55
  25   3  -2   13.10    0.53
  25   3  -2   12.82    0.52
  23  -3  -2    6.92    0.30
  23  -3  -2    6.20    0.51
  23   3  -2    6.88    0.33
  23   3  -2    7.46    0.35
  21  -3  -2    0.95    0.27
  21  -3  -2    0.81    0.25
  21  -3  -2    1.12    0.16
  21   3  -2    1.16    0.15
  19  -3  -2    0.47    0.15
  19  -3  -2    0.55    0.32
  19   3  -2    0.16    0.08
  17  -3  -2    1.64    0.28
 -17  -3   2    1.58    0.48
 -17  -3   2    1.27    0.17
  17  -3  -2    1.89    0.15
  17   3  -2    1.83    0.15
  17   3  -2    3.33    0.90
 -15  -3   2   35.75    1.54
  15  -3  -2   37.42    1.32
 -15  -3   2   36.43    1.31
 -15  -3   2   35.79    1.32
  15  -3  -2   36.88    1.37
  15   3  -2   36.78    1.37
  15   3  -2   40.11    1.66
  15   3  -2   36.06    1.61
  13  -3  -2    4.61    0.23
 -13  -3   2    4.67    0.19
  13  -3  -2    4.86    0.38
 -13  -3   2    3.90    0.51
  13   3  -2    4.24    0.56
  13   3  -2    4.86    0.23
 -13   3   2    3.42    0.32
  13   3  -2    4.61    0.19
  11  -3  -2   11.32    0.69
  11  -3  -2   11.67    0.45
  11  -3  -2   11.14    0.83
 -11  -3   2   13.30    0.65
 -11  -3   2   12.17    0.44
  11   3  -2   12.49    0.47
  11   3  -2   11.37    0.62
  11   3  -2   12.78    0.68
  11   3  -2   13.90    0.74
   9  -3  -2   80.10    2.92
   9  -3  -2   77.64    2.98
  -9  -3   2   82.05    2.91
   9  -3  -2   74.98    2.81
  -9  -3   2   76.98    2.80
   9   3  -2   82.45    2.96
  -9   3   2   82.96    3.01
   9   3  -2   87.40    3.10
   9   3  -2   83.59    3.07
   9   3  -2   77.66    3.04
  -7  -3   2   18.28    0.76
   7  -3  -2   17.82    0.84
  -7  -3   2   16.97    0.64
   7  -3  -2   18.48    0.78
   7  -3  -2   16.72    0.65
   7   3  -2   18.48    0.80
   7   3  -2   19.67    0.84
   7   3  -2   18.04    0.67
   7   3  -2   17.54    0.77
  -7   3   2   18.64    0.73
  -7   3   2   16.94    0.79
   5  -3  -2    8.22    0.50
   5  -3  -2    7.56    0.32
   5  -3  -2    8.38    0.45
  -5  -3   2    7.69    0.31
  -5  -3   2    8.72    0.45
   5   3  -2    9.23    0.52
   5   3  -2    8.46    0.46
  -5   3   2    8.25    0.46
   5   3  -2    8.10    0.33
  -5   3   2    8.86    0.41
   3  -3  -2   25.25    1.02
   3  -3  -2   22.09    0.90
   3  -3  -2   25.55    0.99
  -3  -3   2   26.28    1.00
  -3  -3   2   25.00    1.04
   3   3  -2   24.88    1.05
   3   3  -2   27.32    1.06
   3   3  -2   24.61    1.00
  -3   3   2   24.63    1.00
   3   3  -2   24.09    0.91
  -1  -3   2   19.49    0.91
   1  -3  -2   21.21    0.84
   1  -3  -2   22.08    0.83
  -1  -3   2   21.85    0.86
   1  -3  -2   19.90    0.77
   1   3  -2   20.69    0.87
  -1   3   2   21.08    0.92
   1   3  -2   21.39    0.91
   1   3  -2   21.88    0.92
   1   3  -2   20.52    0.77
   1  -3   2   16.86    0.75
   1  -3   2   18.10    0.72
  -1  -3  -2   15.96    0.62
  -1  -3  -2   17.11    0.69
   1  -3   2   16.73    0.80
  -1   3  -2   18.18    0.79
   1   3   2   17.60    0.73
  -1   3  -2   16.47    0.63
  -1   3  -2   16.63    0.75
  -3  -3  -2    0.49    0.14
  -3  -3  -2    0.41    0.07
   3  -3   2    0.39    0.06
   3  -3   2    0.46    0.24
   3  -3   2    0.63    0.20
  -3   3  -2    0.52    0.20
  -3   3  -2    0.51    0.15
  -3   3  -2    0.30    0.18
   3   3   2    0.40    0.15
  -3   3  -2    0.39    0.06
   5  -3   2   26.87    1.00
  -5  -3  -2   28.72    1.08
   5  -3   2   26.79    1.20
   5  -3   2   28.66    1.15
  -5  -3  -2   26.95    1.00
  -5   3  -2   27.77    1.17
  -5   3  -2   28.62    1.05
   5   3   2   29.64    1.28
  -5   3  -2   30.23    1.21
   5   3   2   26.93    1.10
  -5   3  -2   30.22    1.13
  -7  -3  -2   28.34    1.10
  -7  -3  -2   28.39    1.01
   7  -3   2   26.50    1.27
   7  -3   2   28.03    1.01
   7  -3   2   27.85    1.18
  -7   3  -2   28.09    1.20
  -7   3  -2   29.03    1.06
  -7   3  -2   30.45    1.14
   7   3   2   28.01    1.20
  -7   3  -2   30.32    1.24
  -9  -3  -2    4.39    0.37
   9  -3   2    4.34    0.59
  -9  -3  -2    4.69    0.19
   9  -3   2    4.78    0.32
  -9   3  -2    4.34    0.56
   9   3   2    4.58    0.22
  -9   3  -2    4.99    0.37
   9   3   2    4.03    0.41
   9   3   2    5.16    0.32
  -9   3  -2    5.01    0.21
  11  -3   2    0.78    0.23
 -11  -3  -2    1.12    0.35
 -11  -3  -2    1.05    0.10
 -11   3  -2    1.01    0.11
  11   3   2    0.88    0.27
 -11   3  -2    0.94    0.41
 -11   3  -2    1.16    0.30
  11   3   2    1.10    0.11
  13  -3   2    0.26    0.15
  13  -3   2    0.21    0.19
  13  -3   2   -0.07    0.12
 -13  -3  -2    0.10    0.04
 -13  -3  -2   -0.02    0.26
 -13   3  -2    0.22    0.06
 -13   3  -2    0.07    0.19
  13   3   2    0.08    0.05
  13   3   2    0.05    0.12
  15  -3   2    1.90    0.24
  15  -3   2    2.20    0.30
  15  -3   2    1.58    0.26
 -15   3  -2    1.60    0.42
  15   3   2    1.57    0.12
 -17  -3  -2    7.54    0.29
  17  -3   2    7.45    0.38
  17  -3   2    7.82    0.41
  17  -3   2    7.38    0.39
 -17   3  -2    7.19    0.62
  17   3   2    7.52    0.41
  17   3   2    7.28    0.30
  19  -3   2    3.52    0.31
 -19  -3  -2    3.25    0.15
  19  -3   2    2.81    0.28
  19  -3   2    3.35    0.29
  19   3   2    3.24    0.32
  19   3   2    3.35    0.18
 -21  -3  -2   10.20    0.39
  21  -3   2    9.98    0.48
  21  -3   2   10.41    0.48
  21   3   2    9.71    0.46
  23  -3   2   11.28    0.52
  23  -3   2   10.82    0.52
  23  -3   2   11.38    0.48
 -23  -3  -2   11.43    0.43
  23  -3   2   11.19    0.51
  23   3   2   10.95    0.50
  23   3   2   11.63    0.45
  25  -3   2    6.46    0.36
  25  -3   2    5.23    0.37
  25  -3   2    5.69    0.37
 -25  -3  -2    6.13    0.25
  25  -3   2    5.68    0.36
  25   3   2    5.69    0.36
  25   3   2    6.33    0.28
  27  -3   2    2.25    0.27
  27  -3   2    2.31    0.27
 -27  -3  -2    2.14    0.14
  27  -3   2    1.81    0.29
  27   3   2    1.93    0.27
  27   3   2    2.44    0.18
  29  -3   2    2.86    0.30
 -29  -3  -2    3.15    0.18
  29  -3   2    3.01    0.28
  29  -3   2    3.17    0.29
  29   3   2    3.30    0.21
  29   3   2    3.18    0.33
  31  -3   2    0.37    0.15
  31  -3   2    0.37    0.13
  31  -3   2    0.32    0.12
 -31   3  -2    0.25    0.19
  31   3   2    0.27    0.10
  31   3   2    0.26    0.13
  31   3   2    0.37    0.09
  33  -3   2    0.56    0.15
  33  -3   2    0.53    0.12
  33  -3   2    0.56    0.12
  33   3   2    0.95    0.22
 -33   3  -2    0.83    0.24
  33   3   2    0.74    0.14
  33   3   2    0.77    0.15
  35  -3   2    0.80    0.17
  35  -3   2    1.05    0.21
  35   3   2    0.99    0.15
  35   3   2    1.26    0.16
  35   3   2    0.92    0.24
 -35   3  -2    0.80    0.25
  36  -4  -2    0.03    0.11
  36   4  -2    0.59    0.15
  36   4  -2    0.12    0.11
 -36   4   2    0.13    0.15
  34  -4  -2    0.24    0.15
  34  -4  -2    0.07    0.11
  34   4  -2    0.80    0.22
 -34   4   2    0.32    0.16
  34   4  -2    0.31    0.10
  32  -4  -2    0.15    0.11
  32   4  -2    0.16    0.12
  32   4  -2    0.08    0.08
 -32   4   2    0.15    0.18
  30  -4  -2    0.41    0.14
  30   4  -2    0.44    0.10
 -30   4   2    0.57    0.20
  30   4  -2    0.50    0.13
  28  -4  -2    0.44    0.16
  28   4  -2    0.57    0.11
 -28   4   2    0.33    0.21
  26  -4  -2    3.12    0.31
  26   4  -2    2.84    0.20
  26   4  -2    2.66    0.25
  24  -4  -2    7.43    0.42
  24   4  -2    7.91    0.35
  24   4  -2    7.91    0.39
  22  -4  -2    0.14    0.15
  22  -4  -2    0.15    0.10
  22   4  -2   -0.13    0.14
  22   4  -2    0.11    0.08
  20  -4  -2    0.00    0.15
  20   4  -2   -0.08    0.15
  20   4  -2    0.02    0.08
 -18  -4   2    4.63    0.24
  18  -4  -2    5.98    0.37
  18   4  -2    5.85    0.27
 -18   4   2    4.61    0.39
  16  -4  -2    3.58    0.34
 -16  -4   2    3.28    0.18
 -16   4   2    3.34    0.35
 -16   4   2    3.58    0.61
 -16   4   2    3.49    0.33
  16   4  -2    3.53    0.19
  14  -4  -2    4.53    0.38
 -14  -4   2    4.12    0.20
  14   4  -2    4.31    0.22
 -14   4   2    3.87    0.49
 -14   4   2    4.71    0.33
 -12  -4   2    3.94    1.10
  12  -4  -2    5.85    0.41
 -12  -4   2    4.81    0.23
  12   4  -2    5.32    0.26
 -12   4   2    5.23    0.32
 -12   4   2    4.72    0.47
 -12   4   2    5.42    0.35
  10  -4  -2    0.82    0.23
 -10  -4   2    0.93    0.12
 -10  -4   2    0.66    0.47
 -10   4   2    0.77    0.16
  10   4  -2    0.94    0.18
 -10   4   2    1.03    0.23
 -10   4   2    1.03    0.22
  -8  -4   2    2.93    0.71
  -8  -4   2    2.93    0.17
  -8   4   2    2.98    0.24
   8   4  -2    1.81    0.51
  -8   4   2    2.60    0.27
   8   4  -2    2.50    0.49
  -8   4   2    1.73    0.55
   8   4  -2    3.33    0.23
  -6  -4   2    5.62    0.25
   6  -4  -2    5.52    1.11
  -6  -4   2    5.53    0.23
  -6  -4   2    6.25    0.66
   6  -4  -2    5.42    0.25
  -6   4   2    5.63    0.38
   6   4  -2    5.56    0.81
   6   4  -2    6.19    0.29
  -6   4   2    5.88    0.35
  -6   4   2    6.42    0.31
   6   4  -2    5.88    0.33
   6   4  -2    6.50    0.73
   4  -4  -2    7.49    0.31
  -4  -4   2    7.05    0.64
  -4  -4   2    7.58    0.29
  -4  -4   2    7.57    0.31
  -4   4   2    8.19    0.40
  -4   4   2    8.18    0.42
   4   4  -2    7.90    0.83
   4   4  -2    8.52    0.36
   4   4  -2    6.75    0.71
   4   4  -2    7.77    0.40
  -4   4   2    8.30    0.36
  -2  -4   2   13.93    0.81
  -2  -4   2   14.60    0.55
   2  -4  -2   14.67    0.54
   2   4  -2   15.22    0.64
   2   4  -2   15.96    0.96
  -2   4   2   14.54    0.62
   2   4  -2   15.87    0.60
   2   4  -2   14.18    0.87
  -2   4   2   14.49    0.63
  -2   4   2   15.60    0.59
   0  -4  -2    7.60    0.55
   0  -4   2    6.03    0.59
   0  -4   2    6.52    0.27
   0  -4   2    6.43    0.29
   0  -4  -2    6.79    0.27
   0   4   2    6.88    0.38
   0   4  -2    6.78    0.76
   0   4   2    7.09    0.34
   0   4  -2    7.21    0.64
   0   4  -2    6.70    0.40
   2  -4   2    9.62    0.39
   2  -4   2    9.81    0.50
  -2  -4  -2    9.77    0.38
   2   4   2   10.43    0.41
  -2   4  -2    8.99    0.48
  -2   4  -2    8.92    0.48
  -2   4  -2    9.41    0.70
   2   4   2    9.52    0.44
  -2   4  -2    9.15    0.82
  -2   4  -2   10.04    0.41
  -4  -4  -2    5.61    0.23
   4  -4   2    5.61    0.25
   4  -4   2    4.41    0.34
  -4  -4  -2    5.35    0.29
  -4  -4  -2    5.07    0.52
   4   4   2    5.96    0.28
  -4   4  -2    4.67    0.62
  -4   4  -2    5.00    0.38
  -4   4  -2    3.60    0.76
   4   4   2    5.56    0.32
  -4   4  -2    5.65    0.28
  -6  -4  -2    2.58    0.53
   6  -4   2    2.28    0.39
  -6  -4  -2    2.29    0.14
   6  -4   2    2.58    0.17
   6  -4   2    2.30    0.15
  -6   4  -2    3.22    0.36
   6   4   2    2.56    0.18
  -6   4  -2    1.63    0.35
   6   4   2    2.14    0.25
  -6   4  -2    2.65    0.21
   8  -4   2    2.38    0.17
   8  -4   2    2.28    0.26
  -8  -4  -2    2.07    0.13
   8   4   2    2.24    0.23
  -8   4  -2    2.13    0.21
  -8   4  -2    2.59    0.37
   8   4   2    2.52    0.16
  -8   4  -2    2.23    0.39
 -10  -4  -2   11.74    0.45
  10  -4   2   11.52    0.51
  10  -4   2   12.21    0.47
  10   4   2   11.38    0.50
 -10   4  -2   12.01    0.59
 -10   4  -2   12.20    0.50
  10   4   2   11.62    0.45
  12  -4   2    8.44    0.40
  12  -4   2    8.88    0.44
 -12  -4  -2    9.21    0.34
 -12   4  -2    9.47    0.52
 -12   4  -2    9.32    0.48
  14  -4   2    0.31    0.13
  14  -4   2    0.36    0.09
 -14  -4  -2    0.29    0.06
 -14   4  -2    0.38    0.15
 -14   4  -2    0.25    0.22
  14   4   2    0.47    0.10
 -16  -4  -2    0.49    0.10
  16  -4   2    0.72    0.16
 -16   4  -2    0.93    0.23
 -16   4  -2    0.70    0.17
  18  -4   2   23.23    0.86
  18  -4   2   21.89    0.98
  18  -4   2   22.64    0.90
 -18  -4  -2   23.59    0.84
 -18   4  -2   22.67    0.97
  18   4   2   22.47    0.84
 -18   4  -2   23.13    0.89
  20  -4   2   17.19    0.70
  20  -4   2   17.78    0.66
 -20  -4  -2   17.46    0.63
  20  -4   2   15.30    0.75
  20   4   2   17.59    0.65
 -20   4  -2   17.32    0.71
 -20   4  -2   16.68    0.80
  22  -4   2    2.06    0.27
  22  -4   2    2.29    0.21
  22  -4   2    2.18    0.41
  22   4   2    1.99    0.17
 -22   4  -2    2.37    0.27
 -22   4  -2    2.32    0.45
  24  -4   2    0.32    0.14
  24  -4   2    0.50    0.11
  24  -4   2    0.66    0.23
 -24  -4  -2    0.43    0.11
 -24   4  -2    0.40    0.25
 -24   4  -2    0.05    0.15
  24   4   2    0.49    0.15
 -26  -4  -2    1.27    0.13
  26  -4   2    1.13    0.26
  26  -4   2    1.07    0.22
  26  -4   2    1.21    0.24
 -26   4  -2    1.09    0.31
  26   4   2    0.96    0.15
 -26   4  -2    1.15    0.35
  28  -4   2    0.32    0.12
 -28  -4  -2    0.56    0.15
  28   4   2    0.51    0.13
 -28   4  -2    0.09    0.16
 -28   4  -2    0.55    0.23
  30  -4   2    1.10    0.21
  30   4   2    1.03    0.13
 -30   4  -2    1.80    0.37
  30   4   2    0.95    0.14
 -30   4  -2    1.97    0.45
  32  -4   2   -0.18    0.10
  32   4   2    0.06    0.07
  32   4   2    0.06    0.07
 -32   4  -2   -0.05    0.22
  34  -4   2    1.59    0.20
 -34   4  -2    1.64    0.38
  34   4   2    1.51    0.15
  31  -5  -2    0.38    0.09
  31  -5  -2    0.56    0.13
 -31   5   2    0.39    0.15
  31   5  -2    0.50    0.13
  29  -5  -2    0.89    0.13
  29  -5  -2    0.84    0.25
  29   5  -2    0.70    0.14
 -29   5   2    0.63    0.16
  27  -5  -2    2.43    0.27
  27  -5  -2    2.05    0.16
 -27   5   2    1.86    0.30
  27   5  -2    2.11    0.17
  25  -5  -2    3.69    0.31
 -25   5   2    4.13    0.37
  25   5  -2    3.95    0.22
  23   5  -2    1.40    0.16
 -23   5   2    1.74    0.35
  21  -5  -2    0.85    0.19
  21  -5  -2    0.83    0.18
  21   5  -2    0.85    0.14
 -21   5   2    1.64    0.33
  19  -5  -2    1.00    0.20
  19  -5  -2    1.05    0.19
 -19   5   2    0.84    0.19
 -19   5   2    0.78    0.21
  19   5  -2    0.76    0.14
  17  -5  -2    2.49    0.24
  17  -5  -2    2.99    0.38
 -17  -5   2    2.60    0.17
 -17   5   2    3.03    0.31
 -17   5   2    2.68    0.35
  17   5  -2    2.91    0.18
  15  -5  -2    6.13    0.45
  15  -5  -2    5.92    0.28
 -15  -5   2    5.57    0.25
 -15   5   2    6.49    0.53
  15   5  -2    6.22    0.28
 -15   5   2    6.09    0.41
 -15   5   2    6.22    0.36
  13  -5  -2    0.78    0.16
 -13  -5   2    0.76    0.12
  13  -5  -2    0.69    0.22
 -13   5   2    0.70    0.15
 -13   5   2    0.87    0.19
 -13   5   2    0.74    0.23
  13   5  -2    1.01    0.15
 -11  -5   2    0.07    0.07
  11  -5  -2    0.02    0.08
 -11   5   2    0.00    0.14
 -11   5   2    0.07    0.26
 -11   5   2    0.00    0.13
  11   5  -2    0.12    0.08
   9  -5  -2    3.17    0.20
  -9   5   2    2.96    0.29
  -9   5   2    3.19    0.36
  -9   5   2    3.84    0.36
   9   5  -2    3.06    0.24
   7  -5  -2    0.99    0.15
  -7  -5   2    0.99    0.12
   7   5  -2    0.93    0.20
  -7   5   2    1.42    0.32
  -5  -5   2   16.73    0.62
   5  -5  -2   16.27    0.64
   5  -5  -2   16.78    0.63
   5   5  -2   16.97    0.71
  -5   5   2   18.22    0.72
  -5   5   2   18.36    0.74
   3  -5  -2   16.26    0.64
   3  -5  -2   17.24    0.63
  -3  -5   2   16.28    0.63
   3   5  -2   18.16    0.73
  -3   5   2   18.51    0.75
   3   5  -2   17.17    0.71
  -3   5   2   18.55    0.72
   1  -5  -2    3.47    0.18
   1  -5  -2    2.90    0.20
  -1  -5   2    3.22    0.18
   1   5  -2    3.14    0.28
  -1   5   2    3.12    0.30
   1   5  -2    3.16    0.22
  -1   5   2    3.43    0.25
  -1  -5  -2   20.42    0.73
   1  -5   2   19.56    0.74
  -1  -5  -2   18.69    0.74
  -1   5  -2   20.41    0.84
   1   5   2   20.43    0.83
   1   5   2   21.75    0.81
  -1   5  -2   21.32    0.81
   3  -5   2    0.57    0.09
  -3  -5  -2    0.90    0.16
   3   5   2    1.09    0.18
  -3   5  -2    0.85    0.17
  -3   5  -2    0.54    0.17
   3   5   2    1.17    0.25
   5  -5   2    0.51    0.17
  -5  -5  -2    0.62    0.16
  -5  -5  -2    0.87    0.12
  -5   5  -2    0.66    0.18
   5   5   2    0.94    0.25
  -5   5  -2    1.06    0.29
   7  -5   2   10.02    0.40
  -7  -5  -2   10.20    0.38
  -7  -5  -2    8.69    0.47
   7  -5   2    9.75    0.47
   7   5   2   10.36    0.42
   7   5   2   10.45    0.47
  -7   5  -2   10.16    0.44
   9  -5   2    5.18    0.35
   9  -5   2    5.45    0.26
  -9  -5  -2    5.61    0.24
   9   5   2    5.59    0.26
  -9   5  -2    5.75    0.30
  -9   5  -2    5.27    0.40
   9   5   2    5.81    0.32
  11  -5   2    3.18    0.30
  11  -5   2    2.83    0.19
 -11  -5  -2    3.00    0.17
 -11   5  -2    3.85    0.26
  11   5   2    3.16    0.18
 -11   5  -2    3.31    0.36
  13  -5   2    9.11    0.38
 -13  -5  -2    9.29    0.36
  13  -5   2    8.70    0.45
  13   5   2    9.33    0.38
 -13   5  -2    9.68    0.52
 -13   5  -2    9.65    0.44
 -15  -5  -2    0.41    0.11
  15  -5   2    0.24    0.15
  15  -5   2    0.21    0.09
 -15   5  -2    0.29    0.13
  15   5   2    0.39    0.11
 -15   5  -2    0.55    0.21
  17  -5   2    6.07    0.38
 -17  -5  -2    6.69    0.27
  17  -5   2    6.68    0.30
 -17   5  -2    6.57    0.39
  17   5   2    6.67    0.29
 -17   5  -2    7.16    0.47
 -19  -5  -2    2.37    0.14
  19  -5   2    2.05    0.28
  19  -5   2    2.46    0.18
  19   5   2    2.51    0.16
 -19   5  -2    2.20    0.25
 -19   5  -2    2.26    0.39
  21  -5   2    6.95    0.39
 -21  -5  -2    7.20    0.29
  21   5   2    7.76    0.31
 -21   5  -2    6.78    0.51
 -21   5  -2    6.78    0.44
 -23  -5  -2    4.86    0.22
  23  -5   2    4.51    0.23
  23  -5   2    4.41    0.31
 -23   5  -2    4.38    0.28
 -23   5  -2    3.56    0.40
  23   5   2    4.47    0.22
  25  -5   2    4.90    0.30
 -25  -5  -2    5.45    0.24
  25  -5   2    5.01    0.25
  25   5   2    5.22    0.23
 -25   5  -2    4.35    0.29
 -25   5  -2    4.48    0.40
  27  -5   2    4.89    0.28
  27  -5   2    4.47    0.25
  27   5   2    4.72    0.21
 -27   5  -2    4.36    0.37
 -27   5  -2    3.88    0.30
  29  -5   2    1.01    0.20
 -29   5  -2    0.53    0.19
  29   5   2    0.80    0.10
  29   5   2    0.90    0.13
  26  -6  -2    0.90    0.11
  26   6  -2    0.78    0.13
 -26   6   2    0.74    0.21
  24  -6  -2    0.98    0.11
 -24   6   2    1.00    0.23
  24   6  -2    0.94    0.13
  22  -6  -2    1.33    0.13
 -22   6   2    1.20    0.25
  22   6  -2    1.51    0.14
  20  -6  -2    2.94    0.17
  20   6  -2    2.60    0.16
 -20   6   2    2.78    0.28
  18  -6  -2    1.44    0.15
 -18   6   2    2.11    0.27
  18   6  -2    1.54    0.15
  16   6  -2    0.47    0.09
  14  -6  -2    0.40    0.09
  14  -6  -2    0.65    0.15
 -14  -6   2    0.32    0.08
 -14   6   2    0.36    0.15
  14   6  -2    0.68    0.14
 -12  -6   2    0.22    0.07
  12  -6  -2    0.14    0.09
  12  -6  -2    0.10    0.08
  12   6  -2    0.28    0.08
 -12   6   2    0.26    0.13
  10  -6  -2    4.54    0.24
  10  -6  -2    4.82    0.24
 -10  -6   2    4.57    0.21
 -10   6   2    4.84    0.40
 -10   6   2    5.05    0.30
  10   6  -2    4.99    0.25
   8  -6  -2    1.44    0.16
  -8  -6   2    1.24    0.12
   8  -6  -2    0.95    0.16
   8   6  -2    1.49    0.18
  -8   6   2    1.82    0.31
  -8   6   2    1.39    0.23
  -6  -6   2    4.99    0.22
   6  -6  -2    5.21    0.25
   6  -6  -2    4.82    0.25
   6   6  -2    5.77    0.30
  -6   6   2    5.95    0.38
  -6   6   2    5.62    0.32
   4  -6  -2    8.15    0.34
   4  -6  -2    7.48    0.34
  -4  -6   2    8.16    0.32
  -4   6   2    9.12    0.45
   4   6  -2    9.23    0.40
  -4   6   2    8.29    0.41
   2  -6  -2    3.82    0.21
  -2  -6   2    4.11    0.20
   2  -6  -2    3.96    0.21
   2   6  -2    4.34    0.28
  -2   6   2    4.12    0.27
  -2   6   2    4.24    0.32
   0  -6  -2   16.97    0.63
   0  -6   2   17.04    0.63
   0  -6  -2   16.29    0.64
   0   6   2   18.87    0.71
   0   6  -2   18.28    0.74
   0   6   2   17.94    0.74
  -2  -6  -2   16.45    0.62
  -2  -6  -2   16.25    0.62
   2  -6   2   16.68    0.62
  -2   6  -2   17.09    0.70
   2   6   2   18.53    0.73
  -2   6  -2   18.22    0.73
   2   6   2   18.16    0.69
  -4  -6  -2    7.12    0.31
  -4  -6  -2    7.19    0.31
   4  -6   2    7.63    0.31
   4   6   2    7.61    0.33
  -4   6  -2    7.53    0.35
   4   6   2    7.30    0.38
  -4   6  -2    7.52    0.40
   6  -6   2    1.23    0.14
  -6  -6  -2    1.46    0.13
  -6  -6  -2    1.41    0.16
   6   6   2    1.43    0.14
  -6   6  -2    0.93    0.26
  -6   6  -2    1.49    0.19
   8  -6   2    0.28    0.07
  -8  -6  -2    0.61    0.12
   8   6   2    0.23    0.07
  -8   6  -2    0.30    0.11
  -8   6  -2    0.11    0.15
  10  -6   2    1.69    0.15
  10  -6   2    1.64    0.35
 -10  -6  -2    1.69    0.13
 -10   6  -2    1.64    0.27
  10   6   2    1.64    0.13
 -10   6  -2    1.45    0.20
 -12  -6  -2    7.69    0.31
  12  -6   2    7.39    0.50
  12  -6   2    8.00    0.33
 -12   6  -2    8.13    0.43
  12   6   2    7.96    0.32
 -12   6  -2    7.70    0.37
  14  -6   2    2.51    0.32
 -14  -6  -2    2.73    0.16
  14  -6   2    2.54    0.22
 -14   6  -2    2.74    0.24
 -14   6  -2    3.05    0.33
  16  -6   2    8.87    0.36
 -16  -6  -2    8.98    0.34
  16  -6   2    8.49    0.43
 -16   6  -2    8.96    0.45
 -16   6  -2    8.30    0.39
  16   6   2    8.75    0.35
 -18  -6  -2    0.71    0.13
  18  -6   2    0.56    0.14
  18  -6   2    0.40    0.07
 -18   6  -2    0.80    0.18
  18   6   2    0.77    0.12
 -18   6  -2    0.44    0.16
  20  -6   2    1.19    0.25
  20  -6   2    1.11    0.12
 -20   6  -2    1.38    0.18
  20   6   2    1.22    0.12
 -20   6  -2    0.72    0.17
  22  -6   2    2.22    0.25
  22  -6   2    2.55    0.15
 -22   6  -2    2.38    0.21
  22   6   2    2.46    0.15
 -22   6  -2    1.91    0.28
  24  -6   2    0.34    0.08
  24  -6   2    0.24    0.13
  24   6   2    0.51    0.11
 -24   6  -2    0.71    0.15
  24   6   2    0.40    0.10
  19  -7  -2    0.61    0.09
 -19   7   2    0.45    0.11
  19   7  -2    0.64    0.11
  17  -7  -2    0.86    0.10
 -17   7   2    0.88    0.18
  17   7  -2    0.77    0.11
  15  -7  -2    0.27    0.06
  15   7  -2    0.19    0.06
 -15   7   2    0.24    0.10
  13  -7  -2    0.50    0.11
  13   7  -2    0.36    0.11
 -13   7   2    0.25    0.10
  11  -7  -2    1.77    0.13
 -11  -7   2    1.48    0.13
 -11   7   2    2.08    0.19
  11   7  -2    2.02    0.14
   9  -7  -2    0.26    0.06
  -9  -7   2    0.35    0.09
  -9   7   2    0.09    0.09
   9   7  -2    0.26    0.07
  -7  -7   2    0.79    0.10
   7  -7  -2    0.81    0.12
   7   7  -2    0.69    0.12
  -7   7   2    0.64    0.15
   5  -7  -2    0.44    0.07
  -5  -7   2    0.65    0.09
   5   7  -2    0.75    0.13
  -5   7   2    0.44    0.09
  -3  -7   2    0.47    0.09
   3  -7  -2    0.58    0.12
  -3   7   2    0.42    0.08
   3   7  -2    0.57    0.14
   1  -7  -2    0.53    0.11
  -1  -7   2    0.43    0.09
  -1   7   2    0.43    0.13
   1   7  -2    0.38    0.09
  -1  -7  -2    0.96    0.13
  -1  -7  -2    1.12    0.15
   1  -7   2    0.90    0.10
   1   7   2    0.92    0.12
  -1   7  -2    0.80    0.16
  -3  -7  -2    1.53    0.15
   3  -7   2    1.09    0.10
  -3  -7  -2    1.00    0.14
  -3   7  -2    1.13    0.18
   3   7   2    1.41    0.12
   5  -7   2    0.06    0.05
   5   7   2    0.03    0.06
  -5   7  -2   -0.16    0.09
   7  -7   2    1.02    0.10
   7   7   2    1.15    0.11
  -7   7  -2    0.98    0.20
   9  -7   2    2.32    0.13
  -9   7  -2    2.48    0.22
   9   7   2    2.53    0.14
  11  -7   2    1.19    0.11
 -11   7  -2    0.85    0.20
  11   7   2    1.12    0.10
  13  -7   2    0.10    0.05
 -13   7  -2   -0.01    0.12
  13   7   2    0.17    0.06
  15  -7   2    0.71    0.09
 -15   7  -2    0.47    0.13
  15   7   2    0.71    0.11
  17  -7   2    1.30    0.10
  17   7   2    1.11    0.16
 -17   7  -2    1.24    0.20
  17   7   2    1.22    0.18
  42   0  -3    0.13    0.20
  42   0  -3    0.21    0.14
  40   0  -3    0.92    0.18
  40   0  -3    0.73    0.20
  38   0  -3    1.02    0.20
  38   0  -3    1.15    0.19
  38   0  -3    1.19    0.33
  36   0  -3    0.83    0.21
  36   0  -3    0.78    0.20
  34   0  -3    3.23    0.38
  34   0  -3    3.55    0.25
  32   0  -3    7.90    0.47
  32   0  -3    8.62    0.39
  30   0  -3    0.11    0.11
  30   0  -3    0.06    0.18
  28   0  -3    2.89    0.18
 -28   0   3    1.98    0.42
  28   0  -3    2.17    0.33
  26   0  -3    1.26    0.14
  26   0  -3    1.85    0.32
  26   0  -3    1.47    0.20
 -26   0   3    1.46    0.24
 -24   0   3   35.24    1.29
  24   0  -3   34.91    1.26
  24   0  -3   33.43    1.31
  24   0  -3   35.47    1.28
 -22   0   3    0.34    0.14
  22   0  -3    0.58    0.12
  22   0  -3    0.35    0.19
 -22   0   3    0.16    0.34
 -20   0   3    0.36    0.19
 -20   0   3    0.01    0.15
  20   0  -3   -0.18    0.20
  18   0  -3    0.12    0.05
  18   0  -3    0.17    0.13
 -18   0   3    0.05    0.13
  16   0  -3    3.89    0.18
 -16   0   3    4.32    0.26
  16   0  -3    4.48    0.23
  14   0  -3   50.00    1.92
  14   0  -3   55.25    1.95
 -14   0   3   55.88    1.96
  12   0  -3    5.26    0.23
 -12   0   3    5.31    0.24
 -10   0   3   17.23    0.64
  10   0  -3   17.03    0.63
   8   0  -3    2.69    0.12
  -6   0   3  104.17    3.60
   6   0  -3   96.99    3.60
  -4   0   3  129.06    5.49
   2   0  -3   60.73    2.21
   0   0  -3    9.31    0.39
   2   0   3    2.41    0.16
  -2   0  -3    1.96    0.17
  -4   0  -3   92.28    3.44
   4   0   3   94.18    3.48
  -4   0  -3  102.44    3.48
  -6   0  -3   55.48    2.08
   6   0   3   57.19    2.09
   6   0   3   57.76    2.12
  -6   0  -3   61.54    2.12
  -8   0  -3   17.35    0.62
   8   0   3   16.57    0.63
  -8   0  -3   17.17    0.66
   8   0   3   16.03    0.67
 -10   0  -3    8.52    0.32
  10   0   3    7.46    0.39
 -12   0  -3    6.26    0.24
  12   0   3    5.35    0.37
 -12   0  -3    6.74    0.26
  14   0   3   14.51    0.71
 -14   0  -3   15.31    0.56
 -14   0  -3   15.90    0.60
  14   0   3   15.62    0.64
 -16   0  -3    0.10    0.04
  16   0   3    0.07    0.11
  16   0   3    0.27    0.25
  16   0   3    0.13    0.10
 -16   0  -3    0.08    0.09
  18   0   3    7.06    0.31
 -18   0  -3    6.91    0.27
  18   0   3    6.85    0.73
  18   0   3    7.14    0.32
 -18   0  -3    7.28    0.38
  18   0   3    6.86    0.32
  20   0   3    9.33    0.39
  20   0   3    9.98    0.41
  20   0   3    9.40    0.39
 -20   0  -3    8.77    0.51
  22   0   3    2.86    0.21
 -22   0  -3    3.00    0.14
  22   0   3    3.04    0.38
  22   0   3    2.69    0.21
  22   0   3    2.62    0.20
  24   0   3    2.79    0.42
 -24   0  -3    2.12    0.13
  24   0   3    2.73    0.22
  24   0   3    2.22    0.21
  24   0   3    1.78    0.24
  26   0   3    1.79    0.44
 -26   0  -3    1.60    0.12
  26   0   3    1.57    0.21
  26   0   3    1.36    0.22
  26   0   3    1.07    0.21
  28   0   3    0.39    0.12
  28   0   3    0.35    0.13
  28   0   3    0.17    0.15
 -28   0  -3    0.29    0.07
  30   0   3    2.68    0.25
  30   0   3    2.63    0.24
 -30   0  -3    2.54    0.18
  32   0   3    0.05    0.12
  32   0   3    0.01    0.11
  34   0   3   -0.08    0.11
  34   0   3    0.11    0.11
  36   0   3   -0.01    0.09
  36   0   3    0.01    0.10
  38   0   3    0.02    0.09
  38   0   3    0.00    0.09
  41  -1  -3    0.80    0.24
  41  -1  -3    0.40    0.25
  41  -1  -3    0.89    0.18
  41   1  -3    0.59    0.15
  41   1  -3    0.52    0.20
  39  -1  -3    2.71    0.24
  39  -1  -3    2.79    0.26
  39  -1  -3    2.76    0.35
  39   1  -3    2.66    0.30
  39   1  -3    2.31    0.19
  37  -1  -3    0.17    0.22
  37  -1  -3    0.36    0.13
  37  -1  -3    0.40    0.13
  37   1  -3    0.23    0.11
  37   1  -3    0.50    0.17
  35  -1  -3    0.23    0.23
  35  -1  -3   -0.03    0.15
  35   1  -3    0.35    0.19
  35   1  -3    0.08    0.12
  35   1  -3    0.29    0.19
  33  -1  -3    4.59    0.45
  33  -1  -3    4.99    0.31
  33  -1  -3    5.19    0.35
  33   1  -3    4.75    0.33
  33   1  -3    4.52    0.27
  31  -1  -3    0.53    0.22
  31  -1  -3    0.43    0.13
  31   1  -3    0.67    0.19
  31   1  -3    1.08    0.28
  29  -1  -3    4.51    0.44
  29  -1  -3    4.47    0.29
  29  -1  -3    4.42    0.24
  29   1  -3    4.28    0.32
  29   1  -3    4.47    0.27
  27  -1  -3    2.48    0.18
  27  -1  -3    2.06    0.24
  27  -1  -3    2.85    0.49
  27   1  -3    2.67    0.23
  27   1  -3    2.24    0.37
  27   1  -3    2.57    0.18
  25  -1  -3    0.04    0.07
  25  -1  -3    0.00    0.24
 -25  -1   3   -0.19    0.19
  25  -1  -3    0.02    0.12
  25   1  -3   -0.01    0.07
  25   1  -3   -0.15    0.12
  25   1  -3    0.36    0.14
  23  -1  -3    2.91    0.16
 -23  -1   3    2.50    0.35
  23  -1  -3    2.72    0.25
  23  -1  -3    2.74    0.46
  23   1  -3    2.96    0.21
 -23   1   3    2.70    0.43
 -23   1   3    2.77    0.23
  23   1  -3    2.35    0.27
  21  -1  -3   35.61    1.29
  21  -1  -3   35.98    1.32
 -21   1   3   35.89    1.31
  21   1  -3   33.94    1.32
  21   1  -3   36.69    1.28
  19  -1  -3   21.58    1.06
 -19  -1   3   21.73    0.93
  19  -1  -3   21.14    0.78
  19   1  -3   20.91    0.85
 -19   1   3   20.40    0.83
  19   1  -3   20.53    0.75
 -17  -1   3    2.72    0.32
  17  -1  -3    2.32    0.13
  17  -1  -3    2.52    0.31
  17   1  -3    2.43    0.13
 -17   1   3    2.63    0.22
  17   1  -3    2.75    0.24
 -15  -1   3    7.14    0.36
  15  -1  -3    5.78    0.25
  15  -1  -3    6.72    0.34
  15   1  -3    6.66    0.31
 -15   1   3    6.57    0.30
  13  -1  -3   14.91    0.58
 -13  -1   3   15.63    0.60
  13  -1  -3   13.09    0.54
  13   1  -3   15.23    0.58
 -13   1   3   15.07    0.58
  11  -1  -3  112.69    4.17
 -11  -1   3  119.33    4.19
  11   1  -3  120.14    4.18
 -11   1   3  112.41    4.17
  -9  -1   3   16.87    0.64
   9  -1  -3   16.09    0.62
   9   1  -3   17.58    0.66
   9   1  -3   17.61    0.71
   7  -1  -3   13.46    0.51
  -7  -1   3   13.66    0.53
   7   1  -3   14.27    0.55
   7   1  -3   15.21    0.60
  -7   1   3   14.09    0.53
   5  -1  -3   13.40    0.54
  -5  -1   3   15.00    0.55
   5   1  -3   15.32    0.58
   5   1  -3   15.09    0.59
   5   1  -3   16.08    0.63
  -3  -1   3   71.61    2.58
   3   1  -3   95.82    3.56
   3   1  -3   97.50    3.56
   3   1  -3  103.55    3.60
  -1  -1   3   60.91    2.24
   1   1  -3   66.30    2.36
   1   1  -3   63.10    2.32
   1   1  -3   63.74    2.33
   1  -1   3  164.42    5.81
   1  -1   3  159.70    5.85
  -1   1  -3  166.84    5.85
  -1   1  -3  158.83    5.81
  -1   1  -3  160.55    5.81
   3  -1   3   27.11    1.07
   3  -1   3   28.78    1.04
  -3   1  -3   28.50    1.09
  -3   1  -3   29.55    1.08
  -3   1  -3   30.53    1.13
  -5  -1  -3   56.19    1.90
   5  -1   3   50.86    1.95
   5  -1   3   51.20    1.96
  -5   1  -3   55.49    2.02
  -5   1  -3   53.98    2.03
  -5   1  -3   57.86    2.07
   7  -1   3   16.28    0.64
  -7  -1  -3   17.66    0.61
   7  -1   3   14.83    0.68
  -7   1  -3   17.22    0.71
  -7   1  -3   16.65    0.65
  -7   1  -3   16.60    0.64
   7   1   3   17.33    0.62
  -9  -1  -3    3.68    0.19
   9  -1   3    3.80    0.24
   9  -1   3    3.58    0.29
  -9   1  -3    3.71    0.28
  -9   1  -3    3.64    0.18
  11  -1   3   18.39    0.75
  11  -1   3   18.17    0.81
 -11  -1  -3   19.15    0.71
 -11   1  -3   18.85    0.69
 -11   1  -3   19.10    0.72
 -13  -1  -3    7.57    0.34
  13  -1   3    8.07    0.44
 -13  -1  -3    6.83    0.28
 -13   1  -3    7.94    0.30
 -13   1  -3    7.91    0.34
 -15  -1  -3   11.12    0.41
 -15  -1  -3   11.60    0.49
  15  -1   3   10.26    0.71
 -15   1  -3   12.03    0.49
 -15   1  -3   12.04    0.45
  17  -1   3    0.36    0.10
 -17  -1  -3    0.37    0.15
  17  -1   3    0.34    0.11
  17  -1   3    0.04    0.41
  17  -1   3    0.27    0.18
 -17   1  -3    0.41    0.08
 -17   1  -3    0.19    0.12
  17   1   3    0.63    0.13
 -19  -1  -3    7.21    0.27
  19  -1   3    7.31    0.38
  19  -1   3    7.29    0.33
 -19  -1  -3    5.98    0.45
  19  -1   3    7.42    0.41
  19  -1   3    7.19    0.35
  19   1   3    6.84    0.30
  19   1   3    7.08    0.34
 -19   1  -3    7.46    0.28
 -21  -1  -3   10.26    0.40
  21  -1   3   10.76    0.45
  21  -1   3   10.74    0.49
  21  -1   3   10.75    0.46
  21   1   3   10.28    0.42
 -21   1  -3   10.73    0.40
  21   1   3   10.56    0.45
 -23  -1  -3   15.36    0.58
  23  -1   3   15.75    0.63
  23  -1   3   15.66    0.63
  23   1   3   15.18    0.61
  23   1   3   15.91    0.61
  23   1   3   16.20    0.63
 -23   1  -3   15.58    0.59
  25  -1   3    0.24    0.12
  25  -1   3    0.04    0.12
 -25  -1  -3    0.23    0.06
 -25   1  -3    0.14    0.07
  25   1   3    0.19    0.12
  25   1   3    0.25    0.10
 -27  -1  -3    1.29    0.12
  27  -1   3    1.25    0.32
  27  -1   3    1.29    0.24
  27  -1   3    1.64    0.22
  27   1   3    1.57    0.19
  27   1   3    1.08    0.21
 -27   1  -3    1.02    0.15
  27   1   3    1.33    0.17
  29  -1   3    1.06    0.23
  29  -1   3    0.82    0.21
 -29  -1  -3    1.00    0.14
  29  -1   3    1.58    0.35
  29   1   3    0.82    0.20
 -29   1  -3    1.34    0.19
  29   1   3    1.23    0.19
  29   1   3    0.77    0.21
  31  -1   3    1.31    0.23
 -31  -1  -3    1.36    0.14
  31  -1   3    2.13    0.37
  31  -1   3    1.43    0.22
  31   1   3    1.50    0.22
  31   1   3    1.48    0.21
  31   1   3    1.25    0.22
  33  -1   3    0.39    0.12
  33  -1   3    0.56    0.19
  33  -1   3    0.57    0.13
  33   1   3    0.77    0.23
  33   1   3    0.39    0.13
  33   1   3    0.48    0.12
  35  -1   3    0.02    0.10
  35  -1   3    0.01    0.09
  35   1   3    0.05    0.10
  35   1   3    0.14    0.10
  37  -1   3    0.11    0.09
  37  -1   3    0.10    0.10
  37   1   3    0.15    0.10
  37   1   3    0.16    0.10
  40  -2  -3    2.84    0.25
  40  -2  -3    3.19    0.44
  40   2  -3    2.84    0.33
  40   2  -3    2.50    0.19
  38  -2  -3    1.87    0.41
  38  -2  -3    1.77    0.22
  38   2  -3    1.80    0.26
  38   2  -3    1.63    0.18
  36  -2  -3    0.74    0.21
  36  -2  -3    0.16    0.25
  36  -2  -3    0.15    0.18
  36   2  -3    0.21    0.10
  36   2  -3    0.25    0.14
  34  -2  -3    1.35    0.30
  34  -2  -3    0.87    0.28
  34   2  -3    0.62    0.16
  34   2  -3    0.60    0.20
  32  -2  -3    9.98    0.45
  32  -2  -3    8.56    0.58
  32  -2  -3    9.27    0.46
  32   2  -3    9.65    0.43
  32   2  -3   10.55    0.46
  30  -2  -3    4.20    0.35
  30  -2  -3    4.29    0.33
  30  -2  -3    5.17    0.52
  30   2  -3    4.55    0.29
  30   2  -3    4.59    0.27
  28  -2  -3   14.62    0.62
  28  -2  -3   13.63    0.74
  28  -2  -3   14.64    0.56
  28   2  -3   15.05    0.59
  28   2  -3   14.48    0.60
  26  -2  -3   47.71    1.66
  26  -2  -3   43.65    1.76
  26  -2  -3   45.89    1.70
  26   2  -3   46.05    1.73
  26   2  -3   48.24    1.73
  24  -2  -3   28.49    1.03
  24  -2  -3   27.83    1.34
  24  -2  -3   28.08    1.09
  24   2  -3   25.83    1.05
  24   2  -3   28.46    1.01
  22  -2  -3   13.59    0.50
 -22  -2   3   12.37    0.50
  22  -2  -3   13.07    0.60
  22   2  -3   12.34    0.53
 -22   2   3   13.58    0.53
  22   2  -3   13.28    0.49
 -20  -2   3    2.18    0.72
  20  -2  -3    2.11    0.45
 -20  -2   3    1.95    0.15
 -20   2   3    2.45    0.48
 -20   2   3    2.39    0.20
  20   2  -3    1.54    0.20
  20   2  -3    3.06    0.95
 -18  -2   3    6.54    0.63
  18  -2  -3    6.94    0.28
  18   2  -3    6.82    0.27
  18   2  -3    6.44    0.31
 -18   2   3    6.88    0.32
  18   2  -3    6.36    0.50
  18   2  -3    6.98    0.77
  16  -2  -3    1.44    0.47
 -16  -2   3    0.92    0.32
  16  -2  -3    1.35    0.12
 -16   2   3    1.12    0.19
  16   2  -3    1.28    0.52
  16   2  -3    1.39    0.10
  16   2  -3    1.43    0.29
  14  -2  -3   15.15    0.69
 -14  -2   3   15.10    0.68
  14  -2  -3   14.49    0.55
  14  -2  -3   14.26    0.79
 -14   2   3   14.89    0.60
 -14   2   3   15.09    0.77
  14   2  -3   15.64    0.64
  14   2  -3   16.53    0.78
  14   2  -3   15.00    0.56
  12  -2  -3   41.02    1.54
 -12  -2   3   43.15    1.56
  12  -2  -3   38.34    1.47
  12  -2  -3   40.94    1.61
  12   2  -3   47.47    1.82
  12   2  -3   46.61    1.77
  10  -2  -3  114.55    4.28
  10  -2  -3  120.19    4.33
  10  -2  -3  119.19    4.38
 -10  -2   3  124.74    4.34
  10   2  -3  127.51    4.66
  10   2  -3  126.68    4.68
  10   2  -3  133.28    4.72
  -8  -2   3   45.89    1.66
   8  -2  -3   43.47    1.68
   8  -2  -3   43.97    1.64
   8   2  -3   47.61    1.72
  -8   2   3   40.63    1.63
   8   2  -3   45.88    1.65
   8   2  -3   44.52    1.68
  -6  -2   3   57.74    2.03
   6  -2  -3   53.81    2.04
   6  -2  -3   53.79    2.01
   6   2  -3   51.02    2.01
  -6   2   3   54.76    2.02
   6   2  -3   56.35    2.06
   6   2  -3   56.99    2.05
   6   2  -3   60.06    2.10
  -4  -2   3  145.95    5.83
   4  -2  -3  163.43    5.70
  -4  -2   3  165.28    5.71
   4  -2  -3  159.37    5.72
  -4   2   3  162.34    5.95
  -4   2   3  161.36    5.94
   4   2  -3  173.72    6.02
   4   2  -3  166.15    5.97
   4   2  -3  165.65    5.97
  -2  -2   3   32.94    1.37
   2  -2  -3   37.02    1.29
   2  -2  -3   35.21    1.29
  -2  -2   3   34.48    1.30
  -2   2   3   34.43    1.27
   2   2  -3   34.90    1.31
  -2   2   3   33.99    1.27
   2   2  -3   35.77    1.36
   2   2  -3   35.18    1.30
   0  -2   3   47.88    1.73
   0  -2   3   44.75    1.77
   0  -2   3   46.28    1.72
   0  -2  -3   48.50    1.71
   0   2  -3   47.88    1.79
   0   2   3   46.79    1.71
   0   2  -3   47.66    1.74
   0   2   3   45.88    1.71
   0   2  -3   47.43    1.74
  -2  -2  -3    3.62    0.27
   2  -2   3    3.80    0.33
   2  -2   3    4.01    0.26
   2   2   3    3.94    0.20
  -2   2  -3    3.87    0.31
   2   2   3    3.89    0.17
  -2   2  -3    3.54    0.23
  -2   2  -3    3.75    0.24
   4  -2   3   16.74    0.69
  -4  -2  -3   17.14    0.65
  -4   2  -3   17.09    0.68
   4   2   3   17.71    0.63
  -4   2  -3   16.21    0.62
  -4   2  -3   17.29    0.74
   4   2   3   16.76    0.65
  -4   2  -3   16.24    0.69
  -6  -2  -3   79.14    2.85
   6  -2   3   77.83    2.88
  -6   2  -3   77.51    2.81
  -6   2  -3   74.89    3.06
  -6   2  -3   80.29    2.87
   6   2   3   77.95    2.84
  -6   2  -3   80.55    2.85
   8  -2   3    3.98    0.34
   8   2   3    3.81    0.24
  -8   2  -3    3.74    0.36
  -8   2  -3    3.50    0.30
  -8   2  -3    3.99    0.23
  10  -2   3    0.86    0.25
  10  -2   3    0.93    0.23
 -10  -2  -3    0.97    0.19
 -10   2  -3    1.33    0.30
  10   2   3    0.66    0.13
 -10   2  -3    0.88    0.09
  10   2   3    0.68    0.22
  12  -2   3    1.26    0.38
 -12  -2  -3    1.29    0.09
 -12  -2  -3    1.09    0.24
  12  -2   3    1.26    0.54
 -12   2  -3    1.24    0.10
 -12   2  -3    1.15    0.20
 -12   2  -3    1.79    0.40
 -14  -2  -3   10.62    0.53
  14  -2   3   11.30    0.46
 -14  -2  -3   10.55    0.40
  14  -2   3   10.78    0.47
  14  -2   3   10.16    0.47
 -14   2  -3   10.68    0.48
 -14   2  -3   11.16    0.75
  16  -2   3   13.95    0.59
 -16  -2  -3   14.49    0.53
  16  -2   3   14.66    0.58
  16  -2   3   14.65    0.59
  16   2   3   14.86    0.65
 -16   2  -3   13.85    0.63
  16   2   3   14.35    0.55
 -16   2  -3   14.98    0.54
  18  -2   3   12.80    0.53
  18  -2   3   12.66    0.53
  18  -2   3   12.40    0.53
 -18  -2  -3   12.36    0.47
 -18   2  -3   12.32    0.46
  18   2   3   12.24    0.47
  18   2   3   12.63    0.51
 -18   2  -3   11.38    0.61
  20  -2   3    2.77    0.24
  20  -2   3    2.91    0.27
  20  -2   3    2.92    0.28
 -20  -2  -3    2.88    0.14
  20   2   3    2.69    0.19
  20   2   3    2.65    0.25
 -20   2  -3    2.81    0.16
  22  -2   3    4.79    0.32
  22  -2   3    4.52    0.30
 -22  -2  -3    4.90    0.21
  22  -2   3    5.20    0.35
  22   2   3    4.95    0.24
 -22   2  -3    5.30    0.23
  22   2   3    4.92    0.30
 -24  -2  -3    4.76    0.20
  24  -2   3    4.08    0.30
  24  -2   3    4.49    0.30
  24  -2   3    4.72    0.32
  24   2   3    4.74    0.23
 -24   2  -3    4.66    0.23
  24   2   3    4.08    0.29
  26  -2   3    2.30    0.29
 -26  -2  -3    2.51    0.15
  26  -2   3    2.58    0.25
  26  -2   3    2.54    0.26
  26   2   3    2.29    0.25
 -26   2  -3    2.42    0.20
  26   2   3    2.46    0.20
  28  -2   3    4.29    0.30
 -28  -2  -3    4.77    0.22
  28  -2   3    4.90    0.52
  28  -2   3    4.67    0.30
  28   2   3    5.09    0.27
  28   2   3    4.84    0.31
  28   2   3    4.88    0.25
  30  -2   3    4.23    0.28
 -30  -2  -3    4.16    0.20
  30  -2   3    3.77    0.28
  30  -2   3    3.97    0.34
  30   2   3    4.31    0.29
  30   2   3    4.35    0.25
  30   2   3    3.88    0.23
  32  -2   3    0.88    0.22
  32  -2   3    0.90    0.20
  32  -2   3    0.61    0.15
  32   2   3    0.90    0.21
  32   2   3    0.72    0.20
  32   2   3    0.79    0.16
  34  -2   3    1.03    0.19
  34  -2   3    1.18    0.25
  34  -2   3    1.15    0.19
  34   2   3    1.34    0.17
  34   2   3    0.71    0.20
  34   2   3    0.96    0.18
  36  -2   3    0.72    0.15
  36  -2   3    0.72    0.16
  36  -2   3    0.62    0.12
 -36   2  -3    0.32    0.61
  36   2   3    0.60    0.16
  36   2   3    0.80    0.20
  37  -3  -3    0.06    0.12
  37   3  -3   -0.03    0.12
  37   3  -3    0.14    0.10
  35  -3  -3    0.37    0.11
  35   3  -3    0.61    0.17
  35   3  -3    0.53    0.13
  33  -3  -3    3.10    0.50
  33  -3  -3    3.93    0.28
  33   3  -3    4.04    0.26
  33   3  -3    3.59    0.23
  31  -3  -3    2.38    0.56
  31  -3  -3    2.71    0.27
  31   3  -3    2.41    0.22
  31   3  -3    3.10    0.24
  29  -3  -3    4.81    0.32
  29  -3  -3    3.98    0.26
  29   3  -3    4.45    0.27
  29   3  -3    4.17    0.26
  27  -3  -3    1.68    0.19
  27  -3  -3    1.21    0.26
  27   3  -3    1.56    0.21
  27   3  -3    1.43    0.20
  25  -3  -3   14.44    0.54
  25  -3  -3   13.33    0.61
  25   3  -3   14.30    0.56
  25   3  -3   13.77    0.56
 -23  -3   3   11.51    0.48
  23  -3  -3   12.78    0.48
  23  -3  -3   12.16    0.59
  23   3  -3   12.27    0.50
  21  -3  -3    4.12    0.22
  21  -3  -3    4.13    0.34
 -21  -3   3    3.76    0.21
  21   3  -3    4.10    0.23
 -19  -3   3    6.44    0.28
  19  -3  -3    6.72    0.29
 -19   3   3    6.19    0.51
  19   3  -3    7.07    0.31
  17  -3  -3    4.95    0.23
 -17  -3   3    4.81    0.22
  17   3  -3    4.46    0.96
 -17   3   3    4.69    0.25
  17   3  -3    4.21    0.23
 -17   3   3    3.82    0.46
 -15  -3   3    4.25    0.20
  15  -3  -3    4.37    0.21
 -15  -3   3    3.74    0.70
  15   3  -3    4.14    0.23
 -15   3   3    3.58    0.55
  15   3  -3    4.34    0.74
  15   3  -3    3.09    0.93
 -15   3   3    4.61    0.26
  15   3  -3    4.44    0.19
  13  -3  -3   17.02    0.66
 -13  -3   3   17.08    0.92
 -13  -3   3   18.86    0.69
 -13   3   3   16.75    0.74
  13   3  -3   19.21    1.04
  13   3  -3   17.61    0.92
  13   3  -3   17.17    0.65
  13   3  -3   17.19    0.67
  13   3  -3   17.30    0.87
 -11  -3   3   45.08    1.49
  11  -3  -3   38.46    1.76
 -11  -3   3   42.58    1.64
  11  -3  -3   40.22    1.64
  11  -3  -3   39.76    1.49
  11   3  -3   45.86    1.80
  11   3  -3   40.68    1.68
  11   3  -3   44.42    1.57
  11   3  -3   43.26    1.72
   9  -3  -3   72.45    2.93
   9  -3  -3   75.70    2.86
   9  -3  -3   71.33    2.75
  -9  -3   3   88.44    3.04
   9   3  -3   83.85    3.07
   9   3  -3   79.76    3.01
   9   3  -3   78.90    2.99
   9   3  -3   80.69    2.89
   7  -3  -3   87.54    3.16
  -7  -3   3   89.29    3.17
   7  -3  -3   85.74    3.21
   7  -3  -3   79.98    3.07
   7   3  -3   87.50    3.43
   7   3  -3   89.19    3.35
   7   3  -3   91.35    3.26
   7   3  -3   96.41    3.42
   5  -3  -3    5.51    0.38
  -5  -3   3    5.38    0.39
   5  -3  -3    4.83    0.23
   5  -3  -3    4.71    0.44
  -5   3   3    5.22    0.30
  -5   3   3    4.73    0.36
   5   3  -3    5.96    0.49
   5   3  -3    5.26    0.40
   5   3  -3    5.43    0.40
   5   3  -3    5.42    0.22
   3  -3  -3    6.38    0.38
  -3  -3   3    5.87    0.50
  -3  -3   3    6.25    0.40
  -3   3   3    6.04    0.32
   3   3  -3    6.56    0.41
   3   3  -3    6.35    0.42
  -3   3   3    5.46    0.35
   3   3  -3    6.09    0.24
   3   3  -3    6.60    0.50
  -1  -3   3    8.98    0.60
  -1  -3   3    9.51    0.49
   1  -3  -3    9.60    0.44
   1   3  -3    9.86    0.48
   1   3  -3    9.50    0.34
   1   3  -3    8.53    0.51
   1   3  -3    8.84    0.56
  -1   3   3    7.96    0.42
  -1   3   3    8.61    0.41
  -1  -3  -3   33.53    1.26
   1  -3   3   31.39    1.39
   1  -3   3   32.84    1.32
   1  -3   3   34.13    1.28
  -1   3  -3   32.44    1.29
  -1   3  -3   34.34    1.27
   1   3   3   32.08    1.23
  -1   3  -3   34.43    1.35
   1   3   3   30.50    1.22
  -1   3  -3   31.20    1.17
  -3  -3  -3   44.36    1.60
   3  -3   3   40.14    1.73
   3  -3   3   42.61    1.66
  -3   3  -3   42.42    1.70
   3   3   3   46.66    1.64
   3   3   3   41.89    1.64
  -3   3  -3   43.77    1.58
  -3   3  -3   45.33    1.76
   5  -3   3   14.96    0.80
  -5  -3  -3   15.17    0.57
   5  -3   3   14.85    0.88
  -5  -3  -3   16.18    0.66
   5   3   3   14.79    0.69
  -5   3  -3   17.04    0.71
  -5   3  -3   15.97    0.80
  -5   3  -3   15.50    0.59
  -5   3  -3   17.21    0.83
   7  -3   3    0.70    0.14
  -7  -3  -3    1.07    0.28
   7  -3   3    0.76    0.20
  -7  -3  -3    1.13    0.11
  -7   3  -3    0.97    0.29
  -7   3  -3    0.99    0.10
  -7   3  -3    0.30    0.29
  -7   3  -3    0.71    0.28
   7   3   3    0.86    0.25
   7   3   3    0.62    0.20
  -9  -3  -3    0.21    0.19
   9  -3   3    0.23    0.09
   9  -3   3    0.25    0.12
  -9  -3  -3    0.08    0.05
  -9   3  -3   -0.34    0.37
  -9   3  -3    0.36    0.30
  -9   3  -3    0.22    0.17
  11  -3   3   15.92    0.65
 -11  -3  -3   16.98    0.80
  11  -3   3   15.72    0.64
 -11  -3  -3   16.33    0.59
  11  -3   3   15.40    0.61
  11   3   3   17.11    0.63
 -11   3  -3   16.93    0.63
 -11   3  -3   17.63    0.75
 -11   3  -3   16.53    0.86
  11   3   3   16.14    0.68
  13  -3   3   20.17    0.77
  13  -3   3   20.98    0.79
 -13  -3  -3   20.04    0.74
  13  -3   3   20.41    0.80
  13  -3   3   20.40    0.80
 -13   3  -3   19.52    0.89
  13   3   3   20.10    0.80
  13   3   3   20.75    0.75
 -13   3  -3   21.45    0.76
  15  -3   3    1.11    0.27
 -15  -3  -3    1.41    0.10
  15  -3   3    1.51    0.22
  15  -3   3    1.61    0.25
  15  -3   3    1.51    0.20
 -15   3  -3    1.67    0.13
  15   3   3    1.45    0.12
 -15   3  -3    1.03    0.30
  17  -3   3    4.10    0.25
  17  -3   3    4.20    0.31
  17  -3   3    3.58    0.27
 -17  -3  -3    4.19    0.18
 -17   3  -3    4.26    0.21
  19  -3   3    2.03    0.26
 -19  -3  -3    1.84    0.11
  19  -3   3    1.24    0.24
  19  -3   3    2.44    0.28
  19   3   3    1.95    0.15
 -19   3  -3    2.36    0.17
  19   3   3    1.57    0.32
  21  -3   3    4.81    0.32
  21  -3   3    4.29    0.31
  21  -3   3    4.30    0.31
 -21  -3  -3    4.40    0.19
  21  -3   3    3.81    0.30
  21   3   3    4.85    0.35
 -21   3  -3    4.98    0.25
  21   3   3    4.66    0.24
 -23  -3  -3    9.49    0.36
  23  -3   3    9.49    0.45
  23  -3   3    8.76    0.45
  23  -3   3    9.30    0.46
  23   3   3    9.34    0.46
  23   3   3    9.24    0.39
  25  -3   3    0.48    0.14
 -25  -3  -3    0.71    0.17
  25  -3   3    0.63    0.15
  25  -3   3    0.74    0.16
  25   3   3    0.77    0.16
  25   3   3    0.68    0.15
 -27  -3  -3    1.07    0.11
  27  -3   3    0.86    0.16
  27  -3   3    0.89    0.24
  27  -3   3    1.26    0.25
  27   3   3    1.11    0.26
  27   3   3    1.13    0.17
  29  -3   3    0.88    0.25
  29  -3   3    0.81    0.22
 -29  -3  -3    0.88    0.13
  29   3   3    0.43    0.15
  29   3   3    1.01    0.21
 -29   3  -3    0.75    0.30
  29   3   3    0.83    0.19
  31  -3   3    0.05    0.11
  31  -3   3    0.11    0.11
  31  -3   3    0.12    0.13
  31   3   3    0.07    0.08
 -31   3  -3    0.27    0.28
  31   3   3    0.11    0.14
  31   3   3    0.09    0.09
  33  -3   3    0.45    0.13
  33  -3   3    0.48    0.12
 -33   3  -3    0.47    0.30
  33   3   3    0.48    0.13
  33   3   3    0.51    0.16
  33   3   3    0.36    0.09
  35  -3   3    0.02    0.11
  35  -3   3   -0.23    0.16
 -35   3  -3    0.17    0.36
  35   3   3    0.02    0.09
  36  -4  -3    2.67    0.23
 -36   4   3    2.20    0.25
  36   4  -3    2.46    0.31
  36   4  -3    2.43    0.24
  34  -4  -3    1.45    0.21
  34  -4  -3    1.23    0.18
 -34   4   3    0.84    0.17
  34   4  -3    0.83    0.20
  32  -4  -3    0.17    0.12
  32   4  -3    0.46    0.12
 -32   4   3    0.06    0.16
  32   4  -3    0.36    0.10
  30  -4  -3    1.31    0.27
  30   4  -3    1.68    0.19
  30   4  -3    1.61    0.20
 -30   4   3    1.47    0.33
  28  -4  -3    1.55    0.30
 -28   4   3    2.34    0.38
  28   4  -3    2.11    0.24
  26  -4  -3    3.21    0.31
  26  -4  -3    3.54    0.24
  26   4  -3    3.89    0.24
  26   4  -3    3.34    0.26
 -26   4   3    3.92    0.40
  24  -4  -3    4.12    0.34
  24   4  -3    4.38    0.29
  24   4  -3    4.50    0.25
  22  -4  -3    3.42    0.33
 -22  -4   3    3.02    0.20
  22   4  -3    3.16    0.26
  22   4  -3    3.54    0.22
  20  -4  -3   10.59    0.51
  20  -4  -3   10.66    0.42
 -20  -4   3    9.55    0.40
  20   4  -3   10.55    0.43
 -20   4   3   10.46    0.55
  18  -4  -3    8.42    0.46
  18  -4  -3    8.50    0.35
 -18  -4   3    7.68    0.33
 -18   4   3    8.67    0.48
 -18   4   3    7.92    0.60
  16  -4  -3    1.99    0.34
 -16  -4   3    1.70    0.13
  16  -4  -3    1.62    0.18
  16   4  -3    1.94    0.17
 -16   4   3    2.22    0.32
  14  -4  -3    3.66    0.39
 -14  -4   3    3.05    0.17
  14  -4  -3    3.67    0.20
  14   4  -3    3.33    0.21
 -14   4   3    3.76    0.43
 -14   4   3    3.56    0.32
 -14   4   3    2.98    0.33
  12  -4  -3    5.84    0.48
  12  -4  -3    6.73    0.29
 -12  -4   3    6.55    0.27
 -12   4   3    6.32    0.45
  12   4  -3    6.54    0.31
 -12   4   3    6.46    0.37
 -12   4   3    6.42    0.37
 -10  -4   3    8.32    0.33
  10  -4  -3    8.30    0.34
  10   4  -3    8.93    0.40
 -10   4   3    8.70    0.43
  10   4  -3    8.93    1.07
 -10   4   3    8.67    0.48
 -10   4   3    9.14    0.42
  -8  -4   3    2.26    0.77
  -8  -4   3    2.86    0.16
  -8   4   3    2.81    0.25
   8   4  -3    1.91    0.55
  -8   4   3    2.59    0.27
   8   4  -3    2.96    0.22
   8   4  -3    2.69    1.03
  -8   4   3    2.57    0.32
   8   4  -3    2.83    0.27
  -6  -4   3   10.76    0.39
  -6  -4   3    8.29    0.82
   6  -4  -3   10.21    0.39
  -6  -4   3    9.39    0.55
   6   4  -3    9.50    0.89
   6   4  -3   10.19    0.39
  -6   4   3   10.30    0.47
   6   4  -3   10.42    0.47
   6   4  -3   11.22    0.44
  -6   4   3   10.15    0.49
   6   4  -3    8.50    1.02
   4  -4  -3   30.66    1.09
  -4  -4   3   31.41    1.09
  -4  -4   3   27.42    1.34
   4   4  -3   32.16    1.19
   4   4  -3   28.97    1.53
  -4   4   3   31.46    1.19
   4   4  -3   33.52    1.16
   4   4  -3   31.37    1.13
   4   4  -3   28.51    1.41
  -4   4   3   32.32    1.18
  -2  -4   3    9.04    0.50
  -2  -4   3   10.40    0.38
   2  -4  -3    9.78    0.38
  -2  -4   3    9.14    0.75
  -2   4   3   10.72    0.45
   2   4  -3   10.35    0.51
   2   4  -3   10.27    0.39
   2   4  -3    9.97    0.80
   2   4  -3   10.62    0.44
  -2   4   3   10.02    0.48
   0  -4  -3   12.18    0.45
   0  -4   3   11.80    0.52
   0  -4  -3   11.03    0.68
   0  -4   3   11.10    0.51
   0  -4   3   12.53    0.46
   0   4  -3   12.07    0.46
   0   4  -3   11.63    0.57
   0   4  -3   12.12    1.00
   0   4   3   12.83    0.50
   0   4   3   12.40    0.53
   0   4  -3   12.79    0.50
   0   4  -3   11.11    0.82
   2  -4   3    1.00    0.27
   2  -4   3    1.76    0.26
   2  -4   3    1.25    0.13
  -2   4  -3    0.92    0.37
  -2   4  -3    1.04    0.22
  -2   4  -3    1.24    0.11
   2   4   3    1.17    0.19
   2   4   3    1.77    0.25
  -2   4  -3    1.50    0.19
   4  -4   3    6.33    0.39
   4  -4   3    5.73    0.34
   4  -4   3    5.75    0.26
  -4  -4  -3    5.86    0.25
   4   4   3    6.24    0.35
   4   4   3    6.53    0.29
  -4   4  -3    6.07    0.26
  -4   4  -3    6.36    0.31
  -4   4  -3    6.65    0.45
  -4   4  -3    5.96    0.70
  -6  -4  -3    6.04    0.27
   6  -4   3    6.30    0.27
   6  -4   3    5.92    0.34
   6   4   3    6.28    0.27
   6   4   3    6.10    0.34
  -6   4  -3    5.68    0.46
  -6   4  -3    5.92    0.69
  -6   4  -3    6.22    0.31
   8  -4   3    2.35    0.17
   8  -4   3    2.41    0.26
  -8  -4  -3    2.39    0.14
  -8   4  -3    2.78    0.23
   8   4   3    2.57    0.25
  -8   4  -3    1.83    0.45
   8   4   3    2.94    0.16
  -8   4  -3    2.21    0.43
  -8   4  -3    2.47    0.16
 -10  -4  -3    1.51    0.12
  10  -4   3    1.77    0.15
  10  -4   3    1.79    0.23
  10   4   3    1.33    0.33
 -10   4  -3    1.79    0.14
 -10   4  -3    2.15    0.42
  10   4   3    1.56    0.12
  12  -4   3    1.16    0.23
 -12  -4  -3    0.83    0.10
  12  -4   3    0.77    0.15
  12   4   3    0.87    0.21
 -12   4  -3    1.15    0.27
  12   4   3    0.81    0.11
  14  -4   3    0.70    0.16
 -14  -4  -3    0.87    0.11
  14  -4   3    0.77    0.23
 -14   4  -3    0.82    0.25
  14   4   3    0.84    0.11
  16  -4   3   12.55    0.55
 -16  -4  -3   13.02    0.48
  16  -4   3   13.13    0.51
  16  -4   3   12.29    0.58
  16   4   3   12.57    0.48
  18  -4   3    5.33    0.38
  18  -4   3    5.05    0.34
 -18  -4  -3    5.39    0.22
  18  -4   3    4.58    0.26
  18   4   3    5.30    0.24
 -18   4  -3    4.62    0.50
 -20  -4  -3    1.33    0.11
  20  -4   3    1.31    0.19
  20  -4   3    1.07    0.26
  20  -4   3    0.87    0.21
  20   4   3    1.20    0.14
 -20   4  -3    1.17    0.27
  22  -4   3    0.42    0.11
 -22  -4  -3    0.24    0.06
  22  -4   3    0.09    0.13
  22  -4   3    0.53    0.19
  22   4   3    0.46    0.09
 -22   4  -3    0.42    0.26
  24  -4   3    0.19    0.23
 -24  -4  -3    0.08    0.05
  24  -4   3    0.08    0.13
  24   4   3    0.17    0.08
 -24   4  -3    0.27    0.14
 -24   4  -3    0.28    0.27
  26  -4   3    0.11    0.19
 -26  -4  -3    0.30    0.06
 -26   4  -3    0.39    0.26
 -26   4  -3    0.47    0.14
  26   4   3    0.35    0.10
 -28  -4  -3    0.51    0.14
  28  -4   3    0.34    0.11
 -28   4  -3    0.44    0.25
  28   4   3    0.53    0.14
 -28   4  -3    0.44    0.14
  28   4   3    0.44    0.12
  30  -4   3    2.54    0.23
 -30   4  -3    1.93    0.26
  30   4   3    2.10    0.14
 -30   4  -3    1.87    0.43
  30   4   3    2.16    0.16
  32  -4   3    0.17    0.10
  32   4   3    0.13    0.07
  32   4   3    0.32    0.09
 -32   4  -3    0.54    0.28
  31  -5  -3    3.50    0.19
  31  -5  -3    3.54    0.28
  31   5  -3    3.79    0.21
 -31   5   3    3.47    0.27
  29  -5  -3    1.08    0.26
  29  -5  -3    0.79    0.13
 -29   5   3    0.50    0.15
  27  -5  -3   -0.03    0.15
  27   5  -3    0.08    0.09
 -27   5   3    0.17    0.15
  25  -5  -3    0.75    0.17
 -25   5   3    1.43    0.31
  25   5  -3    1.13    0.16
  23  -5  -3    0.34    0.20
  23  -5  -3    0.24    0.10
  23   5  -3    0.29    0.17
  23   5  -3    0.49    0.19
 -23   5   3    0.30    0.19
  21  -5  -3    2.96    0.39
  21  -5  -3    2.72    0.20
 -21   5   3    3.27    0.35
  21   5  -3    2.07    0.35
  21   5  -3    2.62    0.19
  19  -5  -3    0.15    0.09
  19  -5  -3    0.03    0.21
 -19  -5   3    0.16    0.08
  19   5  -3    0.03    0.19
 -19   5   3   -0.02    0.18
  17  -5  -3    8.83    0.55
 -17  -5   3    8.65    0.35
  17   5  -3    9.74    0.38
 -17   5   3    7.74    0.60
 -17   5   3    9.61    0.48
  15  -5  -3    3.63    0.22
 -15  -5   3    3.26    0.18
 -15   5   3    3.71    0.34
 -15   5   3    3.05    0.45
  15   5  -3    3.34    0.21
  13  -5  -3    7.93    0.34
 -13  -5   3    7.54    0.31
 -13   5   3    7.63    0.51
  13   5  -3    7.67    0.34
 -13   5   3    7.97    0.42
 -11  -5   3    4.38    0.20
  11  -5  -3    4.31    0.23
 -11   5   3    4.00    0.40
  11   5  -3    4.45    0.25
 -11   5   3    4.41    0.32
   9  -5  -3    7.52    0.33
  -9  -5   3    7.89    0.31
   9   5  -3    7.97    0.37
  -9   5   3    8.09    0.46
  -9   5   3    7.95    0.41
  -7  -5   3    7.93    0.34
   7  -5  -3    8.13    0.34
  -7   5   3    7.90    0.40
   5  -5  -3    8.41    0.35
   5   5  -3   11.09    0.54
   5   5  -3    9.22    0.46
  -3  -5   3    0.20    0.11
   3  -5  -3    0.50    0.09
   3  -5  -3    0.47    0.10
  -3   5   3    1.46    0.32
   3   5  -3    0.93    0.25
  -3   5   3    0.87    0.20
  -1  -5   3   12.98    0.50
  -1  -5   3   11.24    0.60
   1  -5  -3   11.61    0.46
   1  -5  -3   10.90    0.47
   1   5  -3   12.18    0.52
  -1   5   3   12.28    0.51
   1   5  -3   12.59    0.55
  -1   5   3   12.60    0.60
   1  -5   3   28.38    1.09
  -1  -5  -3   27.45    1.05
  -1  -5  -3   29.52    1.04
   1   5   3   31.09    1.15
  -1   5  -3   29.80    1.17
  -3  -5  -3   21.29    0.78
  -3  -5  -3   19.98    0.79
   3  -5   3   21.72    0.83
   3  -5   3   21.06    0.79
  -3   5  -3   22.26    0.85
  -3   5  -3   21.32    0.89
   3   5   3   22.31    0.88
  -5  -5  -3    4.25    0.21
   5  -5   3    4.11    0.22
   5   5   3    5.17    0.33
   5   5   3    5.06    0.25
  -5   5  -3    4.72    0.28
  -7  -5  -3    0.97    0.12
   7  -5   3    0.82    0.14
   7  -5   3    0.94    0.27
  -7   5  -3    1.03    0.20
   7   5   3    1.17    0.23
   7   5   3    1.47    0.13
  -7   5  -3    1.19    0.33
   9  -5   3    8.70    0.36
  -9  -5  -3    8.54    0.34
   9  -5   3    8.23    0.42
   9   5   3    8.43    0.41
   9   5   3    8.30    0.34
  -9   5  -3    8.08    0.39
  -9   5  -3    8.68    0.49
  11  -5   3    8.46    0.43
 -11  -5  -3    8.35    0.34
  11  -5   3    8.37    0.35
  11   5   3    8.61    0.34
 -11   5  -3    8.21    0.50
  11   5   3    8.40    0.41
 -11   5  -3    8.46    0.40
 -13  -5  -3    1.45    0.13
  13  -5   3    1.15    0.26
  13  -5   3    1.56    0.16
 -13   5  -3    1.58    0.23
  13   5   3    1.34    0.12
 -13   5  -3    1.52    0.36
  15  -5   3    8.16    0.42
 -15  -5  -3    8.15    0.33
  15  -5   3    8.64    0.35
  15   5   3    8.81    0.35
 -15   5  -3    8.25    0.52
 -15   5  -3    8.69    0.41
  17  -5   3   11.63    0.46
  17  -5   3   11.42    0.52
 -17  -5  -3   11.51    0.44
  17   5   3   11.69    0.44
 -17   5  -3   11.36    0.50
 -17   5  -3   10.81    0.60
  19  -5   3    4.59    0.23
  19  -5   3    4.46    0.32
 -19  -5  -3    4.37    0.20
 -19   5  -3    4.41    0.45
 -19   5  -3    4.75    0.30
  19   5   3    4.76    0.23
 -21  -5  -3    3.52    0.17
  21  -5   3    3.28    0.30
  21  -5   3    3.40    0.20
  21   5   3    3.43    0.20
 -21   5  -3    3.45    0.27
 -21   5  -3    3.01    0.42
 -23  -5  -3    0.65    0.12
  23  -5   3    0.23    0.12
  23  -5   3    0.33    0.09
 -23   5  -3    0.38    0.12
  23   5   3    0.55    0.13
 -23   5  -3   -0.01    0.21
  25  -5   3    0.04    0.11
  25  -5   3    0.04    0.10
 -25  -5  -3   -0.01    0.07
 -25   5  -3    0.08    0.12
 -25   5  -3    0.04    0.21
  25   5   3    0.06    0.07
  27  -5   3    0.76    0.19
  27   5   3    0.80    0.14
 -27   5  -3    0.54    0.22
 -27   5  -3    0.89    0.21
  29  -5   3    0.06    0.10
 -29   5  -3    1.44    0.37
  26  -6  -3    1.46    0.12
 -26   6   3    1.48    0.21
  26   6  -3    1.30    0.14
  24  -6  -3    1.12    0.12
  24   6  -3    1.23    0.14
 -24   6   3    1.40    0.22
  22  -6  -3    6.83    0.29
 -22   6   3    7.31    0.37
  22   6  -3    7.22    0.31
  20  -6  -3    2.13    0.15
  20   6  -3    2.36    0.16
 -20   6   3    2.27    0.25
 -18  -6   3    1.60    0.23
  18  -6  -3    1.77    0.16
  18  -6  -3    1.82    0.18
  18   6  -3    1.60    0.15
 -18   6   3    1.97    0.24
  16  -6  -3    0.22    0.09
 -16  -6   3    0.09    0.07
  16  -6  -3    0.22    0.09
  16   6  -3    0.28    0.08
 -16   6   3    0.19    0.15
  14  -6  -3    0.39    0.09
  14  -6  -3    0.43    0.09
 -14  -6   3    0.34    0.07
 -14   6   3    0.47    0.14
 -14   6   3    0.58    0.22
  14   6  -3    0.44    0.10
 -12  -6   3    2.59    0.15
  12  -6  -3    2.80    0.18
  12  -6  -3    2.65    0.19
 -12   6   3    2.55    0.25
  12   6  -3    2.91    0.19
  10  -6  -3    0.98    0.15
  10  -6  -3    0.94    0.15
 -10  -6   3    0.96    0.11
 -10   6   3    1.06    0.33
 -10   6   3    1.13    0.22
  10   6  -3    1.27    0.17
   8  -6  -3    3.04    0.19
   8  -6  -3    2.84    0.19
  -8  -6   3    3.02    0.16
  -8   6   3    3.39    0.26
  -8   6   3    3.61    0.34
   8   6  -3    3.36    0.23
  -6  -6   3   10.02    0.39
   6  -6  -3    9.70    0.40
   6  -6  -3    9.94    0.40
   6   6  -3   10.72    0.46
  -6   6   3   11.07    0.51
  -6   6   3   10.29    0.46
   4  -6  -3    8.15    0.35
  -4  -6   3    8.72    0.34
   4  -6  -3    8.55    0.35
  -4   6   3    9.42    0.47
   4   6  -3    9.35    0.43
  -4   6   3    9.48    0.42
   2  -6  -3    0.25    0.08
   2  -6  -3    0.25    0.08
  -2  -6   3    0.33    0.07
  -2   6   3    0.34    0.15
   2   6  -3    0.49    0.13
  -2   6   3    0.73    0.17
   0  -6   3    1.29    0.13
   0  -6  -3    1.75    0.15
   0  -6  -3    1.43    0.16
   0   6  -3    1.63    0.19
   0   6  -3    2.13    0.26
   0   6   3    1.76    0.18
   0   6   3    2.06    0.27
  -2  -6  -3    1.06    0.16
   2  -6   3    0.57    0.12
  -2  -6  -3    0.84    0.13
   2   6   3    1.13    0.15
  -2   6  -3    0.98    0.19
  -2   6  -3    0.77    0.16
   2   6   3    0.93    0.25
  -4  -6  -3    0.45    0.16
   4  -6   3    0.30    0.07
  -4  -6  -3    0.22    0.07
   4   6   3    0.50    0.13
   4   6   3    0.37    0.13
  -4   6  -3    0.39    0.12
  -4   6  -3    0.04    0.14
  -6  -6  -3    5.37    0.24
   6  -6   3    5.70    0.25
   6   6   3    5.75    0.26
  -6   6  -3    5.87    0.30
   6   6   3    6.16    0.33
  -6   6  -3    5.65    0.36
  -8  -6  -3    5.09    0.23
   8  -6   3    5.26    0.24
   8  -6   3    4.84    0.38
  -8   6  -3    5.21    0.36
   8   6   3    5.20    0.23
  -8   6  -3    5.30    0.28
  10  -6   3    6.50    0.28
 -10  -6  -3    6.37    0.27
 -10   6  -3    6.66    0.40
  10   6   3    6.41    0.27
 -10   6  -3    6.20    0.32
 -12  -6  -3    3.08    0.16
  12  -6   3    2.87    0.32
 -12   6  -3    3.26    0.37
 -12   6  -3    2.87    0.33
  14  -6   3    1.64    0.14
  14  -6   3    1.44    0.28
 -14  -6  -3    1.94    0.13
  14   6   3    1.76    0.13
 -14   6  -3    1.45    0.20
 -14   6  -3    1.87    0.30
  16  -6   3    1.41    0.13
 -16  -6  -3    1.73    0.12
  16  -6   3    1.35    0.26
  16   6   3    1.65    0.13
 -16   6  -3    1.96    0.29
 -16   6  -3    1.31    0.18
  18  -6   3    2.10    0.14
 -18  -6  -3    2.25    0.15
  18  -6   3    1.88    0.26
 -18   6  -3    1.91    0.19
 -18   6  -3    2.43    0.30
  18   6   3    2.05    0.14
  20  -6   3    0.07    0.06
 -20  -6  -3    0.14    0.07
  20  -6   3    0.17    0.12
 -20   6  -3   -0.03    0.10
 -20   6  -3    0.37    0.16
  20   6   3    0.14    0.07
  22  -6   3    0.15    0.06
  22  -6   3    0.31    0.12
 -22   6  -3    0.22    0.17
  22   6   3    0.13    0.06
  22   6   3    0.19    0.07
 -22   6  -3    0.20    0.10
 -24   6  -3    0.42    0.18
  24   6   3    0.31    0.06
  17  -7  -3    0.83    0.10
 -17   7   3    0.79    0.17
  17   7  -3    0.47    0.12
  15  -7  -3    0.99    0.11
 -15   7   3    1.21    0.17
  15   7  -3    1.07    0.12
 -13  -7   3    0.42    0.09
  13  -7  -3    0.63    0.11
 -13   7   3    0.30    0.09
  13   7  -3    0.49    0.12
 -11  -7   3    2.22    0.13
  11  -7  -3    2.31    0.15
  11   7  -3    2.39    0.15
 -11   7   3    2.37    0.19
   9  -7  -3    0.47    0.12
  -9  -7   3    0.47    0.09
  -9   7   3    0.35    0.09
   9   7  -3    0.61    0.12
   7  -7  -3    2.14    0.18
   7  -7  -3    2.01    0.15
  -7  -7   3    2.02    0.12
  -7   7   3    1.99    0.17
   7   7  -3    2.33    0.16
   5  -7  -3    0.13    0.08
   5  -7  -3    0.10    0.06
  -5  -7   3    0.08    0.05
   5   7  -3    0.03    0.07
  -5   7   3   -0.12    0.07
   3  -7  -3    0.78    0.15
  -3  -7   3    0.77    0.09
   3  -7  -3    0.65    0.13
   3   7  -3    0.75    0.15
  -3   7   3    0.73    0.13
   1  -7  -3    2.14    0.16
  -1  -7   3    2.51    0.13
   1  -7  -3    2.91    0.17
   1   7  -3    3.01    0.20
  -1   7   3    2.91    0.17
  -1  -7  -3    0.42    0.08
   1  -7   3    0.39    0.09
   1   7   3    0.60    0.11
  -1   7  -3    0.44    0.10
   3  -7   3    0.13    0.05
  -3  -7  -3    0.15    0.07
   3   7   3    0.15    0.06
  -3   7  -3    0.09    0.11
   5  -7   3    1.42    0.11
  -5  -7  -3    1.52    0.14
   5   7   3    1.58    0.12
  -5   7  -3    1.46    0.20
   7  -7   3    0.11    0.05
  -7   7  -3    0.10    0.11
   7   7   3    0.39    0.10
   9  -7   3    0.66    0.10
   9   7   3    0.77    0.10
  -9   7  -3    0.49    0.13
 -11  -7  -3    1.41    0.14
  11  -7   3    1.25    0.10
  11   7   3    1.40    0.12
 -11   7  -3    1.42    0.22
  13  -7   3    0.58    0.09
 -13   7  -3    0.49    0.13
  15  -7   3    0.40    0.08
 -15   7  -3    0.30    0.13
  42   0  -4   -0.21    0.13
  40   0  -4    0.05    0.11
  40   0  -4    0.16    0.56
  40   0  -4    0.00    0.16
  38   0  -4    0.96    0.25
  38   0  -4    0.92    0.19
  38   0  -4    1.41    0.24
  36   0  -4    1.88    0.23
  36   0  -4    2.01    0.42
  34   0  -4    0.08    0.12
  34   0  -4    0.02    0.25
  32   0  -4    1.18    0.21
  32   0  -4    1.63    0.43
 -32   0   4    2.06    0.45
  30   0  -4    2.17    0.19
  30   0  -4    1.53    0.41
  30   0  -4    1.79    0.22
 -30   0   4    1.49    0.39
  28   0  -4    0.18    0.12
  28   0  -4    0.19    0.08
  28   0  -4   -0.07    0.22
 -28   0   4    0.36    0.19
  26   0  -4   -0.01    0.07
  26   0  -4    0.12    0.12
  26   0  -4   -0.23    0.22
 -26   0   4    0.09    0.14
  24   0  -4    3.97    0.26
  24   0  -4    4.21    0.20
 -24   0   4    4.27    0.28
 -22   0   4    3.61    0.27
  22   0  -4    3.35    0.18
  20   0  -4    2.21    0.12
 -20   0   4    1.24    0.40
  18   0  -4   12.51    0.54
  18   0  -4   11.86    0.45
  16   0  -4    0.98    0.17
 -16   0   4    0.74    0.22
  16   0  -4    0.77    0.09
  14   0  -4   10.26    0.41
  12   0  -4    0.36    0.09
  10   0  -4   51.21    1.84
 -10   0   4   50.84    1.85
  -8   0   4    1.97    0.12
   8   0  -4    2.04    0.10
   6   0  -4  108.48    3.88
   4   0  -4   61.84    2.27
   2   0  -4   26.71    1.01
   0   0  -4   21.25    0.82
  -2   0  -4   66.44    2.30
   2   0   4   58.95    2.29
   4   0   4   41.85    1.61
  -4   0  -4   45.20    1.62
   6   0   4   28.73    1.17
  -6   0  -4   31.40    1.11
  -6   0  -4   32.03    1.17
   8   0   4   16.00    0.62
   8   0   4   15.49    0.67
  -8   0  -4   16.49    0.60
  -8   0  -4   16.56    0.66
  10   0   4  124.94    4.63
 -10   0  -4  129.47    4.56
  12   0   4    5.50    0.34
 -12   0  -4    5.30    0.21
 -12   0  -4    5.62    0.24
  12   0   4    4.94    0.43
  14   0   4    3.59    0.45
 -14   0  -4    3.42    0.15
 -14   0  -4    3.67    0.21
  16   0   4   21.92    0.81
  16   0   4   21.65    0.80
 -16   0  -4   21.05    0.84
 -16   0  -4   21.87    0.78
  16   0   4   20.88    0.80
  18   0   4    0.09    0.10
  18   0   4    0.05    0.09
 -18   0  -4   -0.14    0.15
 -18   0  -4    0.07    0.04
  18   0   4    0.08    0.09
  18   0   4   -0.18    0.24
  20   0   4    2.91    0.22
  20   0   4    3.24    0.22
  20   0   4    3.62    0.43
 -20   0  -4    2.95    0.14
  20   0   4    2.88    0.21
  22   0   4    9.08    0.39
  22   0   4    8.72    0.39
 -22   0  -4    8.85    0.34
  22   0   4    8.81    0.38
  24   0   4    0.56    0.13
  24   0   4    0.42    0.26
  24   0   4    0.70    0.13
 -24   0  -4    0.64    0.11
  24   0   4    0.73    0.17
  26   0   4    3.99    0.27
 -26   0  -4    4.22    0.20
  26   0   4    4.80    0.28
  26   0   4    4.55    0.28
  28   0   4   14.48    0.63
  28   0   4   15.70    0.63
  28   0   4   16.21    0.63
  30   0   4    1.27    0.21
  30   0   4    1.49    0.28
 -30   0  -4    1.23    0.14
  30   0   4    1.29    0.21
  32   0   4    0.88    0.21
 -32   0  -4    1.16    0.16
  34   0   4    0.09    0.10
  34   0   4    0.13    0.10
  36   0   4    0.09    0.09
  36   0   4    0.01    0.09
  38   0   4    0.36    0.10
  38   0   4    0.41    0.09
  41  -1  -4    0.05    0.13
  41  -1  -4    0.00    0.16
  41   1  -4    0.15    0.10
  41   1  -4    0.16    0.23
  39  -1  -4    0.34    0.12
  39  -1  -4    0.75    0.50
  39  -1  -4    0.28    0.14
  39   1  -4    0.23    0.10
  39   1  -4    0.29    0.20
  37  -1  -4    0.78    0.22
  37  -1  -4    0.36    0.28
  37  -1  -4    0.48    0.14
  37   1  -4    0.82    0.20
  37   1  -4    0.69    0.17
  35  -1  -4    1.72    0.26
  35  -1  -4    2.20    0.51
  35   1  -4    1.82    0.36
  35   1  -4    1.38    0.27
  33  -1  -4    7.60    0.38
 -33  -1   4    7.01    0.46
  33  -1  -4    7.19    0.59
  33   1  -4    6.62    0.42
  33   1  -4    6.89    0.33
  31  -1  -4    2.55    0.24
  31  -1  -4    3.21    0.27
  31  -1  -4    2.30    0.54
  31   1  -4    3.02    0.23
  31   1  -4    3.33    0.36
  29  -1  -4    2.13    0.18
  29  -1  -4    3.06    0.49
  29  -1  -4    1.87    0.26
  29   1  -4    2.06    0.32
  29   1  -4    1.91    0.18
  29   1  -4    2.17    0.21
 -29   1   4    2.34    0.44
  27  -1  -4   30.10    1.08
  27  -1  -4   29.03    1.10
 -27  -1   4   29.22    1.12
  27   1  -4   28.81    1.10
 -27   1   4   27.11    1.14
  27   1  -4   30.33    1.05
  25  -1  -4    2.82    0.26
  25  -1  -4    3.15    0.18
 -25  -1   4    2.95    0.33
  25   1  -4    3.19    0.18
  25   1  -4    2.89    0.32
 -25   1   4    3.37    0.24
  25   1  -4    3.45    0.22
 -25   1   4    3.04    0.39
 -23  -1   4    1.87    0.31
  23  -1  -4    1.77    0.14
  23  -1  -4    1.15    0.25
  23   1  -4    2.02    0.31
  23   1  -4    1.93    0.13
 -23   1   4    2.26    0.35
 -23   1   4    1.74    0.21
  21  -1  -4    0.83    0.16
 -21  -1   4    0.47    0.22
  21  -1  -4    0.77    0.11
 -21   1   4    0.42    0.19
  21   1  -4    0.66    0.10
 -21   1   4    0.68    0.11
 -19  -1   4    8.90    0.65
 -19  -1   4   12.22    0.42
  19   1  -4   13.25    0.61
 -19   1   4   13.11    0.51
  19   1  -4   12.43    0.47
 -19   1   4   11.22    0.59
  17  -1  -4   34.11    1.30
  17  -1  -4   32.02    1.20
 -17  -1   4   33.70    1.31
 -17   1   4   37.62    1.25
  17   1  -4   32.30    1.21
 -17   1   4   30.40    1.26
  17   1  -4   34.17    1.27
 -15  -1   4   14.00    0.61
  15  -1  -4   12.52    0.51
  15  -1  -4   14.72    0.59
  15   1  -4   14.73    0.57
  15   1  -4   13.57    0.51
 -15   1   4   13.58    0.56
 -13  -1   4   36.51    1.35
  13  -1  -4   35.23    1.33
  13   1  -4   34.20    1.29
  13   1  -4   37.56    1.32
 -11  -1   4   24.01    0.88
  11  -1  -4   21.56    0.85
  11   1  -4   25.35    0.99
  11   1  -4   24.14    0.90
 -11   1   4   23.09    0.89
  -9  -1   4    6.72    0.31
   9  -1  -4    6.62    0.28
  -9   1   4    6.70    0.28
   9   1  -4    7.14    0.30
   9   1  -4    7.23    0.39
   7   1  -4   13.27    0.56
   7   1  -4   12.00    0.49
   7   1  -4   11.76    0.48
  -5  -1   4   43.71    1.65
   5   1  -4   52.31    1.92
   5   1  -4   50.48    1.86
   5   1  -4   51.39    1.87
  -3  -1   4    5.10    0.23
   3   1  -4    4.84    0.23
   3   1  -4    4.73    0.22
   3   1  -4    5.23    0.30
  -1  -1   4   20.70    0.78
  -1  -1   4   19.90    0.84
   1  -1  -4   22.60    0.80
   1   1  -4   20.78    0.79
   1   1  -4   20.41    0.78
   1   1  -4   21.47    0.84
   1  -1   4   80.92    2.74
   1  -1   4   70.46    2.78
  -1   1  -4   81.67    2.96
  -1   1  -4   80.02    2.91
  -1   1  -4   80.13    2.91
   3  -1   4   44.31    1.70
   3  -1   4   45.62    1.65
  -3   1  -4   46.11    1.73
  -3   1  -4   46.41    1.67
  -3   1  -4   45.21    1.68
  -5   1  -4   72.92    2.69
  -5   1  -4   71.77    2.63
   7  -1   4   45.03    1.76
  -7  -1  -4   46.95    1.67
  -7   1  -4   47.75    1.80
  -7   1  -4   47.61    1.73
  -7   1  -4   47.17    1.75
  -9  -1  -4   24.90    0.89
   9  -1   4   22.63    1.00
  -9   1  -4   23.76    0.91
  -9   1  -4   25.23    0.94
  -9   1  -4   25.66    0.97
  -9   1  -4   26.11    1.03
 -11  -1  -4   35.29    1.28
  11  -1   4   33.50    1.33
 -11   1  -4   33.19    1.23
 -11   1  -4   36.40    1.36
 -11   1  -4   34.70    1.26
  11   1   4   32.48    1.26
  13  -1   4    4.79    0.56
 -13  -1  -4    4.66    0.27
  13  -1   4    5.27    0.36
 -13   1  -4    4.72    0.24
 -13   1  -4    4.73    0.20
  15  -1   4    5.95    0.30
 -15  -1  -4    5.96    0.23
  15  -1   4    6.27    0.30
 -15  -1  -4    6.20    0.34
  15  -1   4    5.79    0.73
  15  -1   4    5.80    0.36
 -15   1  -4    6.14    0.25
 -15   1  -4    6.05    0.31
  15   1   4    5.77    0.32
  17  -1   4    4.67    0.26
  17  -1   4    4.82    0.26
 -17  -1  -4    4.39    0.35
  17  -1   4    4.79    0.32
 -17  -1  -4    4.52    0.19
  17   1   4    4.59    0.27
  17   1   4    4.73    0.23
 -17   1  -4    4.98    0.22
  19  -1   4    3.04    0.25
  19  -1   4    3.13    0.22
  19  -1   4    3.15    0.29
 -19  -1  -4    2.93    0.14
  19  -1   4    2.98    0.23
  19   1   4    3.35    0.19
  19   1   4    3.24    0.23
 -19   1  -4    3.23    0.16
  19   1   4    2.92    0.19
 -21  -1  -4    3.67    0.17
  21  -1   4    4.03    0.27
  21  -1   4    3.94    0.32
  21  -1   4    3.91    0.26
  21  -1   4    4.25    0.25
 -21   1  -4    3.76    0.18
  21   1   4    3.86    0.22
  23  -1   4   12.12    0.51
  23  -1   4   10.23    0.53
 -23  -1  -4   11.43    0.43
  23  -1   4   11.65    0.54
  23   1   4   11.51    0.47
 -23   1  -4   11.73    0.45
  23   1   4   11.72    0.49
  23   1   4   11.33    0.46
  25  -1   4    0.31    0.13
 -25  -1  -4    0.56    0.10
  25  -1   4    0.70    0.18
  25  -1   4    0.64    0.13
  25   1   4    0.46    0.11
 -25   1  -4    0.46    0.12
  25   1   4    0.53    0.10
  25   1   4    0.50    0.13
  27  -1   4    5.12    0.31
  27  -1   4    4.86    0.41
  27  -1   4    4.53    0.30
 -27  -1  -4    4.87    0.22
  27   1   4    4.67    0.25
  27   1   4    5.18    0.30
  27   1   4    4.57    0.28
 -27   1  -4    4.72    0.23
  29  -1   4    0.72    0.21
 -29  -1  -4    1.03    0.12
  29  -1   4    0.84    0.20
  29  -1   4    1.05    0.21
  29   1   4    1.08    0.18
  29   1   4    1.29    0.21
 -29   1  -4    0.81    0.15
  29   1   4    1.15    0.21
  31  -1   4    0.80    0.21
 -31  -1  -4    0.72    0.13
  31  -1   4    0.90    0.21
  31   1   4    0.73    0.14
  31   1   4    0.82    0.20
  31   1   4    1.20    0.21
  33  -1   4    1.05    0.19
 -33  -1  -4    1.58    0.17
  33  -1   4    1.43    0.18
  33   1   4    1.22    0.19
  33   1   4    1.22    0.23
  33   1   4    1.23    0.19
  35  -1   4    0.59    0.17
  35  -1   4    0.48    0.10
  35   1   4    0.82    0.18
  35   1   4    0.80    0.17
  37  -1   4    2.41    0.18
  37  -1   4    2.15    0.18
  37   1   4    2.25    0.18
  37   1   4    2.28    0.20
  40  -2  -4    1.08    0.22
  40   2  -4    0.49    0.10
  40   2  -4    0.34    0.19
  38  -2  -4    0.20    0.11
  38   2  -4    0.49    0.18
  38   2  -4    0.45    0.10
  36  -2  -4    0.46    0.12
  36   2  -4    0.96    0.27
  36   2  -4    0.79    0.17
  34  -2  -4    0.09    0.19
  34   2  -4    0.09    0.17
  32  -2  -4    0.87    0.16
  32  -2  -4    0.65    0.21
  32   2  -4    0.98    0.18
  32   2  -4    0.91    0.18
  30  -2  -4    0.77    0.15
  30  -2  -4    0.64    0.20
  30   2  -4    0.79    0.18
  30   2  -4    0.58    0.16
  28  -2  -4    2.24    0.19
  28  -2  -4    2.44    0.34
  28   2  -4    2.16    0.27
  28   2  -4    2.00    0.20
  26  -2  -4   13.73    0.63
  26  -2  -4   13.83    0.53
  26   2  -4   14.14    0.53
 -26   2   4   13.39    0.54
 -26   2   4   11.34    0.75
  26   2  -4   13.60    0.56
  24  -2  -4   11.83    0.67
  24  -2  -4   11.71    0.46
 -24   2   4   11.62    0.47
  24   2  -4   10.73    0.63
  24   2  -4   11.41    0.44
 -24   2   4   11.26    0.61
 -22  -2   4    5.87    0.27
  22  -2  -4    6.34    0.27
 -22   2   4    5.83    0.31
  22   2  -4    5.71    0.24
 -22   2   4    5.29    0.45
  22   2  -4    5.25    0.32
 -20  -2   4   20.23    0.75
  20  -2  -4   20.74    0.76
  20   2  -4   19.93    1.40
  20   2  -4   18.83    0.77
 -20   2   4   19.65    0.84
 -20   2   4   21.41    0.77
  20   2  -4   20.58    0.74
  18  -2  -4    6.58    0.27
 -18  -2   4    6.25    0.26
 -18   2   4    6.64    0.31
  18   2  -4    6.54    0.25
 -18   2   4    4.81    0.50
  18   2  -4    6.67    0.44
  18   2  -4    6.54    0.85
 -16  -2   4   13.12    0.47
  16  -2  -4   12.59    0.48
 -16  -2   4   12.20    0.72
  16   2  -4   13.20    0.64
 -16   2   4   14.15    0.54
 -16   2   4   13.95    0.70
  16   2  -4   12.81    0.86
  14  -2  -4   21.72    0.93
  14  -2  -4   20.89    1.05
  14  -2  -4   22.05    0.80
 -14  -2   4   23.27    0.95
  14   2  -4   23.15    0.87
  14   2  -4   23.79    0.95
  14   2  -4   24.50    1.11
  14   2  -4   24.57    1.01
 -12  -2   4    0.71    0.20
  12  -2  -4    0.88    0.27
  12   2  -4    0.85    0.09
 -12   2   4    0.44    0.17
 -12   2   4    0.74    0.14
  12   2  -4    0.67    0.23
  12   2  -4    0.87    0.28
  10  -2  -4    8.46    0.42
 -10  -2   4    8.63    0.45
 -10   2   4    8.06    0.42
  10   2  -4    9.13    0.42
  10   2  -4    9.80    0.55
 -10   2   4    9.22    0.36
  10   2  -4    9.41    0.46
  10   2  -4    8.80    0.34
   8  -2  -4  102.08    3.77
  -8  -2   4  106.53    3.79
  -8   2   4  102.16    3.71
   8   2  -4  107.10    3.75
   8   2  -4   97.10    3.70
   8   2  -4  107.66    3.77
  -6  -2   4   35.52    1.34
   6  -2  -4   35.25    1.31
   6   2  -4   37.85    1.46
   6   2  -4   36.12    1.38
   6   2  -4   36.86    1.39
   4  -2  -4   86.16    3.10
  -4  -2   4   85.28    3.12
   4   2  -4   88.83    3.16
   4   2  -4   85.82    3.10
   4   2  -4   88.69    3.11
   4   2  -4   77.40    3.05
  -2  -2   4   14.24    0.85
  -2  -2   4   14.42    0.59
   2   2  -4   15.42    0.60
   2   2  -4   14.57    0.60
   2   2  -4   14.93    0.68
   2   2  -4   12.91    0.53
   0  -2   4   26.70    1.01
   0  -2   4   26.22    1.02
   0   2  -4   26.38    1.04
   0   2  -4   26.05    0.97
   0   2  -4   21.68    0.90
   0   2  -4   25.93    0.96
   2  -2   4   16.73    0.69
  -2   2  -4   17.32    0.67
  -2   2  -4   15.83    0.61
  -2   2  -4   16.41    0.68
  -4  -2  -4   53.55    1.94
   4  -2   4   52.77    1.98
  -4   2  -4   51.98    1.97
  -4   2  -4   55.58    2.04
  -4   2  -4   50.07    1.90
  -4   2  -4   54.71    1.96
   6  -2   4    7.59    0.45
  -6  -2  -4    7.61    0.35
   6  -2   4    7.51    0.53
  -6   2  -4    8.03    0.50
  -6   2  -4    7.29    0.29
  -6   2  -4    7.78    0.43
   8  -2   4    6.23    0.54
   8  -2   4    5.50    0.47
  -8  -2  -4    6.41    0.32
  -8   2  -4    6.69    0.33
  -8   2  -4    6.33    0.44
  -8   2  -4    6.96    0.50
  -8   2  -4    6.13    0.26
 -10  -2  -4   10.98    0.48
  10  -2   4    9.75    0.75
 -10   2  -4   10.70    0.66
 -10   2  -4   10.70    0.41
  10   2   4   10.54    0.51
 -10   2  -4   11.03    0.48
 -10   2  -4   11.27    0.62
  12  -2   4   18.95    0.70
 -12  -2  -4   18.12    0.75
  12  -2   4   16.50    0.73
 -12   2  -4   19.88    0.97
  12   2   4   19.62    0.90
 -12   2  -4   19.25    0.96
  12   2   4   18.49    0.72
 -12   2  -4   19.89    0.78
  14  -2   4   16.10    0.62
  14  -2   4   15.42    0.63
  14  -2   4   15.45    0.62
 -14   2  -4   16.20    0.68
 -14   2  -4   16.45    0.60
  14   2   4   15.72    0.60
  16  -2   4    3.15    0.24
  16  -2   4    3.45    0.26
  16  -2   4    3.34    0.25
  16   2   4    2.56    0.30
 -16   2  -4    3.03    0.16
  16   2   4    3.23    0.17
 -16   2  -4    3.47    0.34
  18  -2   4    3.73    0.27
 -18  -2  -4    3.50    0.16
  18  -2   4    3.65    0.26
  18  -2   4    3.97    0.27
 -18   2  -4    3.75    0.18
  18   2   4    3.76    0.29
  18   2   4    3.57    0.20
 -20  -2  -4    8.10    0.31
  20  -2   4    8.09    0.39
  20  -2   4    8.24    0.39
  20  -2   4    7.71    0.39
 -20   2  -4    8.12    0.33
  20   2   4    8.17    0.34
 -22  -2  -4   13.08    0.50
  22  -2   4   13.80    0.56
  22  -2   4   13.54    0.59
  22  -2   4   12.89    0.57
 -22   2  -4   13.39    0.51
  22   2   4   13.05    0.52
  22   2   4   13.70    0.63
 -24  -2  -4   10.60    0.41
  24  -2   4   10.44    0.47
  24  -2   4   10.74    0.50
  24  -2   4   10.73    0.48
  24   2   4   10.92    0.44
  24   2   4   10.82    0.43
  24   2   4   10.66    0.47
 -24   2  -4   10.29    0.43
  26  -2   4    3.28    0.27
  26  -2   4    2.93    0.31
  26  -2   4    3.48    0.27
  26   2   4    3.40    0.28
  26   2   4    3.68    0.23
  26   2   4    3.67    0.21
  28  -2   4    2.33    0.30
  28  -2   4    2.51    0.24
 -28  -2  -4    2.64    0.15
  28  -2   4    2.71    0.26
  28   2   4    2.37    0.25
  28   2   4    2.88    0.21
  28   2   4    2.50    0.18
 -28   2  -4    2.84    0.20
  30  -2   4    0.30    0.13
 -30  -2  -4    0.52    0.12
  30  -2   4    0.13    0.15
  30   2   4    0.39    0.11
  30   2   4    0.56    0.14
  30   2   4    0.41    0.14
  32  -2   4    1.63    0.20
  32  -2   4    1.82    0.27
  32  -2   4    1.47    0.20
 -32  -2  -4    1.74    0.15
  32   2   4    1.89    0.22
  32   2   4    1.77    0.19
  32   2   4    1.80    0.17
  34  -2   4    0.11    0.14
  34  -2   4    0.70    0.16
  34  -2   4    0.09    0.10
  34   2   4    0.04    0.11
  34   2   4    0.13    0.09
  34   2   4    0.10    0.12
  36  -2   4    1.57    0.18
  36   2   4    1.95    0.18
  37  -3  -4    0.30    0.12
  37   3  -4    0.33    0.15
  37   3  -4    0.23    0.10
  35  -3  -4    0.17    0.11
  35   3  -4    0.36    0.14
  35   3  -4    0.23    0.10
  33  -3  -4    0.84    0.22
  33   3  -4    0.47    0.11
  33   3  -4    0.61    0.14
  31  -3  -4    1.39    0.26
  31  -3  -4    0.89    0.20
  31   3  -4    1.01    0.19
  29  -3  -4    1.86    0.26
  29  -3  -4    1.61    0.19
  29   3  -4    1.64    0.21
  29   3  -4    1.58    0.23
  27  -3  -4    2.41    0.29
  27   3  -4    2.63    0.24
  27   3  -4    2.73    0.22
  25  -3  -4    3.42    0.34
  25  -3  -4    3.85    0.22
  25   3  -4    4.27    0.28
  23  -3  -4    6.35    0.29
 -23  -3   4    5.85    0.27
 -23   3   4    5.31    0.50
  21  -3  -4   24.68    0.89
 -21  -3   4   23.56    0.88
 -21   3   4   23.74    0.89
  21   3  -4   23.67    0.89
  21   3  -4   23.51    0.87
  19  -3  -4    4.04    0.21
 -19  -3   4    4.04    0.19
  19   3  -4    3.81    0.19
  19   3  -4    3.90    0.24
 -19   3   4    4.02    0.44
  17  -3  -4   12.03    0.47
 -17  -3   4   12.38    0.46
  17   3  -4   11.79    0.44
  17   3  -4   10.32    1.57
  17   3  -4   11.64    1.15
 -17   3   4   12.05    0.60
  17   3  -4   11.80    0.48
 -17   3   4   11.65    0.48
 -15  -3   4   19.03    0.69
  15  -3  -4   18.48    0.70
  15   3  -4   18.92    1.15
  15   3  -4   19.77    0.76
  15   3  -4   18.14    1.48
 -15   3   4   19.35    0.76
  15   3  -4   22.17    0.76
 -13  -3   4   36.36    1.28
  13  -3  -4   34.30    1.28
  13   3  -4   35.05    1.50
  13   3  -4   34.08    1.66
 -13   3   4   35.07    1.29
 -13   3   4   33.44    1.32
  13   3  -4   34.75    1.29
  13   3  -4   36.94    1.26
  11  -3  -4    1.60    0.50
 -11  -3   4    1.21    0.38
 -11  -3   4    1.66    0.12
 -11   3   4    1.95    0.30
 -11   3   4    1.46    0.25
  11   3  -4    1.44    0.11
  11   3  -4    1.90    0.52
  11   3  -4    1.63    0.52
  11   3  -4    1.60    0.43
   9  -3  -4   15.82    0.95
  -9  -3   4   18.74    0.67
  -9  -3   4   16.50    0.82
   9  -3  -4   15.89    0.79
  -9   3   4   19.36    0.73
  -9   3   4   16.62    0.67
  -9   3   4   15.35    0.69
   9   3  -4   16.69    0.63
   9   3  -4   18.19    0.98
   9   3  -4   16.37    0.83
   9   3  -4   16.41    0.83
  -7  -3   4   21.18    0.77
  -7  -3   4   20.39    0.92
   7  -3  -4   20.28    1.00
   7  -3  -4   19.59    0.89
  -7  -3   4   22.64    0.80
   7   3  -4   22.84    1.06
  -7   3   4   19.87    0.82
  -7   3   4   20.21    0.80
   7   3  -4   20.72    0.93
   7   3  -4   20.83    0.76
   7   3  -4   21.15    0.92
   5  -3  -4   42.67    1.74
  -5  -3   4   44.88    1.71
  -5  -3   4   45.65    1.61
   5  -3  -4   44.65    1.69
   5   3  -4   46.09    1.83
   5   3  -4   45.56    1.74
  -5   3   4   41.64    1.66
  -5   3   4   45.05    1.69
   5   3  -4   44.74    1.62
   5   3  -4   47.01    1.75
  -3  -3   4    2.41    0.53
  -3  -3   4    2.70    0.36
   3  -3  -4    2.81    0.34
   3   3  -4    2.92    0.14
   3   3  -4    2.90    0.43
   3   3  -4    2.66    0.38
   3   3  -4    3.21    0.50
  -3   3   4    2.64    0.23
  -1  -3   4   19.66    1.03
  -1  -3   4   20.75    0.88
   1  -3  -4   21.31    0.83
   1   3  -4   19.98    0.75
   1   3  -4   20.14    0.92
   1   3  -4   21.08    0.99
   1   3  -4   20.62    0.88
  -1  -3  -4   26.78    1.00
   1  -3   4   23.91    1.20
  -1   3  -4   26.45    0.96
   1   3   4   26.23    1.03
  -1   3  -4   25.78    1.13
  -1   3  -4   26.74    1.08
  -1   3  -4   26.85    1.19
   3  -3   4    4.73    0.22
  -3  -3  -4    4.39    0.33
   3  -3   4    4.60    0.29
  -3   3  -4    4.59    0.19
  -3   3  -4    3.95    0.53
  -3   3  -4    3.87    0.39
   3   3   4    4.32    0.32
  -3   3  -4    4.19    0.55
   5  -3   4   33.82    1.22
  -5  -3  -4   32.90    1.29
  -5   3  -4   33.96    1.26
  -5   3  -4   35.22    1.51
  -5   3  -4   34.70    1.47
   5   3   4   34.39    1.31
  -5   3  -4   35.44    1.36
   7  -3   4    3.63    0.26
   7  -3   4    3.53    0.28
  -7  -3  -4    3.55    0.35
  -7   3  -4    3.64    0.17
  -7   3  -4    4.73    0.73
   7   3   4    2.94    0.31
  -7   3  -4    3.22    0.38
   7   3   4    3.93    0.20
   9  -3   4    6.30    0.34
  -9  -3  -4    5.40    0.70
   9  -3   4    6.46    0.33
   9  -3   4    6.23    0.28
   9   3   4    6.19    0.26
   9   3   4    5.94    0.36
  -9   3  -4    6.88    0.26
  -9   3  -4    6.33    0.46
  11  -3   4    6.00    0.28
  11  -3   4    6.05    0.32
  11  -3   4    5.88    0.33
  11   3   4    5.07    0.35
  11   3   4    6.00    0.24
 -11   3  -4    6.55    0.66
 -13  -3  -4    2.41    0.14
  13  -3   4    2.59    0.25
  13  -3   4    2.32    0.24
  13  -3   4    2.62    0.25
  13  -3   4    2.84    0.21
 -13   3  -4    2.45    0.15
  13   3   4    2.55    0.28
 -13   3  -4    3.42    0.65
  13   3   4    2.35    0.14
  15  -3   4   15.64    0.60
 -15  -3  -4   15.05    0.57
  15  -3   4   15.76    0.63
  15   3   4   15.04    0.58
 -15   3  -4   15.65    0.58
 -15   3  -4   15.84    0.91
  17  -3   4    8.28    0.37
  17  -3   4    8.01    0.40
  17  -3   4    8.20    0.39
  17  -3   4    7.89    0.40
 -17  -3  -4    8.01    0.31
 -17   3  -4    8.41    0.74
 -17   3  -4    8.71    0.35
  17   3   4    8.49    0.35
 -19  -3  -4    8.21    0.32
  19  -3   4    8.59    0.41
  19  -3   4    8.34    0.44
  19  -3   4    8.37    0.41
 -19   3  -4    8.80    0.36
  19   3   4    8.53    0.36
 -21  -3  -4    4.97    0.21
  21  -3   4    4.86    0.32
  21  -3   4    4.55    0.32
  21  -3   4    4.91    0.32
  21   3   4    5.35    0.26
 -21   3  -4    5.54    0.26
 -23  -3  -4    5.10    0.23
  23  -3   4    5.60    0.32
  23  -3   4    4.96    0.32
  23  -3   4    5.42    0.34
  23   3   4    4.80    0.38
 -23   3  -4    6.32    0.71
 -23   3  -4    5.44    0.28
  23   3   4    5.39    0.26
  25  -3   4    4.59    0.31
  25  -3   4    4.99    0.31
 -25  -3  -4    4.69    0.21
  25  -3   4    4.79    0.32
  25   3   4    4.43    0.35
 -25   3  -4    5.35    0.67
  25   3   4    5.23    0.26
  25   3   4    4.74    0.25
  27  -3   4    2.00    0.26
  27  -3   4    1.90    0.25
 -27  -3  -4    1.74    0.13
  27  -3   4    1.93    0.23
  27   3   4    1.84    0.16
  27   3   4    1.20    0.29
  27   3   4    1.91    0.19
 -27   3  -4    1.74    0.40
  29  -3   4    0.28    0.13
  29  -3   4    0.20    0.11
 -29  -3  -4    0.43    0.11
  29  -3   4    0.14    0.12
 -29   3  -4    0.34    0.36
  29   3   4    0.29    0.16
  29   3   4    0.23    0.09
  29   3   4    0.16    0.08
 -31  -3  -4    0.03    0.07
  31  -3   4   -0.09    0.11
  31  -3   4   -0.02    0.12
  31   3   4   -0.02    0.08
  31   3   4    0.02    0.09
 -31   3  -4   -0.64    0.40
  33  -3   4    0.05    0.11
  33  -3   4    0.23    0.13
 -33   3  -4    0.36    0.18
  33   3   4    0.13    0.09
  33   3   4    0.03    0.08
  36  -4  -4    0.30    0.13
  36   4  -4    0.14    0.13
  34  -4  -4    0.01    0.12
  34   4  -4    0.11    0.13
 -34   4   4    0.09    0.16
  34   4  -4   -0.13    0.11
  32  -4  -4    1.81    0.25
  32   4  -4    1.78    0.20
 -32   4   4    1.97    0.29
  32   4  -4    1.40    0.18
  30  -4  -4    2.66    0.27
 -30   4   4    2.45    0.33
  30   4  -4    2.60    0.21
  30   4  -4    2.56    0.22
  28  -4  -4    5.41    0.28
 -28   4   4    5.22    0.44
  28   4  -4    4.91    0.29
  28   4  -4    5.60    0.30
  26  -4  -4    1.96    0.30
 -26   4   4    2.42    0.37
  26   4  -4    2.16    0.22
  26   4  -4    2.22    0.22
  24  -4  -4    1.67    0.31
  24  -4  -4    1.52    0.20
 -24  -4   4    1.48    0.16
 -24   4   4    1.51    0.37
  24   4  -4    1.76    0.22
  24   4  -4    1.66    0.21
  22  -4  -4    0.26    0.10
  22  -4  -4    0.18    0.16
 -22  -4   4    0.23    0.08
 -22   4   4    0.33    0.20
  22   4  -4    0.36    0.11
 -22   4   4    0.02    0.33
  20  -4  -4    2.47    0.20
 -20  -4   4    2.58    0.16
  20  -4  -4    2.50    0.35
 -20   4   4    1.97    0.47
  20   4  -4    2.97    0.21
 -20   4   4    3.20    0.37
  18  -4  -4    2.18    0.19
 -18  -4   4    1.82    0.17
 -18   4   4    2.28    0.34
  18   4  -4    2.12    0.23
  16  -4  -4    3.48    0.41
 -16  -4   4    3.72    0.18
  16  -4  -4    3.79    0.22
 -16   4   4    4.36    0.35
 -16   4   4    4.10    0.50
  16   4  -4    4.35    0.24
 -14  -4   4   15.54    0.56
  14  -4  -4   14.27    0.70
  14  -4  -4   15.32    0.58
 -14   4   4   16.19    0.66
 -14   4   4   14.52    0.70
 -12  -4   4    3.94    0.24
  12  -4  -4    4.13    0.22
  12   4  -4    4.04    0.19
  12   4  -4    4.11    0.25
 -12   4   4    4.16    0.36
  10  -4  -4    0.15    0.08
 -10  -4   4    0.10    0.06
  10   4  -4    0.06    0.12
 -10   4   4   -0.13    0.14
  10   4  -4    0.13    0.06
 -10   4   4    0.37    0.17
  -8  -4   4    5.31    0.23
  -8  -4   4    5.02    0.36
   8  -4  -4    5.13    0.25
   8   4  -4    5.81    0.36
  -8   4   4    5.47    0.34
   8   4  -4    5.62    0.24
   8   4  -4    4.78    1.02
   8   4  -4    5.64    0.30
  -8   4   4    5.97    0.36
  -6  -4   4   10.37    0.49
  -6  -4   4   10.72    0.41
   6   4  -4   10.73    0.46
   6   4  -4    9.34    1.08
  -6   4   4   10.92    0.47
  -6   4   4   10.50    0.49
   6   4  -4   10.70    0.51
   6   4  -4   10.54    0.41
  -4  -4   4    0.41    0.15
   4  -4  -4    0.35    0.08
  -4  -4   4    0.32    0.07
  -4  -4   4    0.56    0.14
   4   4  -4    0.54    0.14
   4   4  -4    0.63    0.19
  -4   4   4    0.90    0.26
   4   4  -4    0.49    0.12
  -4   4   4    0.42    0.14
  -2  -4   4    7.11    0.36
  -2  -4   4    6.91    0.37
  -2  -4   4    7.22    0.29
  -2   4   4    6.19    0.34
   2   4  -4    7.18    0.33
  -2   4   4    6.39    0.38
   2   4  -4    7.63    0.45
   2   4  -4    7.13    0.32
   0  -4   4   29.31    1.08
   0  -4   4   30.43    1.12
   0  -4   4   29.17    1.12
   0   4  -4   29.38    1.18
   0   4   4   30.91    1.12
   0   4   4   29.67    1.15
   0   4  -4   30.22    1.11
   0   4  -4   30.83    1.13
   2  -4   4   19.33    0.75
   2  -4   4   18.82    0.70
  -2  -4  -4   18.25    0.70
   2  -4   4   18.49    0.74
   2   4   4   19.34    0.72
  -2   4  -4   17.74    1.05
  -2   4  -4   18.81    0.83
   2   4   4   19.28    0.75
  -2   4  -4   19.22    0.73
  -2   4  -4   18.70    0.70
   4  -4   4   11.85    0.51
   4  -4   4   12.17    0.46
   4  -4   4   11.95    0.55
   4   4   4   11.76    0.53
  -4   4  -4   11.82    0.46
  -4   4  -4   12.26    0.50
  -4   4  -4   13.08    0.64
   4   4   4   12.39    0.48
  -4   4  -4   10.59    1.05
   6  -4   4    7.23    0.45
   6  -4   4    7.56    0.36
   6  -4   4    6.84    0.30
  -6  -4  -4    7.08    0.29
  -6   4  -4    6.60    0.53
   6   4   4    7.50    0.30
   6   4   4    7.16    0.37
  -6   4  -4    7.22    0.30
  -6   4  -4    7.60    0.36
   8  -4   4    0.95    0.27
  -8  -4  -4    0.66    0.11
   8   4   4    0.78    0.10
  -8   4  -4    0.53    0.12
  -8   4  -4    0.90    0.27
  10  -4   4    3.14    0.26
 -10  -4  -4    2.85    0.16
  10  -4   4    2.94    0.18
  10   4   4    2.97    0.15
 -10   4  -4    2.61    0.52
  10   4   4    2.67    0.25
 -10   4  -4    2.99    0.18
 -12  -4  -4    1.83    0.13
  12  -4   4    2.00    0.17
  12  -4   4    1.93    0.25
  12   4   4    1.94    0.13
 -12   4  -4    2.03    0.51
 -12   4  -4    1.92    0.16
  12   4   4    1.80    0.24
  14  -4   4    0.69    0.18
 -14  -4  -4    0.50    0.11
  14   4   4    0.63    0.11
 -14   4  -4    0.41    0.11
 -14   4  -4    0.16    0.29
  14   4   4    0.28    0.12
 -16  -4  -4    4.62    0.21
  16  -4   4    4.90    0.32
  16  -4   4    4.62    0.25
  16  -4   4    4.46    0.35
 -16   4  -4    4.77    0.58
 -16   4  -4    5.14    0.26
  16   4   4    4.77    0.23
 -18  -4  -4    5.26    0.22
  18  -4   4    5.36    0.27
  18  -4   4    4.94    0.33
  18  -4   4    5.13    0.36
 -18   4  -4    5.81    0.60
  18   4   4    5.38    0.25
  20  -4   4    0.76    0.18
 -20  -4  -4    0.94    0.11
  20  -4   4    0.73    0.17
  20  -4   4    0.91    0.25
 -20   4  -4    1.05    0.31
  20   4   4    1.18    0.15
  22  -4   4    1.88    0.26
  22  -4   4    1.50    0.22
  22  -4   4    1.50    0.30
 -22  -4  -4    1.70    0.12
 -22   4  -4    1.63    0.34
  22   4   4    1.73    0.16
  24  -4   4    3.10    0.27
  24  -4   4    2.85    0.32
 -24  -4  -4    2.99    0.16
 -24   4  -4    3.16    0.58
  24   4   4    3.12    0.22
  26  -4   4    0.30    0.12
 -26  -4  -4    0.18    0.06
  26   4   4    0.09    0.08
  26   4   4    0.15    0.07
 -26   4  -4    0.03    0.12
 -26   4  -4    0.62    0.31
 -28  -4  -4    0.48    0.13
  28  -4   4    0.03    0.10
  28   4   4    0.18    0.08
 -28   4  -4    0.38    0.32
 -28   4  -4    0.18    0.13
  28   4   4    0.03    0.06
  30  -4   4    0.16    0.10
  30   4   4    0.19    0.07
 -30   4  -4    0.16    0.15
 -30   4  -4    0.32    0.36
  30   4   4    0.11    0.09
  32  -4   4    0.37    0.11
  32   4   4    0.31    0.07
  31  -5  -4    1.41    0.13
 -31   5   4    1.71    0.23
  31   5  -4    1.26    0.18
  29  -5  -4    0.26    0.15
  29   5  -4    0.02    0.10
 -29   5   4   -0.27    0.14
  27  -5  -4    0.49    0.17
  27   5  -4    0.28    0.14
 -27   5   4    0.28    0.15
  27   5  -4    0.52    0.10
  25  -5  -4    2.35    0.35
  25  -5  -4    2.57    0.20
  25   5  -4    2.42    0.26
 -25   5   4    2.26    0.30
  25   5  -4    2.34    0.20
  23  -5  -4    1.96    0.18
  23  -5  -4    1.98    0.37
  23   5  -4    1.80    0.27
  23   5  -4    2.30    0.21
  21  -5  -4    0.92    0.18
 -21   5   4    0.73    0.19
  21   5  -4    1.09    0.17
  19  -5  -4    1.02    0.18
  19  -5  -4    1.26    0.25
 -19  -5   4    1.03    0.12
 -19   5   4    1.27    0.31
  19   5  -4    1.35    0.17
 -19   5   4    1.26    0.28
 -17  -5   4    1.32    0.12
  17  -5  -4    1.17    0.19
 -17   5   4    1.28    0.29
 -17   5   4    1.96    0.44
  17   5  -4    1.34    0.17
  15  -5  -4    1.77    0.20
 -15  -5   4    1.54    0.12
 -15   5   4    1.99    0.28
  15   5  -4    2.18    0.19
 -15   5   4    1.92    0.40
  13  -5  -4    0.12    0.10
 -13  -5   4    0.03    0.06
  13   5  -4    0.08    0.10
 -13   5   4    0.05    0.19
 -13   5   4    0.08    0.15
  11  -5  -4    1.57    0.18
 -11  -5   4    1.76    0.13
 -11   5   4    1.83    0.34
  11   5  -4    1.64    0.19
 -11   5   4    1.47    0.26
   9  -5  -4    0.44    0.09
  -9  -5   4    0.57    0.11
  -9   5   4    0.56    0.14
  -9   5   4    0.50    0.18
   9   5  -4    0.50    0.12
   7  -5  -4    2.26    0.18
  -7  -5   4    1.98    0.14
  -7   5   4    2.44    0.31
   7   5  -4    2.12    0.25
   7   5  -4    1.88    0.21
  -7   5   4    1.88    0.24
  -5  -5   4    1.74    0.33
  -5  -5   4    1.61    0.13
   5  -5  -4    1.47    0.17
  -5   5   4    1.62    0.29
   5   5  -4    1.26    0.31
   5   5  -4    1.52    0.19
  -5   5   4    1.24    0.22
  -3  -5   4    4.03    0.19
   3  -5  -4    3.62    0.34
  -3  -5   4    3.45    0.34
   3  -5  -4    3.92    0.21
   3   5  -4    4.17    0.25
  -3   5   4    3.72    0.26
  -3   5   4    4.33    0.33
   1  -5  -4    1.24    0.15
  -1  -5   4    1.12    0.13
   1  -5  -4    1.01    0.20
  -1  -5   4    1.12    0.29
  -1   5   4    1.27    0.19
  -1   5   4    1.12    0.27
   1   5  -4    1.22    0.19
   1  -5   4    0.11    0.07
  -1  -5  -4    0.08    0.07
  -1  -5  -4    0.06    0.11
   1   5   4    0.13    0.09
  -1   5  -4    0.16    0.11
   1   5   4    0.28    0.15
  -3  -5  -4    0.53    0.13
   3  -5   4    0.98    0.27
   3  -5   4    0.53    0.13
  -3   5  -4    0.30    0.20
   3   5   4    0.45    0.15
   3   5   4    0.40    0.09
  -3   5  -4    0.50    0.12
   5  -5   4    4.08    0.20
  -5  -5  -4    3.90    0.20
   5  -5   4    3.58    0.31
  -5   5  -4    4.10    0.26
   5   5   4    4.12    0.30
  -5   5  -4    3.78    0.38
   5   5   4    4.03    0.20
   7  -5   4    3.19    0.19
  -7  -5  -4    3.58    0.18
   7  -5   4    3.27    0.29
  -7   5  -4    3.33    0.39
  -7   5  -4    3.18    0.25
   7   5   4    3.81    0.28
   7   5   4    3.61    0.18
  -9  -5  -4    3.21    0.18
   9  -5   4    3.02    0.29
   9  -5   4    3.14    0.19
   9   5   4    3.00    0.29
   9   5   4    3.24    0.18
  -9   5  -4    3.33    0.26
  -9   5  -4    4.50    0.41
 -11  -5  -4    3.37    0.18
  11  -5   4    3.25    0.19
  11  -5   4    2.94    0.29
 -11   5  -4    3.56    0.42
  11   5   4    3.45    0.27
  11   5   4    3.39    0.18
 -11   5  -4    3.29    0.26
  13  -5   4    1.28    0.15
 -13  -5  -4    1.09    0.13
  13  -5   4    1.20    0.26
 -13   5  -4    1.10    0.22
 -13   5  -4    1.00    0.24
  13   5   4    1.24    0.12
 -15  -5  -4    1.30    0.11
  15  -5   4    1.13    0.15
  15  -5   4    0.88    0.25
  15   5   4    1.36    0.14
 -15   5  -4    1.29    0.22
 -15   5  -4    0.99    0.25
  17  -5   4    0.01    0.08
  17  -5   4   -0.16    0.12
 -17  -5  -4    0.02    0.05
 -17   5  -4   -0.29    0.25
  17   5   4    0.04    0.07
 -17   5  -4   -0.01    0.12
 -19  -5  -4    0.46    0.10
  19  -5   4    0.28    0.09
 -19   5  -4    0.53    0.26
  21  -5   4    2.70    0.19
 -21  -5  -4    2.78    0.15
  21  -5   4    2.80    0.26
 -21   5  -4    3.06    0.43
 -21   5  -4    2.88    0.23
  21   5   4    2.83    0.17
 -23  -5  -4    1.93    0.13
  23  -5   4    1.64    0.22
  23  -5   4    1.63    0.18
  23   5   4    2.01    0.15
 -23   5  -4    2.37    0.42
  23   5   4    1.88    0.14
 -23   5  -4    1.43    0.20
 -25  -5  -4    0.47    0.13
  25  -5   4    0.33    0.11
  25   5   4    0.40    0.09
  25   5   4    0.41    0.10
 -25   5  -4    0.34    0.12
 -25   5  -4    0.84    0.25
  27  -5   4    0.26    0.10
  27   5   4    0.12    0.06
 -27   5  -4   -0.04    0.24
 -27   5  -4    0.17    0.28
  26  -6  -4    0.55    0.10
  26   6  -4    0.72    0.15
 -26   6   4    0.47    0.12
  24  -6  -4    1.08    0.12
  24   6  -4    1.17    0.15
 -24   6   4    0.99    0.21
  22  -6  -4    1.39    0.13
 -22   6   4    1.47    0.21
  22   6  -4    1.54    0.16
  20  -6  -4    0.82    0.18
  20  -6  -4    0.47    0.08
  20   6  -4    0.74    0.15
 -20   6   4    0.98    0.21
 -18  -6   4    0.07    0.07
  18  -6  -4    0.21    0.09
  18  -6  -4    0.21    0.08
  18   6  -4    0.14    0.08
 -18   6   4    0.21    0.12
  16  -6  -4    0.04    0.09
  16  -6  -4   -0.03    0.08
 -16  -6   4    0.03    0.05
 -16   6   4   -0.10    0.22
 -16   6   4    0.06    0.12
  16   6  -4    0.17    0.08
  14  -6  -4    1.29    0.16
 -14  -6   4    1.13    0.11
  14  -6  -4    0.94    0.19
 -14   6   4    0.78    0.19
  14   6  -4    1.47    0.18
 -14   6   4    1.13    0.35
  12  -6  -4    1.44    0.16
  12  -6  -4    1.67    0.17
 -12   6   4    1.63    0.23
  12   6  -4    1.88    0.21
  10  -6  -4    2.64    0.20
 -10  -6   4    2.67    0.15
  10  -6  -4    2.63    0.18
 -10   6   4    3.05    0.35
 -10   6   4    2.64    0.24
  10   6  -4    2.87    0.21
  -8  -6   4    6.65    0.27
   8  -6  -4    6.52    0.29
   8  -6  -4    6.20    0.29
  -8   6   4    6.42    0.33
   8   6  -4    6.87    0.33
  -8   6   4    7.10    0.41
   6  -6  -4    5.63    0.28
  -6  -6   4    6.26    0.25
   6  -6  -4    5.97    0.27
   6   6  -4    6.65    0.33
  -6   6   4    6.74    0.39
  -6   6   4    6.15    0.32
   4  -6  -4    3.61    0.21
   4  -6  -4    3.63    0.20
  -4  -6   4    3.89    0.18
  -4   6   4    4.21    0.33
  -4   6   4    3.35    0.23
   4   6  -4    3.88    0.27
   2  -6  -4    3.14    0.21
  -2  -6   4    3.56    0.17
   2  -6  -4    3.43    0.19
  -2   6   4    3.43    0.31
   2   6  -4    3.49    0.28
  -2   6   4    3.22    0.21
   0  -6   4    9.14    0.35
   0  -6  -4    9.17    0.36
   0  -6  -4    7.99    0.37
   0   6  -4    9.74    0.46
   0   6  -4    9.46    0.42
   0   6   4    9.47    0.39
   0   6   4    9.62    0.46
  -2  -6  -4    1.99    0.15
   2  -6   4    2.24    0.14
   2   6   4    1.91    0.16
   2   6   4    2.29    0.27
  -2   6  -4    2.04    0.28
  -2   6  -4    2.58    0.21
  -4  -6  -4    0.14    0.07
   4  -6   4   -0.13    0.16
   4  -6   4    0.21    0.07
  -4   6  -4    0.21    0.11
   4   6   4    0.25    0.12
   4   6   4    0.23    0.07
  -4   6  -4    0.12    0.16
   6  -6   4    1.73    0.14
   6  -6   4    1.46    0.35
  -6  -6  -4    1.67    0.14
  -6   6  -4    1.68    0.30
   6   6   4    1.82    0.22
   6   6   4    1.61    0.14
  -6   6  -4    1.85    0.19
  -8  -6  -4    4.10    0.19
   8  -6   4    2.68    0.47
   8  -6   4    3.95    0.20
  -8   6  -4    3.92    0.25
   8   6   4    4.03    0.19
  10  -6   4    5.34    0.36
 -10  -6  -4    5.51    0.24
  10   6   4    5.66    0.25
 -10   6  -4    5.72    0.41
 -12  -6  -4    0.66    0.11
  12  -6   4    0.46    0.14
  12  -6   4    0.57    0.12
 -12   6  -4    0.59    0.19
 -12   6  -4    0.42    0.11
  12   6   4    0.63    0.12
  14  -6   4    2.29    0.26
 -14  -6  -4    2.31    0.14
  14  -6   4    2.36    0.15
  14   6   4    2.37    0.15
 -14   6  -4    2.73    0.33
 -14   6  -4    2.18    0.19
  16  -6   4    3.62    0.18
 -16  -6  -4    3.53    0.17
  16  -6   4    3.72    0.28
 -16   6  -4    3.17    0.21
 -16   6  -4    3.53    0.35
  16   6   4    3.66    0.18
  16   6   4    3.32    0.19
  18  -6   4    0.44    0.11
  18  -6   4    0.57    0.12
 -18  -6  -4    0.42    0.12
  18   6   4    0.57    0.12
 -18   6  -4    0.54    0.11
 -18   6  -4    0.53    0.19
 -20  -6  -4    2.42    0.16
  20  -6   4    2.04    0.14
  20  -6   4    2.42    0.23
  20   6   4    1.86    0.14
 -20   6  -4    2.56    0.34
 -20   6  -4    2.01    0.17
  22  -6   4    3.37    0.25
  22   6   4    2.37    0.14
 -22   6  -4    2.69    0.35
 -22   6  -4    2.69    0.18
  17  -7  -4    1.72    0.12
  17   7  -4    1.75    0.15
  15  -7  -4    0.75    0.11
  15   7  -4    0.70    0.12
  13  -7  -4    0.96    0.12
 -13  -7   4    0.80    0.14
 -13   7   4    0.99    0.16
  13   7  -4    0.90    0.13
 -11  -7   4    0.16    0.05
  11  -7  -4    0.08    0.07
  11   7  -4    0.26    0.08
 -11   7   4    0.12    0.08
   9  -7  -4    1.93    0.17
   9  -7  -4    2.08    0.15
  -9  -7   4    2.06    0.11
   9   7  -4    2.18    0.16
  -9   7   4    1.87    0.16
  -7  -7   4    1.20    0.09
   7  -7  -4    1.18    0.14
   7  -7  -4    0.92    0.15
   7   7  -4    1.43    0.15
  -7   7   4    1.02    0.14
   5  -7  -4    0.93    0.14
  -5  -7   4    0.90    0.09
   5  -7  -4    0.70    0.15
   5   7  -4    1.29    0.16
  -5   7   4    1.01    0.13
   3  -7  -4   -0.03    0.07
   3  -7  -4    0.01    0.08
  -3  -7   4    0.03    0.05
  -3   7   4   -0.02    0.07
   3   7  -4   -0.01    0.09
   1  -7  -4    0.55    0.13
  -1  -7   4    0.31    0.08
  -1   7   4    0.22    0.06
   1   7  -4    0.31    0.10
   1  -7   4    0.90    0.09
  -1  -7  -4    1.03    0.13
   1   7   4    1.03    0.12
  -1   7  -4    0.92    0.18
  -3  -7  -4    1.51    0.14
   3  -7   4    1.28    0.10
  -3   7  -4    1.60    0.20
   5  -7   4    0.18    0.05
  -5  -7  -4    0.10    0.07
  -5   7  -4    0.21    0.12
  -7  -7  -4    2.95    0.16
   7  -7   4    2.71    0.14
  -7   7  -4    3.16    0.25
   9  -7   4    2.10    0.12
  -9  -7  -4    2.06    0.15
  -9   7  -4    2.52    0.24
 -11  -7  -4    0.52    0.07
  11  -7   4    0.77    0.09
 -11   7  -4    0.55    0.14
  13  -7   4    0.96    0.09
 -13   7  -4    0.99    0.25
  40   0  -5    1.56    0.20
  40   0  -5    1.32    0.26
  38   0  -5    0.30    0.14
  38   0  -5    0.25    0.12
  36   0  -5    2.30    0.52
  36   0  -5    2.84    0.23
 -34   0   5    1.84    0.60
  34   0  -5    1.43    0.22
  34   0  -5    1.83    0.48
 -32   0   5    0.38    0.21
  32   0  -5    0.68    0.20
  32   0  -5    0.78    0.19
 -30   0   5   12.04    0.59
 -30   0   5   13.57    0.54
  30   0  -5   13.24    0.50
  30   0  -5   12.46    0.53
  28   0  -5   15.49    0.61
 -28   0   5   14.41    0.65
 -28   0   5   15.63    0.62
  28   0  -5   15.30    0.58
 -26   0   5    4.35    0.28
  26   0  -5    3.98    0.26
  26   0  -5    3.90    0.21
 -26   0   5    4.58    0.33
  24   0  -5    0.19    0.07
  24   0  -5   -0.01    0.11
 -24   0   5    0.34    0.13
  22   0  -5   -0.01    0.06
 -22   0   5    0.12    0.12
  20   0  -5    2.10    0.12
 -20   0   5    1.97    0.22
  18   0  -5    1.53    0.11
  18   0  -5    1.78    0.31
 -18   0   5    1.36    0.28
  16   0  -5    2.54    0.14
  16   0  -5    2.97    0.23
  14   0  -5   23.82    0.84
 -14   0   5   21.54    0.86
  14   0  -5   20.98    0.80
 -12   0   5   27.11    1.04
  12   0  -5   28.32    1.02
  10   0  -5   99.55    3.46
 -10   0   5   93.29    3.47
   8   0  -5   17.16    0.63
   6   0  -5    2.78    0.24
   4   0  -5  100.03    3.65
   2   0  -5  111.56    4.06
   0   0  -5   52.03    1.94
  -2   0  -5  199.56    7.19
  -4   0  -5   99.91    3.53
   4   0   5   93.23    3.52
   6   0   5   37.84    1.50
  -6   0  -5   41.25    1.51
  -8   0  -5   50.43    1.77
  -8   0  -5   44.30    1.70
   8   0   5   45.50    1.77
 -10   0  -5   39.06    1.40
 -10   0  -5   40.89    1.47
  10   0   5   38.54    1.43
  10   0   5   34.31    1.53
 -12   0  -5   15.65    0.59
 -12   0  -5   14.99    0.55
  12   0   5   14.86    0.76
 -14   0  -5    4.02    0.24
  14   0   5    4.33    0.21
  14   0   5    4.02    0.24
 -16   0  -5    0.07    0.05
  16   0   5    0.17    0.10
  16   0   5    0.07    0.10
  16   0   5   -0.01    0.08
 -16   0  -5    0.14    0.14
  18   0   5    9.23    0.38
  18   0   5    8.80    0.39
  18   0   5    9.32    0.40
 -18   0  -5    8.86    0.34
 -20   0  -5    0.57    0.09
  20   0   5    0.53    0.11
  20   0   5    0.59    0.12
  20   0   5    0.93    0.18
 -22   0  -5    1.82    0.12
  22   0   5    1.45    0.18
  22   0   5    2.14    0.23
  24   0   5    0.05    0.11
 -24   0  -5    0.25    0.06
  24   0   5    0.31    0.11
  24   0   5    0.05    0.12
 -26   0  -5   15.06    0.58
  26   0   5   15.33    0.62
  26   0   5   15.35    0.62
  26   0   5   16.05    0.63
  28   0   5    1.57    0.22
  28   0   5    1.29    0.21
  28   0   5    1.17    0.21
 -28   0  -5    1.26    0.13
 -30   0  -5    0.05    0.07
  30   0   5   -0.02    0.15
  30   0   5    0.03    0.11
  30   0   5    0.11    0.12
  32   0   5    0.65    0.18
  32   0   5    0.76    0.17
 -32   0  -5    0.40    0.09
  34   0   5    2.72    0.20
  34   0   5    2.85    0.20
  36   0   5    0.21    0.10
  36   0   5    0.16    0.10
  41  -1  -5    0.28    0.13
  41   1  -5    0.08    0.10
  39  -1  -5    0.41    0.12
  39  -1  -5    0.47    0.16
  39   1  -5    0.19    0.10
  39   1  -5    0.55    0.48
  37  -1  -5    0.19    0.12
  37  -1  -5    0.17    0.15
  37   1  -5    0.29    0.27
  37   1  -5    0.18    0.10
 -35  -1   5    2.81    0.39
  35  -1  -5    2.81    0.28
  35   1  -5    2.10    0.23
  35   1  -5    2.73    0.44
  33  -1  -5    3.03    0.29
 -33  -1   5    3.25    0.35
  33  -1  -5    2.93    0.21
  33   1  -5    2.67    0.44
  33   1  -5    2.64    0.22
  31  -1  -5    1.46    0.20
  31  -1  -5    1.05    0.26
 -31   1   5    1.29    0.43
  31   1  -5    1.64    0.23
  31   1  -5    1.22    0.20
  31   1  -5    1.37    0.25
  29  -1  -5   13.44    0.50
  29  -1  -5   12.52    0.54
 -29  -1   5   12.04    0.56
  29   1  -5   13.15    0.50
  29   1  -5   12.79    0.53
 -29   1   5   12.14    0.62
  29   1  -5   13.32    0.65
 -29   1   5   12.89    0.53
  27  -1  -5    0.66    0.15
 -27  -1   5    0.44    0.17
 -27   1   5    0.50    0.24
  27   1  -5    0.34    0.24
 -27   1   5    0.51    0.12
  27   1  -5    0.74    0.18
  27   1  -5    0.53    0.14
  25  -1  -5    6.91    0.52
  25  -1  -5    7.38    0.31
 -25   1   5    7.49    0.35
  25   1  -5    7.24    0.30
 -25   1   5    7.26    0.51
  23  -1  -5    5.49    0.25
 -23  -1   5    5.81    0.35
  23  -1  -5    6.08    0.35
 -23   1   5    5.89    0.39
  23   1  -5    5.53    0.25
 -23   1   5    5.61    0.29
  21  -1  -5    3.99    0.31
 -21  -1   5    4.60    0.31
 -21   1   5    4.01    0.25
 -21   1   5    4.67    0.35
  21   1  -5    4.21    0.19
  19  -1  -5    3.88    0.18
 -19  -1   5    3.77    0.18
  19   1  -5    3.70    0.17
 -19   1   5    3.81    0.24
 -19   1   5    4.03    0.33
 -17  -1   5    2.65    0.44
 -17  -1   5    2.72    0.16
  17  -1  -5    2.76    0.39
 -17   1   5    2.60    0.22
 -17   1   5    2.61    0.31
  17   1  -5    2.55    0.57
 -17   1   5    2.13    0.30
  17   1  -5    2.62    0.13
  17   1  -5    2.26    0.30
  15  -1  -5   40.90    1.52
 -15  -1   5   39.57    1.55
  15   1  -5   40.64    1.48
  15   1  -5   42.05    1.63
 -15   1   5   36.92    1.48
  15   1  -5   40.11    1.44
 -13  -1   5   15.78    0.69
  13  -1  -5   16.65    0.66
  13   1  -5   16.84    0.65
  13   1  -5   16.01    0.61
  13   1  -5   17.88    0.81
 -13   1   5   15.88    0.64
  11  -1  -5    0.93    0.16
  11   1  -5    1.18    0.14
  11   1  -5    0.98    0.32
  11   1  -5    0.90    0.11
  -9  -1   5    1.57    0.20
   9   1  -5    1.86    0.20
   9   1  -5    1.87    0.15
   9   1  -5    1.96    0.32
  -7  -1   5   41.98    1.54
   7   1  -5   48.48    1.76
   7   1  -5   44.03    1.66
   7   1  -5   44.53    1.68
  -5  -1   5    7.82    0.34
   5   1  -5    8.00    0.34
   5   1  -5    8.18    0.36
   5   1  -5    8.22    0.45
   3  -1  -5   51.84    1.92
   3   1  -5   50.75    1.88
   3   1  -5   48.25    1.81
   3   1  -5   49.76    1.81
   1  -1  -5   65.32    2.39
   1   1  -5   62.49    2.31
   1   1  -5   66.28    2.39
   1   1  -5   62.35    2.31
   1  -1   5  209.98    7.59
  -1   1  -5  231.64    8.19
  -1   1  -5  230.42    8.25
  -1   1  -5  222.85    8.18
   3  -1   5   25.23    1.06
   3  -1   5   26.97    0.98
  -3   1  -5   26.66    1.00
  -3   1  -5   26.97    1.02
  -3   1  -5   27.02    1.09
   5  -1   5  107.17    3.95
  -5   1  -5  116.52    4.21
  -5   1  -5  115.98    4.15
  -5   1  -5  111.76    4.12
   7  -1   5   18.37    0.75
  -7   1  -5   18.99    0.72
  -7   1  -5   19.26    0.77
   9  -1   5   10.16    0.63
  -9  -1  -5   11.07    0.44
   9  -1   5   10.85    0.55
  -9   1  -5   11.19    0.61
  -9   1  -5   11.16    0.45
  -9   1  -5   11.75    0.55
  11  -1   5    8.02    0.36
  11  -1   5    7.81    0.64
 -11  -1  -5    8.49    0.37
 -11   1  -5    8.16    0.36
 -11   1  -5    8.28    0.32
  11   1   5    7.94    0.34
 -11   1  -5    8.56    0.56
 -11   1  -5    8.40    0.50
 -13  -1  -5    0.26    0.12
  13  -1   5    0.16    0.11
  13  -1   5    0.24    0.14
  13  -1   5    0.19    0.10
  13  -1   5    0.23    0.11
  13   1   5    0.09    0.09
 -13   1  -5    0.15    0.05
  13   1   5    0.24    0.13
  13   1   5    0.06    0.07
 -13   1  -5    0.02    0.10
  15  -1   5   39.61    1.38
  15  -1   5   37.74    1.40
  15  -1   5   36.57    1.38
 -15  -1  -5   35.04    1.43
  15  -1   5   38.30    1.38
 -15   1  -5   39.01    1.39
  15   1   5   39.59    1.41
  15   1   5   38.56    1.41
 -15   1  -5   37.37    1.45
  15   1   5   38.66    1.43
  17  -1   5   26.49    1.01
  17  -1   5   26.02    0.98
  17  -1   5   26.29    0.98
  17  -1   5   25.33    0.97
  17   1   5   26.75    1.00
  17   1   5   27.15    0.98
  17   1   5   26.29    0.98
 -17   1  -5   26.03    0.97
  19  -1   5   10.79    0.45
  19  -1   5   10.22    0.45
  19  -1   5   10.34    0.49
 -19  -1  -5   10.32    0.39
  19   1   5   10.05    0.43
  19   1   5   10.06    0.44
 -19   1  -5   10.49    0.39
 -21  -1  -5    3.50    0.16
  21  -1   5    3.72    0.25
  21  -1   5    3.65    0.25
  21  -1   5    3.32    0.32
  21  -1   5    3.51    0.26
 -21   1  -5    3.36    0.17
  21   1   5    3.37    0.20
  21   1   5    3.17    0.22
  21   1   5    3.65    0.25
  23  -1   5   11.62    0.55
  23  -1   5   10.81    0.49
  23  -1   5   11.69    0.50
  23  -1   5   11.86    0.49
 -23  -1  -5   11.22    0.43
  23   1   5   11.38    0.48
  23   1   5   11.48    0.47
 -23   1  -5   11.07    0.44
  23   1   5   10.96    0.45
  25  -1   5    4.72    0.30
 -25  -1  -5    4.69    0.21
  25  -1   5    4.83    0.29
  25  -1   5    4.50    0.40
  25  -1   5    4.64    0.40
  25   1   5    4.09    0.27
  25   1   5    4.46    0.24
 -25   1  -5    4.68    0.22
  25   1   5    4.60    0.29
  27  -1   5    1.77    0.22
  27  -1   5    2.18    0.35
 -27  -1  -5    1.74    0.14
  27  -1   5    1.80    0.22
  27   1   5    1.79    0.22
  27   1   5    1.84    0.18
  27   1   5    1.88    0.22
 -27   1  -5    1.61    0.15
  29  -1   5    1.08    0.20
  29  -1   5    1.22    0.21
 -29  -1  -5    1.12    0.12
  29   1   5    1.05    0.20
  29   1   5    1.11    0.18
  29   1   5    0.75    0.21
 -29   1  -5    0.72    0.14
  31  -1   5    0.65    0.19
  31  -1   5    0.72    0.18
  31   1   5    0.39    0.11
  31   1   5    0.45    0.12
  31   1   5    0.60    0.18
  33  -1   5    0.12    0.09
 -33  -1  -5    0.13    0.09
  33  -1   5    0.18    0.10
  33   1   5    0.11    0.13
  33   1   5    0.26    0.11
  33   1   5    0.18    0.09
  35  -1   5    1.40    0.17
  35  -1   5    1.62    0.17
  35   1   5    1.55    0.17
  35   1   5    1.35    0.20
  40  -2  -5    0.24    0.12
  40   2  -5    0.71    0.28
  40   2  -5    0.33    0.10
  38  -2  -5    1.22    0.20
  38   2  -5    0.42    0.25
 -36  -2   5    0.34    0.19
  36  -2  -5   -0.02    0.10
  36   2  -5    0.07    0.09
  36   2  -5    0.15    0.21
  34  -2  -5    0.54    0.14
  34   2  -5    0.44    0.21
  34   2  -5    0.49    0.12
  32  -2  -5    1.31    0.18
  32   2  -5    1.48    0.36
  32   2  -5    1.47    0.19
  30  -2  -5    3.80    0.23
  30  -2  -5    3.03    0.40
  30   2  -5    3.39    0.35
  30   2  -5    3.81    0.24
  28  -2  -5   16.78    0.76
  28  -2  -5   17.72    0.66
 -28   2   5   15.55    0.89
  28   2  -5   17.63    0.65
  28   2  -5   17.23    0.67
  28   2  -5   17.25    0.72
 -28   2   5   17.86    0.68
  26  -2  -5   19.28    0.70
  26  -2  -5   17.65    0.94
 -26   2   5   17.95    0.84
  26   2  -5   19.36    0.70
 -26   2   5   18.71    0.73
  24  -2  -5    3.02    0.19
  24   2  -5    3.47    0.18
 -24   2   5    2.77    0.40
 -24   2   5    3.21    0.24
 -22  -2   5    1.65    0.13
  22  -2  -5    1.84    0.15
  22   2  -5    1.66    0.31
 -22   2   5    1.96    0.20
  22   2  -5    1.86    0.14
 -22   2   5    1.59    0.35
  20  -2  -5    4.56    0.22
 -20  -2   5    4.54    0.20
 -20  -2   5    4.12    0.44
 -20   2   5    4.97    0.38
 -20   2   5    4.50    0.26
  20   2  -5    4.67    0.21
 -18  -2   5    2.00    0.37
  18  -2  -5    2.41    0.15
 -18  -2   5    2.45    0.14
  18   2  -5    3.12    1.19
 -18   2   5    2.38    0.20
 -18   2   5    2.48    0.33
  18   2  -5    3.19    0.69
  16  -2  -5    0.22    0.08
 -16  -2   5    0.42    0.09
 -16   2   5    0.29    0.17
  16   2  -5    0.35    0.09
  16   2  -5   -0.14    0.31
  16   2  -5    0.83    0.44
 -16   2   5    0.28    0.11
  14  -2  -5    1.93    0.15
  14  -2  -5    2.28    0.42
 -14  -2   5    2.52    0.24
 -14   2   5    1.90    0.49
  14   2  -5    2.18    0.43
 -14   2   5    2.40    0.28
  14   2  -5    2.21    0.14
  14   2  -5    2.18    0.63
  14   2  -5    2.50    0.36
  12  -2  -5   53.38    2.14
 -12  -2   5   58.75    2.02
  12   2  -5   57.39    2.12
  12   2  -5   60.76    2.20
  12   2  -5   58.59    2.23
  12   2  -5   60.25    2.32
  10  -2  -5   45.74    1.71
 -10  -2   5   45.88    1.74
  10   2  -5   47.28    1.74
  10   2  -5   49.35    1.84
  10   2  -5   49.04    1.93
  10   2  -5   48.66    1.81
   8  -2  -5   84.91    3.14
  -8  -2   5   88.59    3.18
   8   2  -5   91.44    3.37
   8   2  -5   87.99    3.29
   8   2  -5   96.92    3.45
   8   2  -5   91.80    3.35
  -6  -2   5   15.34    0.66
   6   2  -5   17.29    0.80
   6   2  -5   15.34    0.60
   6   2  -5   16.26    0.69
   6   2  -5   16.17    0.67
  -4  -2   5   83.83    3.11
   4   2  -5   96.27    3.68
   4   2  -5  104.84    3.74
   4   2  -5  104.73    3.82
   4   2  -5  106.04    3.75
  -2  -2   5    0.88    0.22
   2   2  -5    0.64    0.09
   2   2  -5    1.10    0.35
   2   2  -5    0.79    0.24
   2   2  -5    0.85    0.22
   0   2  -5   38.75    1.44
   0   2  -5   40.29    1.54
   0   2  -5   39.39    1.45
   0   2  -5   34.62    1.38
   2  -2   5   32.82    1.37
  -2   2  -5   35.02    1.39
  -2   2  -5   34.55    1.28
  -2   2  -5   33.56    1.30
  -2   2  -5   31.75    1.22
   4  -2   5   16.22    0.74
   4  -2   5   16.26    0.84
  -4   2  -5   15.51    0.61
  -4   2  -5   16.65    0.74
  -4   2  -5   17.37    0.82
  -4   2  -5   17.44    0.68
   6  -2   5    5.57    0.61
  -6   2  -5    5.31    0.45
  -6   2  -5    5.76    0.32
  -6   2  -5    6.17    0.52
  -6   2  -5    5.37    0.23
   8  -2   5    2.73    0.25
  -8  -2  -5    2.85    0.25
   8  -2   5    3.04    0.23
   8  -2   5    2.84    0.24
  -8   2  -5    2.55    0.48
  -8   2  -5    3.01    0.25
  -8   2  -5    3.44    0.52
  -8   2  -5    2.91    0.15
  10  -2   5    3.10    0.28
  10  -2   5    3.37    0.25
 -10  -2  -5    3.11    0.29
  10  -2   5    3.20    0.23
  10  -2   5    2.79    0.25
 -10   2  -5    2.90    0.27
 -10   2  -5    3.92    0.57
 -12  -2  -5   15.10    0.70
  12  -2   5   15.08    0.61
  12  -2   5   15.27    0.60
  12  -2   5   15.07    0.61
 -12   2  -5   15.61    0.56
 -12   2  -5   14.91    0.96
  12   2   5   14.77    0.57
  14  -2   5    6.94    0.33
  14  -2   5    6.97    0.35
  14  -2   5    6.18    0.36
  14  -2   5    6.98    0.34
  14   2   5    6.19    0.38
 -14   2  -5    6.79    0.27
  14   2   5    6.91    0.29
 -16  -2  -5    0.14    0.04
  16  -2   5    0.20    0.12
  16  -2   5    0.24    0.11
  16  -2   5    0.26    0.16
 -16   2  -5    0.22    0.06
  16   2   5    0.20    0.08
  16   2   5    0.29    0.16
  18  -2   5   24.58    0.98
  18  -2   5   25.81    0.97
  18  -2   5   26.03    0.97
  18  -2   5   25.82    0.97
 -18  -2  -5   24.74    0.92
 -18   2  -5   24.63    0.92
  18   2   5   25.34    0.93
  18   2   5   25.33    0.96
  20  -2   5   44.48    1.59
  20  -2   5   41.71    1.58
 -20  -2  -5   43.49    1.52
  20  -2   5   38.91    1.57
  20   2   5   43.30    1.58
 -20   2  -5   43.11    1.56
  20   2   5   42.86    1.59
  22  -2   5    2.55    0.29
  22  -2   5    2.48    0.23
  22  -2   5    2.72    0.26
 -22  -2  -5    2.30    0.14
 -22   2  -5    2.61    0.17
  22   2   5    2.63    0.27
  22   2   5    2.36    0.22
  22   2   5    2.40    0.20
  24  -2   5   10.02    0.45
  24  -2   5   10.10    0.46
 -24  -2  -5    9.99    0.39
  24  -2   5   10.14    0.48
  24   2   5    9.81    0.46
  24   2   5    9.77    0.41
  24   2   5    9.88    0.42
 -24   2  -5   10.32    0.41
 -26  -2  -5   12.21    0.46
  26  -2   5   12.16    0.54
  26  -2   5   11.98    0.51
  26  -2   5   11.52    0.51
  26   2   5   11.58    0.47
  26   2   5   12.17    0.51
 -26   2  -5   11.89    0.47
  26   2   5   11.81    0.48
  28  -2   5    1.77    0.22
 -28  -2  -5    2.01    0.13
  28  -2   5    2.19    0.23
 -28   2  -5    2.13    0.18
  28   2   5    1.83    0.17
  28   2   5    2.02    0.22
 -30  -2  -5    0.87    0.12
  30  -2   5    1.12    0.25
  30   2   5    0.77    0.18
  30   2   5    0.55    0.14
  30   2   5    0.79    0.22
  32  -2   5    1.31    0.17
 -32  -2  -5    1.10    0.14
  32  -2   5    1.54    0.27
  32  -2   5    0.93    0.18
  32   2   5    0.95    0.23
  32   2   5    0.85    0.15
  32   2   5    1.06    0.17
  34  -2   5    3.03    0.21
  34   2   5    2.83    0.26
  34   2   5    3.43    0.27
  34   2   5    3.15    0.21
  37  -3  -5    0.05    0.11
  37   3  -5    0.14    0.09
  37   3  -5    0.06    0.20
 -37   3   5    0.01    0.14
  35  -3  -5    1.32    0.21
  35   3  -5    1.08    0.29
  35   3  -5    1.12    0.16
  33  -3  -5    0.15    0.12
  33   3  -5    0.28    0.10
  33   3  -5    0.20    0.17
  31  -3  -5    6.03    0.29
  31   3  -5    5.70    0.35
  31   3  -5    5.47    0.38
  29  -3  -5    1.61    0.18
  29  -3  -5    1.40    0.28
  29   3  -5    1.85    0.28
  29   3  -5    1.67    0.19
  27  -3  -5    0.18    0.10
  27  -3  -5   -0.13    0.15
 -27   3   5   -0.42    0.28
  27   3  -5   -0.05    0.10
  27   3  -5    0.23    0.15
 -25  -3   5    0.02    0.08
  25  -3  -5    0.23    0.09
  25   3  -5    0.33    0.15
 -25   3   5    0.10    0.24
 -23  -3   5    2.23    0.15
  23  -3  -5    2.07    0.18
  23   3  -5    2.34    0.17
 -23   3   5    2.36    0.22
 -23   3   5    2.02    0.41
  23   3  -5    2.32    0.25
 -21  -3   5   12.42    0.47
  21  -3  -5   12.30    0.48
  21   3  -5   11.41    0.52
  21   3  -5   12.79    0.47
 -21   3   5   12.62    0.61
 -19  -3   5    8.06    0.31
  19  -3  -5    7.77    0.34
 -19   3   5    8.20    0.37
  19   3  -5    8.32    0.32
  19   3  -5    7.53    0.38
 -17  -3   5    6.32    0.26
  17  -3  -5    6.17    0.28
 -17   3   5    6.46    0.43
  17   3  -5    6.54    0.27
 -17   3   5    6.33    0.32
  17   3  -5    6.69    0.33
 -15  -3   5   16.30    0.60
  15   3  -5   16.72    0.60
  15   3  -5   15.33    0.64
 -15   3   5   16.11    0.63
 -15   3   5   16.24    0.70
 -13  -3   5   15.07    0.56
  13   3  -5   14.30    0.94
 -13   3   5   14.58    0.63
  13   3  -5   13.21    1.25
 -13   3   5   14.46    0.57
  13   3  -5   14.18    0.60
 -11  -3   5    0.34    0.13
 -11  -3   5    0.45    0.10
 -11   3   5    0.41    0.15
 -11   3   5    0.39    0.17
 -11   3   5    0.47    0.17
  11   3  -5    0.26    0.35
  11   3  -5    0.77    0.59
  11   3  -5    0.42    0.09
   9  -3  -5   12.31    1.01
  -9  -3   5   13.07    0.50
  -9  -3   5   13.10    0.55
  -9  -3   5   14.14    0.55
   9   3  -5   12.83    0.97
  -9   3   5   12.62    0.56
   9   3  -5   13.17    0.76
   9   3  -5   13.23    0.48
  -7  -3   5    1.23    0.22
  -7  -3   5    1.37    0.11
  -7  -3   5    0.69    0.31
   7  -3  -5    0.60    0.39
  -7   3   5    0.90    0.18
   7   3  -5    0.97    0.29
  -7   3   5    0.89    0.16
   7   3  -5    1.27    0.10
   7   3  -5    0.35    0.38
  -5  -3   5    0.05    0.18
  -5  -3   5    0.04    0.13
  -5  -3   5    0.08    0.06
   5  -3  -5    0.37    0.21
  -5  -3   5    0.20    0.28
  -5   3   5    0.38    0.14
   5   3  -5    0.15    0.25
   5   3  -5    0.17    0.35
   5   3  -5    0.35    0.33
  -3  -3   5   28.59    1.09
  -3  -3   5   28.81    1.04
   3   3  -5   27.07    1.30
   3   3  -5   29.68    1.18
  -3   3   5   27.80    1.07
  -1  -3   5   22.56    0.83
  -1   3   5   20.58    0.80
   1   3  -5   18.27    1.05
   1   3  -5   20.84    0.91
   1   3  -5   21.40    1.08
   1  -3   5    6.49    0.27
  -1  -3  -5    6.40    0.39
   1  -3   5    6.36    0.33
   1  -3   5    6.00    0.45
  -1   3  -5    5.73    0.68
   1   3   5    6.24    0.35
  -1   3  -5    6.09    0.26
  -1   3  -5    5.52    0.48
   3  -3   5    4.12    0.21
  -3  -3  -5    4.55    0.36
   3  -3   5    4.38    0.29
  -3   3  -5    4.16    0.19
  -3   3  -5    3.97    0.67
   3   3   5    4.88    0.32
  -3   3  -5    4.09    0.43
   5  -3   5    6.61    0.29
   5  -3   5    6.48    0.34
  -5  -3  -5    7.15    0.44
   5  -3   5    7.04    0.36
   5   3   5    6.39    0.27
  -5   3  -5    6.80    0.27
   5   3   5    7.04    0.38
  -5   3  -5    6.96    0.48
  -5   3  -5    6.05    0.79
  -7  -3  -5    6.23    0.47
   7  -3   5    6.09    0.36
   7  -3   5    6.41    0.28
   7  -3   5    6.28    0.33
   7  -3   5    6.75    0.33
   7   3   5    6.10    0.26
   7   3   5    6.53    0.37
  -7   3  -5    6.57    0.26
   9  -3   5   16.28    0.65
   9  -3   5   16.08    0.61
   9  -3   5   16.25    0.64
   9  -3   5   15.84    0.67
   9   3   5   16.21    0.68
   9   3   5   16.17    0.60
  -9   3  -5   16.37    0.61
  11  -3   5    2.74    0.25
  11  -3   5    2.62    0.33
  11  -3   5    2.88    0.20
  11  -3   5    2.62    0.25
  11   3   5    2.62    0.15
 -11   3  -5    2.97    0.16
  11   3   5    2.71    0.30
  13  -3   5    1.23    0.33
  13  -3   5    1.23    0.21
  13  -3   5    1.11    0.19
 -13  -3  -5    1.37    0.11
  13  -3   5    1.24    0.25
 -13   3  -5    1.62    0.13
  13   3   5    1.40    0.13
  13   3   5    1.49    0.27
  15  -3   5   13.08    0.54
  15  -3   5   12.68    0.52
  15  -3   5   12.80    0.56
 -15  -3  -5   12.65    0.48
  15   3   5   13.97    0.52
 -15   3  -5   13.49    0.53
  17  -3   5    4.39    0.29
 -17  -3  -5    4.02    0.19
  17  -3   5    4.01    0.33
  17  -3   5    4.29    0.29
 -17   3  -5    4.38    0.22
  19  -3   5   11.01    0.50
 -19  -3  -5   11.47    0.43
  19  -3   5   11.45    0.50
  19  -3   5   11.56    0.51
 -19   3  -5   11.37    0.45
  19   3   5   11.27    0.45
  21  -3   5    2.97    0.27
  21  -3   5    3.07    0.28
  21  -3   5    3.43    0.26
 -21  -3  -5    3.28    0.16
  21   3   5    3.34    0.20
  21   3   5    3.42    0.21
 -21   3  -5    3.44    0.21
  23  -3   5    7.92    0.40
  23  -3   5    8.34    0.39
 -23  -3  -5    7.86    0.32
  23  -3   5    8.13    0.41
  23   3   5    8.32    0.35
  23   3   5    8.29    0.36
  23   3   5    7.30    0.57
 -23   3  -5    7.93    0.35
 -25  -3  -5    3.10    0.16
  25  -3   5    3.11    0.28
  25  -3   5    3.06    0.26
  25   3   5    3.06    0.21
  25   3   5    2.96    0.18
 -27  -3  -5    4.92    0.21
  27  -3   5    4.68    0.31
  27  -3   5    4.54    0.29
  27   3   5    4.56    0.25
  27   3   5    4.49    0.23
 -29  -3  -5    0.08    0.06
  29  -3   5   -0.04    0.11
  29  -3   5   -0.15    0.12
  29   3   5    0.12    0.09
  29   3   5    0.03    0.07
 -31  -3  -5    0.44    0.08
  31  -3   5    0.51    0.12
  31  -3   5    0.68    0.21
  31   3   5    0.62    0.17
  31   3   5    0.52    0.12
  33   3   5    0.27    0.09
 -33   3  -5   -0.05    0.16
  34  -4  -5    1.76    0.23
  34   4  -5    1.45    0.18
  34   4  -5    1.18    0.29
 -34   4   5    1.78    0.26
  32  -4  -5    3.84    0.29
  32   4  -5    3.29    0.21
 -32   4   5    3.36    0.31
  32   4  -5    3.42    0.26
  30  -4  -5    0.61    0.11
  30  -4  -5    0.58    0.14
  30   4  -5    0.97    0.17
 -30   4   5    0.54    0.18
  30   4  -5    0.60    0.14
  28  -4  -5    0.04    0.15
  28   4  -5    0.12    0.12
  28   4  -5   -0.03    0.13
 -28   4   5    0.06    0.20
  26  -4  -5    0.69    0.17
  26  -4  -5    0.43    0.16
  26   4  -5    0.15    0.12
 -26   4   5    0.45    0.20
  26   4  -5    0.77    0.15
  24  -4  -5    3.58    0.35
 -24  -4   5    3.67    0.19
  24  -4  -5    3.83    0.23
  24   4  -5    4.01    0.27
 -24   4   5    4.61    0.40
 -24   4   5    3.09    0.53
 -22  -4   5    1.11    0.13
  22  -4  -5    0.78    0.19
 -22   4   5    1.08    0.21
  22   4  -5    1.20    0.22
 -22   4   5    0.93    0.26
  20  -4  -5    2.61    0.21
  20  -4  -5    2.46    0.37
 -20  -4   5    2.88    0.16
 -20   4   5    2.98    0.36
  20   4  -5    2.86    0.24
 -20   4   5    2.43    0.43
  18  -4  -5    2.67    0.40
 -18  -4   5    3.20    0.16
  18  -4  -5    3.08    0.21
 -18   4   5    3.39    0.34
 -18   4   5    2.17    0.40
  18   4  -5    3.05    0.23
  16  -4  -5    7.38    0.32
 -16  -4   5    6.78    0.29
  16  -4  -5    7.30    0.51
 -16   4   5    7.25    0.42
  16   4  -5    7.29    0.34
  16   4  -5    7.08    0.30
  14  -4  -5    0.14    0.09
 -14  -4   5    0.10    0.06
 -14   4   5    0.12    0.16
  14   4  -5   -0.02    0.06
 -14   4   5    0.28    0.18
  14   4  -5    0.16    0.12
 -12  -4   5    0.64    0.10
  12  -4  -5    0.42    0.09
 -12   4   5    0.51    0.18
  12   4  -5    0.56    0.12
 -12   4   5    0.31    0.16
  12   4  -5    0.36    0.12
 -10  -4   5    1.36    0.12
  10  -4  -5    1.12    0.16
  10   4  -5    1.17    0.12
  10   4  -5    1.25    0.24
 -10   4   5    1.26    0.29
  10   4  -5    1.28    0.25
  -8  -4   5    3.05    0.29
   8   4  -5    2.13    0.14
   8   4  -5    3.01    0.32
   8   4  -5    2.12    0.24
  -8   4   5    2.63    0.26
  -6  -4   5    3.74    0.29
  -6  -4   5    3.96    0.19
  -6  -4   5    3.96    0.26
   6   4  -5    4.23    0.27
  -6   4   5    3.62    0.30
   6   4  -5    3.42    0.38
   6   4  -5    3.81    0.18
  -6   4   5    3.36    0.29
  -4  -4   5    5.53    0.31
  -4  -4   5    5.26    0.36
  -4  -4   5    5.15    0.32
  -4  -4   5    5.39    0.23
  -4   4   5    5.42    0.34
  -4   4   5    5.27    0.31
   4   4  -5    5.35    0.24
   4   4  -5    5.91    0.43
   4   4  -5    5.67    0.31
  -2  -4   5    0.52    0.11
  -2  -4   5    0.60    0.17
  -2  -4   5    0.31    0.13
  -2  -4   5    0.51    0.15
   2   4  -5    0.64    0.10
   2   4  -5    0.45    0.23
  -2   4   5    0.55    0.15
  -2   4   5    0.47    0.13
   2   4  -5    0.76    0.20
   0  -4   5    0.93    0.23
   0  -4   5    0.60    0.12
   0  -4   5    0.86    0.24
   0   4   5    0.89    0.24
   0   4  -5    0.79    0.11
   0   4   5    0.65    0.18
   0   4  -5    2.19    0.46
   0   4  -5    0.67    0.20
   2  -4   5    1.42    0.27
   2  -4   5    1.17    0.12
   2  -4   5    1.29    0.23
  -2   4  -5    1.22    0.21
  -2   4  -5    1.00    0.12
   2   4   5    1.23    0.15
  -2   4  -5    1.56    0.47
   2   4   5    1.06    0.28
   4  -4   5    2.53    0.30
  -4   4  -5    2.51    0.16
  -4   4  -5    2.85    0.50
   4   4   5    2.68    0.16
   6  -4   5    2.59    0.32
   6  -4   5    2.74    0.16
   6  -4   5    2.67    0.24
  -6   4  -5    2.95    0.17
  -6   4  -5    2.73    0.24
   6   4   5    2.55    0.17
  -6   4  -5    3.94    0.54
   6   4   5    2.37    0.27
   8  -4   5    1.64    0.14
   8  -4   5    1.65    0.33
   8  -4   5    1.66    0.23
  -8   4  -5    2.32    0.59
   8   4   5    1.69    0.25
   8   4   5    1.76    0.13
  -8   4  -5    1.61    0.15
 -10  -4  -5    0.01    0.06
  10  -4   5    0.17    0.07
  10  -4   5   -0.13    0.28
 -10   4  -5   -0.10    0.34
 -10   4  -5    0.02    0.08
  10   4   5    0.15    0.06
  10   4   5    0.21    0.14
  12  -4   5    2.43    0.25
 -12  -4  -5    2.35    0.15
  12  -4   5    2.42    0.17
 -12   4  -5    3.02    0.60
  12   4   5    3.04    0.27
  12   4   5    2.51    0.15
 -12   4  -5    2.54    0.19
  14  -4   5    3.82    0.21
  14  -4   5    3.58    0.29
 -14  -4  -5    3.56    0.18
 -14   4  -5    3.82    0.22
  14   4   5    3.44    0.28
 -14   4  -5    4.85    0.64
  14   4   5    3.42    0.19
  16  -4   5    0.28    0.13
  16  -4   5    0.11    0.09
 -16  -4  -5    0.24    0.06
 -16   4  -5   -0.51    0.45
  16   4   5    0.26    0.08
  18  -4   5    0.80    0.18
 -18  -4  -5    0.74    0.11
  18  -4   5    0.81    0.25
 -18   4  -5    0.61    0.38
 -18   4  -5    0.63    0.12
  18   4   5    0.75    0.15
  20  -4   5    1.93    0.25
  20  -4   5    1.20    0.13
 -20  -4  -5    1.62    0.12
 -20   4  -5    1.98    0.40
  20   4   5    2.00    0.17
  22  -4   5    2.64    0.26
 -22  -4  -5    2.58    0.15
  22   4   5    2.57    0.18
  22   4   5    2.58    0.20
 -22   4  -5    3.01    0.71
 -24  -4  -5    0.62    0.11
  24  -4   5    0.54    0.13
  24   4   5    0.66    0.13
 -24   4  -5    0.38    0.13
 -24   4  -5    0.94    0.39
  24   4   5    0.33    0.09
  26  -4   5    4.50    0.27
 -26  -4  -5    4.40    0.21
  26   4   5    4.17    0.20
 -26   4  -5    3.53    0.25
  26   4   5    4.43    0.22
 -28  -4  -5    0.09    0.07
  28  -4   5    0.08    0.10
  28   4   5    0.09    0.07
 -28   4  -5    0.13    0.11
  30  -4   5    0.29    0.10
  30   4   5    0.41    0.11
 -30   4  -5    0.41    0.13
  31  -5  -5    0.98    0.12
 -31   5   5    1.11    0.22
  31   5  -5    0.84    0.21
 -29   5   5    0.49    0.13
  29   5  -5    0.51    0.13
  29   5  -5    0.84    0.15
  27  -5  -5    0.45    0.11
  27   5  -5    0.81    0.19
  27   5  -5    0.48    0.14
 -27   5   5    0.38    0.14
  25  -5  -5    0.19    0.09
  25   5  -5    0.23    0.13
 -25   5   5    0.02    0.14
  25   5  -5    0.08    0.12
  23  -5  -5    0.00    0.10
 -23  -5   5    0.17    0.07
  23   5  -5    0.07    0.13
  23   5  -5   -0.05    0.12
 -23   5   5   -0.13    0.16
 -21  -5   5    1.85    0.15
  21  -5  -5    2.05    0.19
  21   5  -5    1.99    0.39
 -21   5   5    2.41    0.30
 -21   5   5    2.33    0.51
 -19  -5   5    1.04    0.12
  19  -5  -5    1.02    0.18
 -19   5   5    1.42    0.28
  19   5  -5    1.33    0.19
 -19   5   5    0.97    0.25
  17  -5  -5    1.61    0.20
 -17  -5   5    1.72    0.13
 -17   5   5    1.57    0.27
  17   5  -5    1.90    0.20
 -17   5   5    2.11    0.39
 -15  -5   5    1.19    0.11
  15  -5  -5    1.12    0.20
 -15   5   5    1.08    0.36
 -15   5   5    1.46    0.26
  15   5  -5    1.49    0.21
 -13  -5   5    2.55    0.15
  13  -5  -5    2.69    0.21
  13   5  -5    2.65    0.23
 -13   5   5    2.39    0.36
 -13   5   5    2.36    0.29
 -11  -5   5    0.56    0.10
  11  -5  -5    0.31    0.10
 -11   5   5    0.41    0.15
 -11   5   5    0.48    0.19
  11   5  -5    0.24    0.11
   9  -5  -5    5.34    0.27
  -9  -5   5    5.50    0.24
   9   5  -5    5.60    0.32
  -9   5   5    5.43    0.32
  -9   5   5    5.98    0.40
  -7  -5   5    0.32    0.07
   7  -5  -5    0.14    0.09
   7   5  -5    0.44    0.14
   7   5  -5    0.30    0.12
  -7   5   5    0.31    0.13
  -7   5   5    0.33    0.17
   5  -5  -5    3.97    0.23
  -5  -5   5    4.37    0.20
  -5  -5   5    3.80    0.33
  -5   5   5    4.28    0.27
   5   5  -5    4.21    0.34
  -5   5   5    4.29    0.34
   5   5  -5    4.15    0.26
  -3  -5   5    6.67    0.27
  -3  -5   5    6.58    0.38
   3  -5  -5    6.26    0.29
   3  -5  -5    6.25    0.32
   3   5  -5    6.41    0.42
   3   5  -5    6.67    0.33
  -3   5   5    6.73    0.32
  -3   5   5    6.52    0.40
   1  -5  -5   16.91    0.70
  -1  -5   5   17.98    0.72
  -1  -5   5   18.55    0.67
   1  -5  -5   18.31    0.68
  -1   5   5   19.22    0.77
  -1   5   5   18.95    0.71
   1   5  -5   18.72    0.78
   1   5  -5   17.38    0.72
   1  -5   5    9.48    0.49
   1  -5   5   10.67    0.41
   1  -5   5   10.67    0.47
  -1  -5  -5   10.49    0.41
  -1   5  -5   10.17    0.44
  -1   5  -5   10.05    0.54
   1   5   5   10.30    0.58
   1   5   5   10.10    0.41
  -1   5  -5   10.41    0.41
   3  -5   5    4.55    0.31
   3  -5   5    4.36    0.22
  -3  -5  -5    4.47    0.22
  -3   5  -5    4.90    0.28
   3   5   5    4.93    0.33
  -3   5  -5    4.59    0.43
   3   5   5    4.54    0.22
   5  -5   5    2.96    0.18
   5  -5   5    2.64    0.28
  -5  -5  -5    3.13    0.18
   5   5   5    3.43    0.18
  -5   5  -5    3.00    0.25
   5   5   5    3.48    0.30
  -5   5  -5    3.10    0.43
  -7  -5  -5    1.66    0.14
   7  -5   5    1.07    0.26
   7  -5   5    1.30    0.14
   7   5   5    1.82    0.26
   7   5   5    1.57    0.13
  -7   5  -5    1.78    0.43
  -7   5  -5    1.54    0.22
  -9  -5  -5    8.26    0.39
   9  -5   5    9.30    0.43
   9  -5   5    9.16    0.36
  -9   5  -5    9.65    0.58
   9   5   5    9.51    0.37
   9   5   5    9.22    0.45
  -9   5  -5    9.22    0.43
 -11  -5  -5    0.12    0.07
  11  -5   5    0.12    0.07
  11  -5   5   -0.07    0.12
 -11   5  -5    0.54    0.26
  11   5   5    0.22    0.07
  11   5   5    0.20    0.12
 -11   5  -5    0.05    0.12
 -13  -5  -5    6.61    0.28
  13  -5   5    6.66    0.29
  13  -5   5    6.70    0.36
  13   5   5    7.28    0.29
 -13   5  -5    6.54    0.54
 -13   5  -5    6.57    0.35
 -15  -5  -5    9.20    0.36
  15  -5   5    9.26    0.37
  15  -5   5    9.02    0.44
 -15   5  -5    9.00    0.42
  15   5   5    9.45    0.37
 -15   5  -5    8.56    0.68
 -17  -5  -5    3.08    0.15
  17  -5   5    2.62    0.35
  17  -5   5    2.94    0.18
 -17   5  -5    2.82    0.27
 -17   5  -5    3.39    0.52
  17   5   5    2.79    0.19
  19  -5   5    2.88    0.19
 -19  -5  -5    3.46    0.17
  19  -5   5    3.69    0.27
 -19   5  -5    3.63    0.51
  19   5   5    3.26    0.19
 -19   5  -5    3.26    0.24
  19   5   5    3.11    0.19
  21  -5   5    0.22    0.09
  21  -5   5    0.34    0.11
 -21  -5  -5    0.65    0.11
 -21   5  -5    0.64    0.30
 -21   5  -5    0.25    0.12
  21   5   5    0.63    0.12
 -23  -5  -5    1.36    0.13
  23  -5   5    1.01    0.19
  23   5   5    0.81    0.11
 -23   5  -5    0.64    0.17
 -23   5  -5    1.79    0.53
 -25  -5  -5    2.34    0.15
  25  -5   5    2.01    0.20
  25   5   5    1.93    0.13
 -25   5  -5    3.37    0.77
 -25   5  -5    2.27    0.18
  24  -6  -5    2.09    0.14
  24   6  -5    1.89    0.19
  22  -6  -5    0.04    0.07
  22   6  -5    0.30    0.10
 -22   6   5    0.31    0.12
 -20  -6   5    0.36    0.07
  20  -6  -5    0.43    0.10
  20  -6  -5    0.52    0.13
  20   6  -5    0.63    0.16
 -20   6   5    0.84    0.21
  18  -6  -5    0.28    0.08
  18  -6  -5    0.40    0.09
 -18  -6   5    0.35    0.06
  18   6  -5    0.54    0.10
 -18   6   5    1.02    0.20
 -18   6   5    0.36    0.23
  16  -6  -5    0.77    0.15
 -16  -6   5    0.86    0.10
  16  -6  -5    0.87    0.16
 -16   6   5    0.93    0.20
  16   6  -5    0.99    0.16
 -16   6   5    0.68    0.19
  14  -6  -5   -0.09    0.09
  14  -6  -5    0.05    0.09
 -14  -6   5    0.01    0.05
 -14   6   5   -0.15    0.11
 -14   6   5    0.06    0.18
  14   6  -5    0.08    0.09
 -12  -6   5    1.37    0.11
  12  -6  -5    1.05    0.17
  12  -6  -5    1.11    0.16
 -12   6   5    1.17    0.33
 -12   6   5    1.14    0.21
  12   6  -5    1.13    0.19
  10  -6  -5    3.73    0.21
 -10  -6   5    3.84    0.23
  10   6  -5    4.18    0.27
  -8  -6   5    8.73    0.33
   8  -6  -5    8.03    0.35
  -8   6   5    8.84    0.46
   8   6  -5    8.47    0.51
  -8   6   5    8.64    0.38
   6  -6  -5    1.62    0.16
  -6  -6   5    1.95    0.13
   6  -6  -5    1.93    0.18
  -6   6   5    1.81    0.19
  -6   6   5    2.28    0.31
   6   6  -5    1.73    0.24
   4  -6  -5    3.97    0.21
  -4  -6   5    4.18    0.19
  -4   6   5    4.62    0.33
  -4   6   5    3.70    0.23
   4   6  -5    3.93    0.30
  -2  -6   5    3.88    0.18
   2  -6  -5    3.65    0.20
   2   6  -5    3.92    0.32
   2   6  -5    3.86    0.24
  -2   6   5    4.49    0.33
  -2   6   5    3.86    0.21
   0  -6  -5    2.36    0.17
   0  -6   5    2.91    0.15
   0   6   5    3.04    0.18
   0   6  -5    2.98    0.31
   0   6  -5    2.66    0.22
   0   6   5    3.12    0.29
  -2  -6  -5    2.14    0.15
   2  -6   5    2.27    0.14
   2   6   5    2.67    0.27
  -2   6  -5    2.08    0.34
   2   6   5    2.34    0.16
  -2   6  -5    2.23    0.20
   4  -6   5    3.24    0.17
   4  -6   5    2.67    0.44
  -4  -6  -5    3.33    0.18
  -4   6  -5    3.07    0.60
  -4   6  -5    3.48    0.24
   4   6   5    4.10    0.29
   6  -6   5    4.47    0.23
  -6  -6  -5    4.38    0.21
   6  -6   5    4.46    0.32
   6   6   5    4.63    0.32
  -6   6  -5    4.75    0.39
   6   6   5    4.56    0.21
  -6   6  -5    4.57    0.26
   8  -6   5    1.96    0.26
  -8  -6  -5    2.52    0.15
   8  -6   5    2.34    0.15
   8  -6   5    2.27    0.32
  -8   6  -5    2.19    0.34
   8   6   5    1.68    0.25
  -8   6  -5    2.38    0.21
  10  -6   5    0.59    0.13
 -10  -6  -5    0.62    0.12
  10  -6   5    0.46    0.11
  10  -6   5    0.67    0.16
  10   6   5    0.52    0.13
 -10   6  -5    0.80    0.17
 -10   6  -5    0.47    0.19
  12  -6   5    1.33    0.23
  12  -6   5    0.99    0.11
  12  -6   5    0.97    0.24
 -12  -6  -5    1.13    0.12
 -12   6  -5    0.79    0.17
  12   6   5    1.30    0.18
 -12   6  -5    1.12    0.33
  14  -6   5    1.79    0.13
 -14  -6  -5    2.01    0.13
  14  -6   5    1.90    0.22
  14  -6   5    1.59    0.24
 -14   6  -5    1.51    0.17
 -14   6  -5    2.59    0.36
  14   6   5    1.76    0.17
 -16  -6  -5    0.50    0.11
  16  -6   5    0.40    0.10
  16  -6   5    0.30    0.11
  16  -6   5    0.14    0.12
 -16   6  -5    0.36    0.21
  16   6   5    0.32    0.09
 -16   6  -5    0.36    0.10
  18  -6   5   -0.06    0.10
  18  -6   5    0.18    0.11
  18  -6   5    0.22    0.06
 -18   6  -5    0.05    0.09
  18   6   5    0.19    0.08
 -18   6  -5   -0.19    0.53
 -20  -6  -5    0.22    0.07
  20  -6   5    0.14    0.10
 -20   6  -5    0.10    0.26
  20   6   5    0.16    0.07
 -20   6  -5    0.55    0.14
 -15  -7   5    2.08    0.14
  15  -7  -5    2.26    0.16
  15   7  -5    1.85    0.22
  13  -7  -5    1.38    0.13
  13  -7  -5    1.42    0.17
 -13  -7   5    1.31    0.15
  13   7  -5    1.58    0.16
  11  -7  -5    1.99    0.17
  11  -7  -5    2.21    0.15
 -11  -7   5    2.11    0.11
  11   7  -5    2.13    0.17
   9  -7  -5    2.67    0.17
  -9  -7   5    2.66    0.13
   9   7  -5    3.06    0.19
  -7  -7   5    0.43    0.08
   7  -7  -5    0.35    0.08
   7  -7  -5    0.72    0.19
   7   7  -5    0.41    0.09
  -5  -7   5    1.83    0.10
   5  -7  -5    1.59    0.16
   5   7  -5    1.83    0.18
   3  -7  -5    1.35    0.15
  -3  -7   5    1.54    0.10
   3   7  -5    1.80    0.19
  -1  -7   5    1.09    0.09
   1  -7  -5    1.13    0.13
   1   7  -5    1.26    0.19
   1  -7   5    0.00    0.04
  -1  -7  -5    0.04    0.07
  -1   7  -5   -0.08    0.11
   3  -7   5    2.03    0.11
  -3  -7  -5    1.93    0.15
  -3   7  -5    1.95    0.22
   5  -7   5    0.16    0.05
  -5   7  -5    0.08    0.12
   7  -7   5    0.36    0.08
  -7  -7  -5    0.33    0.07
  -7   7  -5    0.37    0.13
   9  -7   5    0.14    0.05
  -9  -7  -5    0.19    0.07
  -9   7  -5    0.41    0.14
  11  -7   5    0.06    0.04
 -11   7  -5   -0.14    0.14
  40   0  -6    0.12    0.13
  40   0  -6   -0.04    0.13
  38   0  -6    0.73    0.20
  36   0  -6    2.54    0.23
 -34   0   6    0.37    0.23
  34   0  -6    0.40    0.10
  34   0  -6    0.43    0.16
  32   0  -6    0.07    0.12
 -32   0   6    0.11    0.13
 -32   0   6    0.52    0.18
  32   0  -6    0.03    0.09
  30   0  -6    9.93    0.44
 -30   0   6    9.93    0.49
 -30   0   6    9.68    0.45
  30   0  -6   10.64    0.41
 -28   0   6    0.05    0.16
  28   0  -6   -0.01    0.12
 -28   0   6    0.05    0.13
  28   0  -6    0.02    0.08
 -26   0   6    0.73    0.20
  26   0  -6    0.48    0.16
  26   0  -6    0.53    0.14
  24   0  -6    1.56    0.14
 -24   0   6    1.62    0.22
 -22   0   6    0.78    0.20
  22   0  -6    0.65    0.12
  20   0  -6    8.64    0.35
 -20   0   6    9.56    0.40
 -18   0   6    0.76    0.12
  16   0  -6   10.88    0.49
 -16   0   6   10.13    0.57
  14   0  -6    1.56    0.21
 -14   0   6    1.53    0.30
 -14   0   6    1.59    0.18
  12   0  -6    5.10    0.25
  10   0  -6   15.96    0.61
  10   0  -6   16.48    0.75
   8   0  -6   12.25    0.61
   6   0  -6    4.97    0.37
   4   0  -6    5.70    0.38
   2   0  -6   23.81    0.97
   0   0  -6   34.18    1.34
  -2   0  -6  134.82    4.91
  -4   0  -6   25.67    1.05
  -6   0  -6    6.14    0.43
  -8   0  -6    8.71    0.51
  -8   0  -6    8.54    0.41
  -8   0  -6    8.07    0.33
   8   0   6    7.35    0.51
  10   0   6   19.43    0.76
  10   0   6   19.67    0.94
 -10   0  -6   20.49    0.88
 -10   0  -6   19.29    0.74
  12   0   6    0.18    0.08
 -12   0  -6    0.23    0.10
  12   0   6    0.22    0.11
  14   0   6    1.99    0.22
  14   0   6    2.37    0.21
  14   0   6    2.53    0.17
  16   0   6    2.57    0.22
  16   0   6    2.53    0.21
  16   0   6    2.50    0.18
  18   0   6   18.40    0.73
 -18   0  -6   18.59    0.69
  18   0   6   19.03    0.73
 -20   0  -6   19.33    0.72
  20   0   6   19.54    0.76
  20   0   6   19.69    0.75
  20   0   6   20.21    0.80
 -22   0  -6    0.92    0.11
  22   0   6    0.78    0.21
  22   0   6    1.12    0.20
  22   0   6    1.12    0.17
  24   0   6    1.99    0.20
  24   0   6    2.32    0.23
 -24   0  -6    2.35    0.14
  24   0   6    2.31    0.23
  26   0   6    1.02    0.20
  26   0   6    1.14    0.21
  26   0   6    1.26    0.21
 -26   0  -6    0.88    0.12
  28   0   6    4.93    0.28
 -28   0  -6    4.86    0.23
  28   0   6    5.05    0.29
  30   0   6    2.77    0.26
  30   0   6    3.20    0.23
 -30   0  -6    3.40    0.19
  30   0   6    3.32    0.23
  32   0   6    1.19    0.18
  32   0   6    1.43    0.18
 -32   0  -6    1.24    0.16
  34   0   6    0.07    0.10
  34   0   6    0.17    0.10
  39  -1  -6    0.10    0.11
  39   1  -6    0.01    0.10
  37  -1  -6    0.38    0.13
  37  -1  -6    0.37    0.17
  37   1  -6    0.44    0.11
  35  -1  -6    1.10    0.26
 -35  -1   6    1.13    0.31
  35  -1  -6    1.27    0.20
  35   1  -6    1.00    0.18
 -33  -1   6    0.53    0.18
  33  -1  -6    0.21    0.09
  33  -1  -6    0.31    0.20
  33   1  -6    0.49    0.11
 -33   1   6    0.54    0.43
  33   1  -6    0.54    0.12
  31  -1  -6    1.78    0.27
 -31  -1   6    1.36    0.29
 -31  -1   6    1.91    0.29
  31  -1  -6    1.81    0.18
 -31   1   6    2.00    0.22
  31   1  -6    1.89    0.19
  31   1  -6    1.96    0.21
 -31   1   6    2.20    0.37
  29  -1  -6    2.17    0.27
 -29  -1   6    2.00    0.30
  29  -1  -6    2.35    0.19
  29   1  -6    2.15    0.19
 -29   1   6    2.52    0.36
 -29   1   6    2.42    0.24
  29   1  -6    2.26    0.21
  27  -1  -6    0.66    0.16
 -27  -1   6    0.48    0.16
  27  -1  -6    0.43    0.09
  27   1  -6    0.52    0.09
 -27   1   6    0.66    0.19
 -27   1   6    0.78    0.20
  25  -1  -6   11.44    0.46
  25  -1  -6   11.31    0.52
 -25  -1   6   12.43    0.51
 -25   1   6   12.48    0.54
  25   1  -6   12.49    0.47
 -25   1   6   11.49    0.56
 -23  -1   6    1.99    0.25
  23  -1  -6    1.92    0.15
  23  -1  -6    2.61    0.29
  23   1  -6    2.13    0.15
 -23   1   6    1.90    0.21
  21  -1  -6    4.57    0.32
  21  -1  -6    4.53    0.21
 -21  -1   6    4.78    0.30
  21   1  -6    4.94    0.22
 -21   1   6    4.92    0.36
 -21   1   6    4.95    0.27
  19  -1  -6    0.31    0.07
 -19  -1   6    0.32    0.13
 -19  -1   6    0.30    0.06
 -19   1   6    0.32    0.10
  19   1  -6    0.22    0.06
 -19   1   6    0.46    0.16
 -17  -1   6    5.00    0.28
 -17  -1   6    5.51    0.22
  17  -1  -6    4.89    0.22
 -17   1   6    5.72    0.35
 -17   1   6    5.72    0.28
  17   1  -6    5.45    0.79
  17   1  -6    5.94    0.24
  15  -1  -6    0.51    0.26
 -15  -1   6    0.68    0.12
 -15  -1   6    0.48    0.31
 -15  -1   6    0.68    0.10
  15   1  -6    0.50    0.17
 -15   1   6    0.99    0.32
 -15   1   6    0.79    0.17
  15   1  -6    0.64    0.36
  15   1  -6    0.56    0.10
  13  -1  -6    1.31    0.25
 -13  -1   6    1.54    0.12
  13   1  -6    1.73    0.49
 -13   1   6    1.79    0.31
  13   1  -6    1.31    0.12
  13   1  -6    1.37    0.28
 -13   1   6    1.47    0.21
 -11  -1   6    2.82    0.31
  11   1  -6    3.13    0.30
  11   1  -6    3.11    0.45
  11   1  -6    2.85    0.21
  -9  -1   6    1.33    0.24
   9   1  -6    1.40    0.39
   9   1  -6    1.49    0.18
   9   1  -6    1.68    0.24
   7   1  -6    3.49    0.25
   7   1  -6    3.78    0.40
   7   1  -6    2.89    0.26
   5  -1  -6    8.88    0.46
   5   1  -6    7.72    0.35
   5   1  -6    8.03    0.49
   3  -1  -6   20.40    0.91
   3   1  -6   21.51    0.93
   3   1  -6   21.45    0.83
   3   1  -6   21.30    0.82
   1  -1  -6    3.79    0.31
   1   1  -6    3.68    0.24
   1   1  -6    3.66    0.39
   1   1  -6    3.39    0.26
  -1   1  -6  143.14    5.08
  -1   1  -6  139.16    5.09
  -1   1  -6  141.52    5.18
   3  -1   6  119.37    4.40
  -3   1  -6  119.95    4.35
  -3   1  -6  120.09    4.45
  -3   1  -6  122.82    4.37
   5  -1   6   27.80    1.19
  -5   1  -6   29.66    1.15
  -5   1  -6   29.94    1.10
  -5   1  -6   29.22    1.24
   7  -1   6   23.31    1.07
  -7   1  -6   25.16    1.04
  -7   1  -6   24.71    1.10
  -7   1  -6   24.52    0.93
   9  -1   6    4.46    0.24
   9  -1   6    4.67    0.42
   9  -1   6    3.93    0.34
   9  -1   6    4.63    0.63
  -9   1  -6    4.62    0.47
  -9   1  -6    4.26    0.24
  -9   1  -6    4.98    0.54
   9   1   6    4.41    0.23
  11  -1   6    0.61    0.13
  11  -1   6    0.23    0.54
  11  -1   6    0.95    0.18
 -11  -1  -6    0.96    0.22
  11  -1   6    0.62    0.11
 -11   1  -6    0.73    0.17
  11   1   6    0.57    0.12
 -11   1  -6    0.64    0.11
 -11   1  -6    0.47    0.32
  13  -1   6   14.32    0.56
  13  -1   6   14.00    0.56
  13  -1   6   14.20    0.55
  13  -1   6   13.83    0.59
 -13  -1  -6   13.05    0.62
 -13   1  -6   14.16    0.51
  13   1   6   13.25    0.56
  13   1   6   12.56    0.53
  13   1   6   14.42    0.53
  15  -1   6    8.46    0.37
  15  -1   6    8.95    0.39
  15  -1   6    8.07    0.43
  15  -1   6    8.46    0.38
  15   1   6    8.59    0.35
  15   1   6    8.26    0.40
  15   1   6    8.69    0.37
  17  -1   6   28.21    1.05
 -17  -1  -6   26.35    0.99
  17  -1   6   27.66    1.02
  17  -1   6   26.64    1.01
 -17   1  -6   26.50    0.99
  17   1   6   26.41    1.01
  17   1   6   27.45    1.00
  17   1   6   27.97    1.02
  19  -1   6   17.74    0.72
  19  -1   6   17.90    0.69
 -19  -1  -6   16.96    0.64
  19  -1   6   17.77    0.69
  19  -1   6   16.50    0.67
  19   1   6   18.26    0.70
  19   1   6   18.02    0.68
 -19   1  -6   17.20    0.66
  19   1   6   17.79    0.69
  21  -1   6   12.84    0.54
  21  -1   6   13.67    0.59
 -21  -1  -6   13.06    0.50
  21  -1   6   13.82    0.55
  21  -1   6   13.29    0.55
  21   1   6   13.31    0.53
 -21   1  -6   13.53    0.50
  21   1   6   13.24    0.55
  21   1   6   12.47    0.52
  23  -1   6    4.01    0.27
 -23  -1  -6    4.28    0.20
  23  -1   6    4.10    0.27
  23  -1   6    4.63    0.38
  23  -1   6    3.70    0.28
  23   1   6    4.02    0.23
 -23   1  -6    4.08    0.20
  23   1   6    3.75    0.28
  23   1   6    4.08    0.26
 -25  -1  -6    5.48    0.24
  25  -1   6    5.85    0.31
  25  -1   6    4.64    0.32
  25  -1   6    5.49    0.31
  25  -1   6    5.78    0.40
  25   1   6    5.76    0.28
  25   1   6    5.79    0.36
 -25   1  -6    5.45    0.26
  25   1   6    5.87    0.32
 -27  -1  -6    0.90    0.12
  27  -1   6    1.00    0.20
  27  -1   6    0.99    0.19
  27   1   6    0.75    0.22
  27   1   6    0.87    0.20
 -27   1  -6    0.98    0.13
  27   1   6    0.97    0.17
 -29  -1  -6    0.27    0.06
  29  -1   6    0.40    0.12
  29  -1   6    0.32    0.12
  29   1   6    0.49    0.12
  29   1   6    0.43    0.11
 -29   1  -6    0.61    0.14
  29   1   6    0.43    0.12
 -31  -1  -6    1.32    0.15
  31  -1   6    1.23    0.18
  31  -1   6    1.23    0.17
 -31   1  -6    1.51    0.18
  31   1   6    1.35    0.18
  31   1   6    1.49    0.18
  31   1   6    1.37    0.20
  33  -1   6    2.33    0.19
  33  -1   6    2.06    0.18
  33   1   6    1.69    0.39
  33   1   6    2.21    0.20
  33   1   6    1.87    0.21
  35  -1   6    0.86    0.16
  38  -2  -6    0.10    0.11
  38   2  -6   -0.04    0.09
 -36  -2   6    0.60    0.17
  36  -2  -6    0.31    0.11
  36   2  -6    0.31    0.09
  34  -2  -6    0.06    0.10
  34  -2  -6   -0.02    0.13
 -34  -2   6    0.00    0.14
  34   2  -6    0.31    0.28
  34   2  -6   -0.01    0.10
  32  -2  -6    2.78    0.20
  32   2  -6    3.06    0.48
  32   2  -6    2.37    0.20
  30  -2  -6    1.42    0.16
  30   2  -6    1.43    0.19
  30   2  -6    1.35    0.29
 -30   2   6    2.22    0.43
  28  -2  -6    0.37    0.11
 -28   2   6    0.41    0.12
 -28   2   6    0.73    0.23
  28   2  -6    0.82    0.19
  26  -2  -6    6.18    0.28
 -26  -2   6    5.77    0.51
 -26   2   6    5.71    0.44
  26   2  -6    6.00    0.27
 -26   2   6    5.86    0.31
  24  -2  -6    5.00    0.25
 -24  -2   6    4.80    0.46
  24   2  -6    5.00    0.23
 -24   2   6    4.90    0.28
 -22  -2   6    3.97    0.36
  22  -2  -6    4.54    0.22
 -22  -2   6    4.51    0.21
  22   2  -6    4.99    0.22
 -22   2   6    4.33    0.38
 -22   2   6    4.37    0.26
  20  -2  -6    2.36    0.17
 -20  -2   6    2.66    0.33
 -20  -2   6    2.54    0.15
 -20   2   6    2.26    0.33
  20   2  -6    2.72    0.15
 -18  -2   6    1.38    0.12
 -18  -2   6    1.51    0.25
  18   2  -6    1.28    0.11
 -18   2   6    1.33    0.19
 -18   2   6    1.60    0.31
 -16  -2   6    2.94    0.26
 -16  -2   6    2.98    0.15
  16   2  -6    2.27    0.63
  16   2  -6    2.86    0.16
 -16   2   6    3.31    0.22
 -16   2   6    2.09    0.31
 -14  -2   6    0.42    0.09
 -14  -2   6    0.74    0.20
 -14  -2   6    0.39    0.16
 -14   2   6    1.03    0.27
 -14   2   6    0.55    0.12
  14   2  -6    0.60    0.46
  14   2  -6    0.41    0.10
  14   2  -6    0.25    0.31
  12  -2  -6   -0.03    0.22
 -12  -2   6    0.56    0.18
 -12  -2   6    0.32    0.05
 -12  -2   6    0.44    0.15
 -12   2   6    0.48    0.16
  12   2  -6    0.44    0.11
  12   2  -6    0.36    0.26
  12   2  -6    0.26    0.38
 -10  -2   6   16.77    0.66
  10   2  -6   15.33    0.68
  10   2  -6   14.70    0.56
  10   2  -6   15.31    0.90
  10   2  -6   14.87    0.72
  -8  -2   6   61.88    2.33
  -8  -2   6   65.31    2.35
  -8  -2   6   67.91    2.36
   8   2  -6   63.53    2.47
   8   2  -6   62.60    2.35
   8   2  -6   64.34    2.26
   8   2  -6   62.80    2.33
  -8   2   6   61.17    2.29
   6   2  -6    7.73    0.64
   6   2  -6    8.01    0.45
   6   2  -6    7.22    0.46
  -4  -2   6   14.52    0.64
   4   2  -6   17.23    0.73
   4   2  -6   15.91    0.62
   4   2  -6   16.12    0.87
   4   2  -6   17.66    0.73
   2   2  -6    0.44    0.17
   2   2  -6    1.09    0.47
   2   2  -6    0.43    0.10
   2   2  -6    0.27    0.20
   0  -2   6   26.57    1.21
   0   2  -6   27.06    1.05
   0   2  -6   29.44    1.17
   0   2  -6   29.84    1.13
   0   2  -6   29.62    1.27
   2  -2   6   23.07    1.19
   2  -2   6   25.72    0.92
   2  -2   6   22.93    0.90
  -2   2  -6   24.32    1.05
  -2   2  -6   24.25    1.12
  -2   2  -6   24.09    0.95
  -2   2  -6   22.80    0.87
   4  -2   6    4.74    0.29
   4  -2   6    4.10    0.29
   4  -2   6    3.79    0.26
  -4   2  -6    3.98    0.58
  -4   2  -6    3.82    0.49
  -4   2  -6    3.63    0.29
  -4   2  -6    3.66    0.18
   6  -2   6    0.69    0.20
   6  -2   6    0.92    0.20
  -6   2  -6    0.65    0.33
  -6   2  -6    0.86    0.10
  -6   2  -6    0.77    0.23
   8  -2   6   29.68    1.11
   8  -2   6   28.88    1.10
   8  -2   6   30.00    1.10
   8   2   6   29.79    1.10
  -8   2  -6   30.26    1.16
  -8   2  -6   29.44    1.10
  -8   2  -6   30.84    1.41
  10  -2   6    0.43    0.12
  10  -2   6    0.79    0.21
  10  -2   6    0.48    0.12
  10  -2   6    0.66    0.14
 -10   2  -6    0.76    0.11
 -10   2  -6    0.43    0.18
  10   2   6    0.64    0.13
  12  -2   6    2.50    0.23
  12  -2   6    2.02    0.22
  12  -2   6    2.55    0.22
  12  -2   6    2.40    0.24
 -12   2  -6    2.37    0.15
  12   2   6    2.87    0.17
  14  -2   6    1.93    0.23
  14  -2   6    1.74    0.27
  14  -2   6    2.24    0.22
  14  -2   6    2.12    0.24
  14   2   6    2.18    0.32
  14   2   6    1.96    0.18
 -14   2  -6    2.18    0.15
  16  -2   6    5.01    0.30
  16  -2   6    4.17    0.28
  16  -2   6    5.08    0.29
  16   2   6    4.01    0.34
 -16   2  -6    4.91    0.21
  16   2   6    4.57    0.23
  16   2   6    4.01    0.30
 -18  -2  -6   29.89    1.15
  18  -2   6   31.66    1.20
  18  -2   6   32.15    1.21
  18  -2   6   33.74    1.20
  18   2   6   33.86    1.20
  18   2   6   32.16    1.23
  18   2   6   31.69    1.19
 -18   2  -6   32.10    1.18
  20  -2   6    4.51    0.32
  20  -2   6    4.67    0.29
  20  -2   6    4.52    0.32
  20  -2   6    4.64    0.30
 -20  -2  -6    4.43    0.20
 -20   2  -6    4.33    0.22
  20   2   6    4.03    0.32
  20   2   6    4.57    0.25
  20   2   6    4.41    0.23
  22  -2   6    1.31    0.22
  22  -2   6    1.38    0.27
  22  -2   6    1.21    0.21
 -22  -2  -6    1.50    0.12
  22  -2   6    1.55    0.23
  22   2   6    1.99    0.27
  22   2   6    1.48    0.16
 -22   2  -6    1.46    0.16
  22   2   6    1.22    0.19
  24  -2   6    0.36    0.14
  24  -2   6    0.38    0.12
 -24  -2  -6    0.42    0.11
  24  -2   6    0.37    0.13
  24   2   6    0.28    0.10
 -24   2  -6    0.63    0.15
  24   2   6    0.37    0.11
  24   2   6    0.49    0.15
  26  -2   6    2.33    0.23
  26  -2   6    3.13    0.30
  26  -2   6    2.56    0.23
 -26  -2  -6    2.58    0.15
  26   2   6    2.40    0.18
  26   2   6    2.52    0.23
 -26   2  -6    2.49    0.18
  28  -2   6   -0.08    0.13
  28  -2   6    0.02    0.11
 -28  -2  -6    0.00    0.06
  28  -2   6    0.07    0.10
  28   2   6    0.05    0.08
  28   2   6    0.06    0.10
  28   2   6    0.05    0.13
 -28   2  -6    0.03    0.08
  30  -2   6    1.39    0.19
  30  -2   6    1.55    0.28
 -30  -2  -6    1.55    0.13
  30   2   6    1.52    0.16
  30   2   6    1.65    0.20
  30   2   6    1.76    0.25
  32  -2   6    0.75    0.17
  32   2   6    0.95    0.26
  32   2   6    0.94    0.16
  34  -2   6    0.57    0.11
  34   2   6    0.87    0.18
  37  -3  -6    0.20    0.11
 -37  -3   6    0.16    0.18
  37   3  -6    0.55    0.46
 -37   3   6   -0.20    0.14
  37   3  -6    0.16    0.09
  35  -3  -6    2.01    0.22
  35   3  -6    1.74    0.16
  35   3  -6    1.19    0.31
  33  -3  -6    2.59    0.22
  33  -3  -6    1.97    0.24
  33   3  -6    2.34    0.39
  33   3  -6    1.81    0.17
  31  -3  -6    0.66    0.17
  31  -3  -6    0.41    0.14
  31   3  -6    0.68    0.21
  31   3  -6    0.40    0.11
  29  -3  -6    1.20    0.17
  29  -3  -6    1.00    0.28
  29   3  -6    0.96    0.18
  29   3  -6    0.98    0.25
 -29   3   6    1.05    0.38
  27  -3  -6    2.61    0.20
  27   3  -6    2.14    0.33
 -27   3   6    3.10    0.43
 -25  -3   6    2.16    0.15
  25  -3  -6    2.18    0.19
 -25   3   6    1.90    0.40
  25   3  -6    2.26    0.19
  25   3  -6    2.31    0.33
 -25   3   6    2.05    0.21
  23  -3  -6    1.27    0.16
 -23  -3   6    1.21    0.13
  23   3  -6    1.18    0.33
 -23   3   6    1.35    0.39
  23   3  -6    1.21    0.15
 -23   3   6    0.87    0.20
  21  -3  -6   16.99    0.65
 -21  -3   6   17.02    0.63
 -21   3   6   17.33    0.75
 -21   3   6   16.93    0.67
  21   3  -6   16.39    0.72
  21   3  -6   17.88    0.64
  19  -3  -6   10.62    0.43
 -19  -3   6   10.81    0.41
  19   3  -6   10.79    0.41
 -19   3   6   10.61    0.45
 -19   3   6   10.56    0.54
 -17  -3   6    2.19    0.13
  17  -3  -6    2.10    0.18
 -17   3   6    1.79    0.33
  17   3  -6    1.88    0.14
 -17   3   6    2.37    0.22
 -15  -3   6    2.83    0.15
 -15   3   6    2.46    0.32
 -15   3   6    2.76    0.23
  15   3  -6    2.60    0.20
 -13  -3   6    1.39    0.22
 -13  -3   6    1.29    0.11
 -13  -3   6    1.15    0.29
 -13   3   6    0.83    0.19
 -13   3   6    1.28    0.22
  13   3  -6    1.33    0.12
 -13   3   6    0.96    0.29
 -11  -3   6    0.73    0.10
 -11  -3   6    0.96    0.21
 -11  -3   6    0.93    0.26
  11   3  -6    0.81    0.11
 -11   3   6    0.85    0.24
 -11   3   6    0.81    0.17
 -11   3   6    1.27    0.31
  -9  -3   6    6.80    0.33
  -9  -3   6    6.94    0.34
  -9  -3   6    6.57    0.27
  -9  -3   6    5.84    0.35
   9   3  -6    5.06    0.69
  -9   3   6    5.91    0.36
  -9   3   6    5.76    0.39
  -9   3   6    6.58    0.36
  -7  -3   6   23.08    0.86
  -7  -3   6   22.41    0.83
  -7  -3   6   21.12    0.86
  -7  -3   6   24.43    0.88
   7   3  -6   21.09    0.83
   7   3  -6   19.95    1.02
  -7   3   6   21.43    0.83
   7   3  -6   21.40    0.78
  -5  -3   6   21.56    0.88
  -5  -3   6   23.50    0.88
  -5  -3   6   24.25    0.89
  -5  -3   6   24.02    0.85
  -5   3   6   22.42    0.87
   5   3  -6   22.24    0.82
  -3  -3   6    9.71    0.42
  -3  -3   6   10.11    0.37
  -3  -3   6    8.53    0.42
  -3  -3   6    9.38    0.42
  -3   3   6    8.85    0.44
   3   3  -6    9.46    0.46
   3   3  -6    9.71    0.36
  -1  -3   6    1.54    0.21
  -1  -3   6    1.52    0.13
  -1  -3   6    2.08    0.22
  -1   3   6    1.46    0.27
   1   3  -6    1.47    0.12
   1  -3   6    4.55    0.28
   1  -3   6    4.65    0.27
   1  -3   6    4.33    0.21
  -1   3  -6    4.19    0.19
   1   3   6    3.78    0.32
   1   3   6    4.04    0.27
  -1   3  -6    5.47    0.52
   3  -3   6    5.81    0.31
   3  -3   6    4.84    0.24
   3  -3   6    5.66    0.30
   3   3   6    5.07    0.27
  -3   3  -6    4.85    0.52
  -3   3  -6    5.23    0.23
   3   3   6    5.56    0.35
   5  -3   6    5.65    0.31
   5  -3   6    6.13    0.33
   5  -3   6    5.68    0.26
   5   3   6    5.85    0.37
  -5   3  -6    5.51    0.24
   5   3   6    5.72    0.28
   7  -3   6    0.15    0.08
   7  -3   6    0.39    0.16
   7  -3   6    0.19    0.11
   7   3   6    0.10    0.17
  -7   3  -6    0.32    0.07
   9  -3   6    1.38    0.16
   9  -3   6    1.49    0.26
   9  -3   6    1.16    0.21
   9  -3   6    0.94    0.25
  -9   3  -6    1.30    0.12
   9   3   6    1.25    0.31
  11  -3   6    0.59    0.13
  11  -3   6    0.64    0.10
  11  -3   6    0.54    0.18
  11  -3   6    0.43    0.12
 -11   3  -6    0.53    0.12
  11   3   6    0.60    0.17
  13  -3   6    5.12    0.30
  13  -3   6    3.77    0.30
  13  -3   6    4.43    0.28
  13  -3   6    4.42    0.35
  13   3   6    4.55    0.23
 -13   3  -6    4.78    0.22
  13   3   6    4.30    0.42
  15  -3   6    9.41    0.44
  15  -3   6    9.68    0.49
 -15  -3  -6    8.83    0.36
  15  -3   6    9.22    0.43
 -15   3  -6    9.42    0.39
  15   3   6    9.87    0.40
 -17  -3  -6    1.75    0.12
  17  -3   6    1.75    0.24
  17  -3   6    1.49    0.36
  17  -3   6    1.92    0.25
  17   3   6    1.64    0.16
  17   3   6    1.59    0.17
 -17   3  -6    2.04    0.16
 -19  -3  -6    1.69    0.13
  19  -3   6    1.96    0.24
  19  -3   6    1.64    0.25
  19   3   6    1.68    0.16
 -19   3  -6    1.86    0.16
  19   3   6    1.68    0.18
 -21  -3  -6   11.46    0.44
  21  -3   6   11.64    0.51
  21  -3   6   11.92    0.52
 -21   3  -6   11.60    0.47
  21   3   6   11.93    0.47
  21   3   6   12.01    0.48
  23  -3   6    2.30    0.26
 -23  -3  -6    2.45    0.14
  23  -3   6    2.65    0.25
  23   3   6    2.56    0.21
  23   3   6    2.41    0.17
 -23   3  -6    2.32    0.18
  25  -3   6    1.53    0.24
  25  -3   6    1.13    0.23
 -25  -3  -6    1.08    0.11
  25   3   6    1.21    0.20
 -25   3  -6    1.42    0.17
  25   3   6    1.01    0.16
  27  -3   6    0.81    0.21
 -27  -3  -6    0.62    0.12
  27  -3   6    0.45    0.12
  27   3   6    0.57    0.12
  29  -3   6    2.23    0.20
 -29  -3  -6    2.06    0.15
  29  -3   6    1.82    0.23
  29   3   6    2.05    0.15
 -31  -3  -6    1.16    0.16
  31  -3   6    1.82    0.23
 -31   3  -6    1.29    0.19
  31   3   6    1.42    0.14
  34  -4  -6    1.68    0.24
  34   4  -6    1.83    0.17
 -34   4   6    1.75    0.25
  34   4  -6    1.32    0.35
  32  -4  -6    4.99    0.32
  32   4  -6    3.97    0.23
  32   4  -6    4.28    0.36
  30  -4  -6    2.25    0.27
  30   4  -6    2.11    0.18
 -30   4   6    2.32    0.29
  30   4  -6    2.07    0.30
  28  -4  -6    0.26    0.11
  28  -4  -6    0.23    0.16
 -28   4   6    0.23    0.18
  28   4  -6    0.35    0.11
  28   4  -6    0.45    0.17
  26  -4  -6    2.54    0.44
  26  -4  -6    1.98    0.19
 -26   4   6    1.99    0.37
 -26   4   6    2.35    0.51
  26   4  -6    1.66    0.30
  26   4  -6    1.81    0.26
  24  -4  -6    0.29    0.18
  24  -4  -6    0.30    0.10
 -24  -4   6    0.23    0.07
  24   4  -6    0.38    0.17
 -24   4   6    0.20    0.19
 -24   4   6    0.59    0.25
 -22  -4   6    0.08    0.06
  22  -4  -6    0.02    0.19
  22  -4  -6    0.05    0.10
 -22   4   6    0.23    0.22
  22   4  -6    0.22    0.16
 -22   4   6   -0.27    0.30
 -20  -4   6   13.32    0.50
  20  -4  -6   12.87    0.65
  20  -4  -6   13.63    0.53
 -20   4   6   13.58    0.63
 -20   4   6   13.26    0.65
  20   4  -6   13.50    0.57
  20   4  -6   14.03    0.53
  18  -4  -6    4.44    0.26
 -18  -4   6    4.31    0.20
  18  -4  -6    4.76    0.47
  18   4  -6    4.69    0.22
  18   4  -6    4.32    0.30
 -18   4   6    3.62    0.39
 -18   4   6    4.63    0.37
 -16  -4   6    2.45    0.14
  16  -4  -6    1.99    0.21
  16   4  -6    1.82    0.25
 -16   4   6    2.17    0.30
  16   4  -6    2.16    0.16
 -16   4   6    2.00    0.35
  14  -4  -6    0.98    0.19
 -14  -4   6    0.91    0.11
 -14   4   6    0.56    0.20
  14   4  -6    0.97    0.27
  14   4  -6    0.63    0.13
 -14   4   6    0.63    0.18
  12  -4  -6    7.80    0.35
 -12   4   6    8.81    0.43
  12   4  -6    8.46    0.34
  12   4  -6    7.67    0.50
 -10  -4   6    0.70    0.10
  10   4  -6    0.32    0.17
 -10   4   6    1.19    0.30
  10   4  -6    0.68    0.12
 -10   4   6    0.54    0.16
  -8  -4   6   13.26    0.55
  -8  -4   6   12.86    0.49
  -8  -4   6   13.09    0.55
   8   4  -6   12.41    0.66
  -8   4   6   12.60    0.58
   8   4  -6   13.50    0.49
  -6  -4   6    4.86    0.22
  -6  -4   6    5.36    0.30
  -6  -4   6    5.03    0.30
  -6  -4   6    4.97    0.34
   6   4  -6    4.90    0.23
   6   4  -6    4.75    0.36
  -6   4   6    5.56    0.35
  -4  -4   6    7.83    0.37
  -4  -4   6    8.05    0.37
  -4  -4   6    7.81    0.30
  -4  -4   6    6.36    0.38
   4   4  -6    7.95    0.32
  -4   4   6    8.02    0.42
  -2  -4   6   23.16    0.88
  -2  -4   6   22.12    0.87
  -2  -4   6   23.52    0.88
  -2  -4   6   22.72    0.84
   2   4  -6   21.71    0.78
  -2   4   6   21.91    0.84
   2   4  -6   19.28    0.89
   0  -4   6    1.33    0.24
   0  -4   6    1.54    0.29
   0  -4   6    1.49    0.22
   0  -4   6    1.49    0.13
   0   4  -6    1.43    0.22
   0   4  -6    1.34    0.13
   0   4   6    0.93    0.26
   2  -4   6    2.82    0.25
   2  -4   6    3.14    0.17
   2  -4   6    3.06    0.28
   2   4   6    3.00    0.28
  -2   4  -6    3.29    0.25
  -2   4  -6    2.59    0.17
   2   4   6    2.84    0.26
   4  -4   6    5.94    0.35
   4  -4   6    5.65    0.33
   4  -4   6    5.75    0.25
  -4   4  -6    6.06    0.32
  -4   4  -6    5.41    0.25
   4   4   6    5.61    0.34
   6  -4   6   19.43    0.78
   6  -4   6   19.50    0.73
   6   4   6   20.29    0.76
   6   4   6   19.70    0.81
  -6   4  -6   19.98    0.74
   8  -4   6    2.71    0.25
   8  -4   6    2.31    0.20
   8  -4   6    2.09    0.30
  -8   4  -6    2.60    0.18
   8   4   6    2.93    0.28
  10  -4   6    5.14    0.36
  10  -4   6    4.74    0.31
  10  -4   6    4.61    0.23
 -10   4  -6    4.87    0.24
  10   4   6    4.57    0.33
  12  -4   6   -0.35    0.22
  12  -4   6    0.07    0.08
  12  -4   6    0.11    0.12
 -12  -4  -6    0.00    0.06
  12   4   6    0.17    0.14
  12   4   6    0.06    0.10
 -12   4  -6    0.01    0.09
  14  -4   6    0.69    0.14
 -14  -4  -6    1.15    0.12
  14  -4   6    0.87    0.16
  14   4   6    1.21    0.16
 -14   4  -6    0.93    0.17
  16  -4   6    1.01    0.18
  16  -4   6    1.25    0.25
 -16  -4  -6    1.40    0.13
 -16   4  -6    1.06    0.19
  16   4   6    1.35    0.16
 -18  -4  -6    3.45    0.17
  18  -4   6    4.11    0.29
  18   4   6    3.84    0.21
 -18   4  -6    3.47    0.23
  20  -4   6    3.00    0.27
 -20  -4  -6    2.92    0.15
  20   4   6    3.07    0.19
  22  -4   6    5.88    0.33
 -22  -4  -6    5.92    0.25
  22   4   6    5.52    0.26
  24  -4   6    1.57    0.21
 -24  -4  -6    1.45    0.12
 -24   4  -6    1.17    0.18
  24   4   6    1.41    0.13
 -26  -4  -6    0.72    0.12
  26  -4   6    0.53    0.11
 -26   4  -6    0.73    0.17
  26   4   6    0.71    0.11
 -28  -4  -6    0.61    0.14
  28  -4   6    0.91    0.19
 -28   4  -6    0.40    0.11
  28   4   6    0.67    0.11
  29   5  -6   -0.58    0.27
  29   5  -6   -0.09    0.16
  27  -5  -6    0.95    0.18
  27   5  -6    0.61    0.13
  27   5  -6    0.51    0.15
 -27   5   6    0.22    0.14
  25  -5  -6    1.31    0.18
  25   5  -6    0.83    0.23
  25   5  -6    0.74    0.20
 -25   5   6    0.85    0.24
 -23  -5   6    0.47    0.11
  23  -5  -6    0.47    0.10
  23   5  -6    0.90    0.23
  23   5  -6    0.67    0.19
 -23   5   6    0.49    0.15
 -23   5   6    0.84    0.26
 -21  -5   6    0.29    0.07
  21  -5  -6    0.81    0.18
 -21   5   6    0.34    0.16
  21   5  -6    0.52    0.14
 -21   5   6    0.36    0.22
 -19  -5   6    2.07    0.13
  19  -5  -6    1.83    0.20
  19   5  -6    1.92    0.30
 -19   5   6    2.36    0.30
  17  -5  -6    0.93    0.19
 -17  -5   6    0.80    0.10
 -17   5   6    1.06    0.27
  17   5  -6    0.87    0.23
 -17   5   6    1.20    0.36
  15  -5  -6    6.11    0.31
 -15  -5   6    6.21    0.25
 -15   5   6    6.24    0.43
  15   5  -6    6.31    0.32
 -15   5   6    5.14    0.35
 -13  -5   6    4.04    0.18
  13  -5  -6    3.84    0.26
 -13   5   6    4.46    0.38
  13   5  -6    4.52    0.31
 -13   5   6    3.97    0.31
 -11  -5   6    0.92    0.11
  11   5  -6    0.59    0.15
 -11   5   6    0.69    0.15
 -11   5   6    0.83    0.19
   9  -5  -6    5.48    0.28
  -9  -5   6    5.83    0.24
  -9   5   6    6.20    0.33
  -9   5   6    5.77    0.41
   9   5  -6    6.23    0.36
   7  -5  -6    4.92    0.27
  -7  -5   6    5.61    0.23
  -7   5   6    5.10    0.30
   7   5  -6    4.95    0.31
  -7   5   6    5.87    0.38
   7   5  -6    5.57    0.25
   7   5  -6    4.93    0.37
   5  -5  -6    5.23    0.28
  -5  -5   6    6.40    0.35
  -5  -5   6    5.93    0.25
   5   5  -6    6.25    0.32
   5   5  -6    5.84    0.41
   5   5  -6    6.02    0.28
  -5   5   6    6.37    0.39
  -5   5   6    5.87    0.31
   3  -5  -6    2.94    0.26
  -3  -5   6    2.42    0.15
   3  -5  -6    2.38    0.20
  -3  -5   6    2.71    0.27
   3   5  -6    2.64    0.23
  -3   5   6    3.16    0.32
   3   5  -6    2.35    0.38
   3   5  -6    2.64    0.19
  -1  -5   6    3.88    0.28
  -1  -5   6    3.91    0.18
   1  -5  -6    3.58    0.21
  -1  -5   6    2.64    0.35
   1   5  -6    3.57    0.26
   1   5  -6    4.07    0.44
  -1   5   6    4.17    0.34
   1   5  -6    3.98    0.22
   1  -5   6    2.37    0.16
   1  -5   6    3.12    0.27
   1  -5   6    3.15    0.28
  -1  -5  -6    2.36    0.19
  -1   5  -6    2.61    0.19
  -1   5  -6    1.76    0.45
   1   5   6    3.20    0.31
  -1   5  -6    2.59    0.23
   3  -5   6   11.68    0.45
   3  -5   6   11.63    0.52
   3  -5   6   11.91    0.51
  -3  -5  -6   11.79    0.46
  -3   5  -6   12.27    0.48
   3   5   6   12.32    0.55
  -3   5  -6   11.08    0.65
  -3   5  -6   12.59    0.52
   5  -5   6    0.69    0.12
   5  -5   6    0.35    0.13
   5  -5   6    0.94    0.24
   5   5   6    0.68    0.15
  -5   5  -6    0.31    0.26
   5   5   6    1.11    0.27
  -5   5  -6    0.83    0.21
   7  -5   6   -0.05    0.06
   7  -5   6   -0.14    0.12
  -7  -5  -6   -0.05    0.08
  -7   5  -6    0.78    0.29
  -7   5  -6    0.07    0.10
   7   5   6    0.01    0.13
  -7   5  -6   -0.12    0.12
   7   5   6    0.21    0.13
  -9  -5  -6    1.34    0.14
   9  -5   6    1.25    0.24
   9  -5   6    1.39    0.13
  -9   5  -6    1.56    0.22
  -9   5  -6    1.31    0.18
   9   5   6    1.69    0.26
   9   5   6    1.47    0.20
  -9   5  -6    1.26    0.31
  11  -5   6    5.79    0.33
  11  -5   6    5.93    0.25
 -11  -5  -6    5.48    0.25
 -11   5  -6    5.49    0.32
  11   5   6    5.73    0.32
  11   5   6    5.33    0.28
 -11   5  -6    5.46    0.61
  13  -5   6    1.39    0.24
  13  -5   6    1.46    0.14
 -13  -5  -6    1.44    0.13
  13   5   6    1.45    0.18
 -13   5  -6    1.20    0.38
 -13   5  -6    1.51    0.22
 -15  -5  -6    0.48    0.11
  15  -5   6    0.38    0.08
  15   5   6    0.42    0.10
 -15   5  -6    1.01    0.38
 -17  -5  -6    2.38    0.14
  17  -5   6    2.60    0.24
  17  -5   6    2.31    0.16
  17   5   6    2.08    0.16
 -17   5  -6    1.94    0.21
  19  -5   6    6.40    0.32
 -19  -5  -6    6.38    0.26
  19  -5   6    6.00    0.34
  19   5   6    5.85    0.26
 -19   5  -6    5.65    0.29
  21  -5   6    1.28    0.20
 -21  -5  -6    1.18    0.12
 -21   5  -6    1.17    0.17
  21   5   6    1.13    0.12
 -23  -5  -6    0.66    0.12
 -23   5  -6    0.41    0.10
  23   5   6    0.43    0.10
 -25  -5  -6    0.32    0.08
  25  -5   6    0.29    0.10
 -25   5  -6    0.27    0.10
  25   5   6    0.42    0.10
  24  -6  -6    0.64    0.11
  24   6  -6    1.04    0.22
  22  -6  -6    0.81    0.12
  22  -6  -6    0.73    0.18
  22   6  -6    0.79    0.17
 -20  -6   6    0.24    0.06
  20  -6  -6    0.13    0.08
  20  -6  -6    0.15    0.10
  20   6  -6    0.25    0.12
  18  -6  -6   -0.07    0.09
  18  -6  -6   -0.05    0.08
 -18  -6   6    0.02    0.05
  18   6  -6    0.10    0.11
  16  -6  -6    0.08    0.09
  16  -6  -6    0.10    0.08
 -16  -6   6    0.17    0.05
 -16   6   6    0.29    0.17
  16   6  -6    0.22    0.11
 -14  -6   6    0.31    0.05
  14  -6  -6    0.34    0.09
  14  -6  -6    0.35    0.09
 -14   6   6    0.21    0.17
  14   6  -6    0.47    0.11
  12  -6  -6    0.23    0.09
  12  -6  -6    0.20    0.09
 -12  -6   6    0.43    0.09
  12   6  -6    0.55    0.11
 -12   6   6    0.07    0.17
  10  -6  -6    0.22    0.09
 -10  -6   6    0.48    0.10
  10  -6  -6    0.29    0.09
 -10   6   6    0.53    0.17
  10   6  -6    0.37    0.12
  -8  -6   6    2.54    0.16
   8  -6  -6    2.64    0.18
   8  -6  -6    2.68    0.19
   8   6  -6    2.86    0.26
  -8   6   6    2.50    0.32
   6  -6  -6    1.69    0.17
   6  -6  -6    1.92    0.20
   6   6  -6    1.90    0.25
   4  -6  -6    0.75    0.12
  -4  -6   6    1.21    0.12
   4  -6  -6    1.00    0.15
   4   6  -6    1.13    0.27
  -4   6   6    1.07    0.33
  -2  -6   6    0.45    0.10
   2  -6  -6    0.49    0.13
   2   6  -6    0.42    0.17
  -2   6   6    0.46    0.23
   0  -6   6    4.35    0.31
   0  -6  -6    4.58    0.22
   0  -6   6    4.71    0.26
   0   6  -6    4.44    0.36
  -2  -6  -6   -0.06    0.07
   2  -6   6   -0.17    0.12
  -2   6  -6    0.13    0.11
  -2   6  -6    0.12    0.19
   4  -6   6    0.78    0.11
   4  -6   6    0.91    0.23
  -4  -6  -6    0.95    0.13
  -4   6  -6    1.31    0.35
  -4   6  -6    0.76    0.18
   4   6   6    1.28    0.24
   6  -6   6    0.25    0.06
   6  -6   6    0.17    0.12
  -6  -6  -6    0.16    0.07
   6  -6   6    0.11    0.16
  -6   6  -6    0.67    0.21
  -6   6  -6    0.35    0.10
   6   6   6    0.17    0.11
   8  -6   6    0.98    0.27
  -8  -6  -6    1.10    0.13
   8  -6   6    1.16    0.11
   8  -6   6    0.95    0.22
  -8   6  -6    1.01    0.17
  -8   6  -6    1.30    0.23
 -10  -6  -6    1.65    0.13
  10  -6   6    1.51    0.22
  10  -6   6    1.58    0.24
  10  -6   6    1.55    0.12
 -10   6  -6    1.47    0.17
  10   6   6    1.45    0.23
 -10   6  -6    1.89    0.39
  12  -6   6    2.05    0.23
 -12  -6  -6    2.00    0.13
  12  -6   6    1.88    0.12
  12  -6   6    1.63    0.22
 -12   6  -6    1.64    0.17
  12   6   6    1.60    0.20
 -12   6  -6    2.86    0.42
  14  -6   6    1.96    0.22
 -14  -6  -6    2.14    0.13
  14  -6   6    1.78    0.13
  14  -6   6    2.21    0.21
  14   6   6    1.65    0.18
 -14   6  -6    1.56    0.16
  16  -6   6    0.23    0.06
  16  -6   6    0.36    0.11
 -16  -6  -6    0.19    0.07
  16  -6   6    0.21    0.10
  16   6   6    0.11    0.09
 -16   6  -6    0.19    0.08
 -16   6  -6    0.94    0.39
 -18  -6  -6    0.99    0.13
  18  -6   6    1.15    0.20
  18  -6   6    0.75    0.19
  18   6   6    0.47    0.12
 -13  -7   6    0.63    0.08
  13  -7  -6    0.72    0.14
  13  -7  -6    0.84    0.16
  13   7  -6    1.21    0.19
 -11  -7   6    1.31    0.09
  11  -7  -6    1.31    0.16
  11   7  -6    1.39    0.19
  -9  -7   6    1.73    0.10
   9  -7  -6    1.49    0.16
  -9   7   6    1.87    0.26
   9   7  -6    1.53    0.23
  -7  -7   6    0.30    0.07
   7  -7  -6    0.26    0.08
  -7   7   6    0.50    0.13
  -5  -7   6    0.64    0.07
   5  -7  -6    0.40    0.08
   5   7  -6    0.90    0.23
  -5   7   6    0.52    0.13
   3  -7  -6    0.28    0.08
  -3  -7   6    0.29    0.07
   3   7  -6    0.12    0.14
  -1  -7   6    0.32    0.07
   1  -7  -6    0.31    0.07
   1  -7   6    0.07    0.04
  -1  -7  -6    0.11    0.07
  -1   7  -6   -0.01    0.14
   3  -7   6    1.23    0.09
  -3  -7  -6    1.12    0.13
  -3   7  -6    1.40    0.24
   5  -7   6    0.96    0.08
  -5  -7  -6    1.03    0.13
  -5   7  -6    1.06    0.16
  -7  -7  -6    0.32    0.07
   7  -7   6    0.30    0.05
  -7   7  -6    0.37    0.16
  40   0  -7    0.43    0.15
  40   0  -7    0.23    0.13
  38   0  -7    0.36    0.13
 -36   0   7    0.07    0.21
  36   0  -7    0.10    0.13
  34   0  -7   12.99    0.48
 -34   0   7   11.92    0.57
  34   0  -7   11.40    0.51
 -32   0   7    2.67    0.33
  32   0  -7    2.89    0.19
 -32   0   7    2.55    0.25
  32   0  -7    2.57    0.24
  30   0  -7    1.94    0.19
 -30   0   7    1.65    0.24
 -30   0   7    1.48    0.30
  30   0  -7    1.60    0.22
  28   0  -7   13.78    0.52
 -28   0   7   13.39    0.55
  28   0  -7   12.68    0.54
 -28   0   7   13.16    0.58
 -26   0   7   11.92    0.48
  26   0  -7    9.79    0.46
 -26   0   7   10.69    0.50
  26   0  -7   11.77    0.44
 -24   0   7    2.50    0.28
  24   0  -7    2.65    0.18
 -24   0   7    2.50    0.23
 -22   0   7    1.70    0.26
 -22   0   7    0.90    0.20
  22   0  -7    1.24    0.13
  20   0  -7    0.55    0.12
  18   0  -7    0.08    0.06
 -18   0   7    0.07    0.11
 -16   0   7    4.60    0.24
  14   0  -7    1.04    0.48
 -14   0   7    0.63    0.16
  14   0  -7    0.75    0.18
 -12   0   7    0.78    0.11
  12   0  -7    0.66    0.32
  12   0  -7    0.87    0.18
 -10   0   7   10.23    0.45
  10   0  -7   10.21    0.67
   8   0  -7    0.69    0.26
   6   0  -7  107.04    3.97
   4   0  -7   10.87    0.62
   2   0  -7   62.83    2.39
   0   0  -7  197.53    7.19
  -4   0  -7   39.88    1.71
   4   0   7   40.48    1.47
  -6   0  -7   12.47    0.70
   6   0   7   11.97    0.55
   6   0   7   12.09    0.49
   8   0   7    1.17    0.14
   8   0   7    1.23    0.21
  -8   0  -7    1.61    0.52
  10   0   7   41.28    1.49
  10   0   7   41.51    1.50
 -10   0  -7   39.69    1.67
  12   0   7    3.88    0.26
  12   0   7    3.83    0.21
  14   0   7    4.40    0.23
  14   0   7    4.27    0.28
  14   0   7    4.19    0.27
  16   0   7   37.54    1.39
  16   0   7   37.56    1.38
  18   0   7    4.99    0.29
 -18   0  -7    4.83    0.21
 -20   0  -7   18.32    0.69
  20   0   7   19.39    0.74
  20   0   7   18.54    0.72
  20   0   7   18.42    0.73
  22   0   7    2.82    0.21
 -22   0  -7    2.82    0.16
  22   0   7    2.78    0.24
  22   0   7    2.69    0.24
  24   0   7    7.05    0.34
  24   0   7    6.65    0.34
  24   0   7    6.56    0.32
 -24   0  -7    6.49    0.28
  26   0   7    0.24    0.12
  26   0   7    0.29    0.12
  26   0   7    0.44    0.12
 -26   0  -7    0.54    0.12
  28   0   7    0.07    0.11
 -28   0  -7    0.06    0.07
  28   0   7    0.22    0.11
  28   0   7   -0.03    0.11
  30   0   7    0.46    0.11
 -30   0  -7    0.52    0.13
  30   0   7    0.74    0.22
  30   0   7    0.40    0.11
  32   0   7    0.05    0.10
 -32   0  -7    0.26    0.15
  34   0   7    0.71    0.17
  39  -1  -7    1.79    0.22
  39   1  -7    1.70    0.26
  39   1  -7    1.33    0.17
 -37  -1   7    0.11    0.19
  37   1  -7    0.13    0.10
 -35  -1   7    1.44    0.28
  35  -1  -7    1.09    0.19
  35  -1  -7    1.09    0.30
  35   1  -7    0.85    0.17
 -35   1   7    0.65    0.25
  33  -1  -7    6.17    0.28
 -33  -1   7    5.71    0.44
  33  -1  -7    6.48    0.38
  33   1  -7    6.38    0.29
 -33   1   7    5.71    0.46
 -31  -1   7    4.12    0.32
  31  -1  -7    4.06    0.23
 -31  -1   7    4.87    0.32
  31  -1  -7    4.14    0.33
  31   1  -7    4.06    0.26
 -31   1   7    4.65    0.27
 -31   1   7    4.40    0.38
  31   1  -7    4.05    0.23
  29  -1  -7    4.97    0.34
 -29  -1   7    4.91    0.33
  29  -1  -7    4.86    0.34
 -29   1   7    4.97    0.38
  29   1  -7    5.23    0.28
 -29   1   7    5.32    0.30
  27  -1  -7    1.28    0.28
  27  -1  -7    0.98    0.16
 -27  -1   7    0.68    0.16
 -27   1   7    1.01    0.21
  27   1  -7    0.77    0.15
 -27   1   7    1.08    0.31
  25  -1  -7    0.33    0.08
 -25  -1   7    0.10    0.14
  25   1  -7    0.51    0.14
 -25   1   7    0.28    0.17
 -25   1   7    0.71    0.20
  23  -1  -7    6.87    0.30
 -23  -1   7    7.70    0.37
  23   1  -7    7.89    0.32
 -23   1   7    7.97    0.36
 -23   1   7    7.44    0.42
  21  -1  -7    0.82    0.13
 -21  -1   7    0.89    0.16
 -21   1   7    0.91    0.30
  21   1  -7    0.86    0.12
 -21   1   7    0.75    0.12
 -19  -1   7    0.56    0.11
 -19  -1   7    0.52    0.12
 -19   1   7    0.70    0.18
 -19   1   7    0.48    0.16
  19   1  -7    0.62    0.10
 -17  -1   7    3.25    0.16
 -17  -1   7    3.33    0.36
 -17  -1   7    3.38    0.23
 -17   1   7    3.86    0.22
 -17   1   7    2.89    0.31
 -15  -1   7   13.64    0.55
 -15  -1   7   14.44    0.52
 -15   1   7   14.23    0.60
 -15   1   7   14.30    0.56
  15   1  -7   14.03    0.75
 -13  -1   7    9.67    0.42
 -13  -1   7    9.73    0.49
 -13  -1   7   10.57    0.38
 -13   1   7    9.78    0.40
  13   1  -7    9.82    0.90
  13   1  -7    9.66    0.57
  13   1  -7    9.89    0.38
 -13   1   7    9.84    0.45
 -11   1   7   18.37    0.85
  11   1  -7   19.92    1.02
  11   1  -7   19.31    0.81
  11   1  -7   18.04    0.80
  -9  -1   7    7.61    0.30
  -9  -1   7    7.78    0.34
   9  -1  -7    7.75    0.57
  -9   1   7    7.60    0.39
   9   1  -7    7.81    0.36
   9   1  -7    7.52    0.44
   9   1  -7    7.67    0.64
  -9   1   7    7.42    0.38
   7  -1  -7   18.54    0.88
   7   1  -7   16.66    0.88
   7   1  -7   17.74    0.68
   7   1  -7   17.13    0.71
   5  -1  -7   39.22    1.56
   5   1  -7   38.22    1.57
   5   1  -7   37.12    1.40
   5   1  -7   38.31    1.42
   3  -1  -7   10.87    0.60
   3   1  -7   10.21    0.67
   1  -1  -7   60.53    2.28
   1   1  -7   59.09    2.30
   1  -1   7   26.97    0.99
   1  -1   7   24.73    0.96
  -1   1  -7   24.82    1.13
   3  -1   7   14.93    0.58
   3  -1   7   14.52    0.59
   3   1   7   15.54    0.60
  -3   1  -7   15.43    0.84
   5  -1   7    4.31    0.30
   5  -1   7    4.20    0.24
   5  -1   7    4.68    0.67
   5  -1   7    4.00    0.27
   5   1   7    4.37    0.24
  -5   1  -7    4.29    0.24
  -5   1  -7    4.16    0.44
  -5   1  -7    4.19    0.58
   7  -1   7    4.48    0.26
   7  -1   7    4.17    0.29
  -7   1  -7    4.09    0.24
   7   1   7    4.03    0.21
  -7   1  -7    4.17    0.64
   9  -1   7    0.52    0.13
   9  -1   7    0.79    0.16
   9  -1   7    0.73    0.15
   9  -1   7    0.53    0.12
  -9   1  -7    0.68    0.41
  -9   1  -7    0.54    0.12
   9   1   7    0.74    0.12
  11  -1   7   14.79    0.58
  11  -1   7   14.30    0.60
  11  -1   7   13.88    0.58
  11  -1   7   14.73    0.57
 -11   1  -7   12.00    1.06
  11   1   7   14.49    0.54
  11   1   7   14.65    0.59
  13  -1   7    1.94    0.18
  13  -1   7    1.77    0.27
  13  -1   7    2.01    0.23
  13  -1   7    1.69    0.20
  13   1   7    1.92    0.15
  13   1   7    1.69    0.26
  15  -1   7   17.76    0.69
  15  -1   7   17.41    0.69
  15  -1   7   17.39    0.71
  15  -1   7   17.01    0.67
  15   1   7   16.39    0.72
  15   1   7   17.84    0.66
 -15   1  -7   17.66    0.64
  17  -1   7   10.78    0.47
  17  -1   7   10.56    0.45
  17  -1   7   11.25    0.51
  17   1   7   10.65    0.46
 -17   1  -7   10.79    0.41
  17   1   7    9.92    0.45
  19  -1   7   38.36    1.39
 -19  -1  -7   36.44    1.35
  19  -1   7   37.35    1.38
  19  -1   7   38.23    1.41
  19  -1   7   36.65    1.38
  19   1   7   35.99    1.37
  19   1   7   37.07    1.37
  19   1   7   38.78    1.39
 -19   1  -7   37.18    1.35
  21  -1   7    0.45    0.13
 -21  -1  -7    0.44    0.11
  21  -1   7    0.48    0.17
  21  -1   7    0.47    0.12
  21  -1   7    0.45    0.13
  21   1   7    0.63    0.15
  21   1   7    0.48    0.13
 -21   1  -7    0.57    0.13
  21   1   7    0.60    0.14
  23  -1   7    0.04    0.12
 -23  -1  -7    0.08    0.06
  23  -1   7   -0.19    0.12
  23  -1   7    0.06    0.11
 -23   1  -7    0.09    0.08
  23   1   7   -0.13    0.12
  23   1   7    0.06    0.09
  23   1   7   -0.02    0.12
  25  -1   7    1.51    0.20
  25  -1   7    1.34    0.24
 -25  -1  -7    1.65    0.13
  25  -1   7    1.63    0.21
  25   1   7    1.61    0.18
 -25   1  -7    1.68    0.14
  25   1   7    1.74    0.23
  25   1   7    1.60    0.23
  27  -1   7    0.92    0.26
 -27  -1  -7    0.86    0.11
  27  -1   7    0.87    0.19
  27  -1   7    0.81    0.20
 -27   1  -7    0.72    0.14
  27   1   7    1.06    0.23
  27   1   7    0.91    0.21
  27   1   7    0.82    0.17
  29  -1   7    0.86    0.25
 -29  -1  -7    0.73    0.12
  29  -1   7    0.77    0.17
  29  -1   7    0.79    0.17
  29   1   7    1.12    0.16
 -29   1  -7    0.71    0.16
  29   1   7    1.24    0.21
 -31  -1  -7    1.07    0.15
  31  -1   7    0.89    0.17
  31   1   7    1.25    0.21
 -31   1  -7    1.20    0.17
  31   1   7    1.03    0.18
  33  -1   7    0.66    0.17
 -33  -1  -7    0.96    0.17
  38  -2  -7    0.89    0.21
  38   2  -7    0.78    0.15
  36  -2  -7    0.71    0.21
  36  -2  -7    0.77    0.21
 -36  -2   7    0.71    0.15
  36   2  -7    0.94    0.15
  34  -2  -7    2.39    0.20
 -34  -2   7    1.92    0.26
  34   2  -7    2.04    0.18
  32  -2  -7    1.13    0.17
 -32   2   7    1.06    0.26
  30  -2  -7    1.64    0.17
  30   2  -7    1.60    0.17
 -30   2   7    1.65    0.21
 -30   2   7    1.47    0.39
  30   2  -7    1.65    0.19
 -28  -2   7    3.21    0.39
  28  -2  -7    3.94    0.22
 -28   2   7    3.07    0.40
  28   2  -7    3.91    0.22
 -28   2   7    3.89    0.26
 -26  -2   7   -0.33    0.21
  26  -2  -7   -0.07    0.09
 -26   2   7   -0.01    0.19
 -26   2   7    0.05    0.11
  26   2  -7    0.05    0.08
  24  -2  -7    0.65    0.16
 -24  -2   7    0.40    0.17
  24   2  -7    0.74    0.14
 -24   2   7    0.46    0.19
 -24   2   7    0.37    0.11
 -22  -2   7    4.69    0.24
 -22  -2   7    5.16    0.34
  22  -2  -7    4.80    0.24
 -22   2   7    4.94    0.27
  22   2  -7    5.10    0.24
 -20  -2   7    6.38    0.26
  20  -2  -7    6.06    0.28
  20   2  -7    6.24    0.27
 -20   2   7    6.42    0.31
 -20   2   7    6.67    0.41
 -18  -2   7    4.33    0.29
  18   2  -7    4.69    0.21
 -16  -2   7    0.88    0.22
 -16  -2   7    0.92    0.10
 -16  -2   7    0.86    0.25
 -16   2   7    0.60    0.12
  16   2  -7    0.83    0.11
 -16   2   7    0.94    0.28
 -14  -2   7    2.38    0.14
 -14  -2   7    2.69    0.23
 -14  -2   7    2.71    0.27
 -14   2   7    2.10    0.29
 -14   2   7    2.07    0.21
 -12  -2   7    2.79    0.14
 -12  -2   7    2.65    0.22
 -12  -2   7    2.96    0.27
 -12   2   7    2.54    0.22
 -12   2   7    2.61    0.29
  12   2  -7    2.51    0.57
  12   2  -7    2.56    0.16
 -10  -2   7    6.95    0.33
 -10  -2   7    6.95    0.28
 -10  -2   7    7.63    0.36
  10   2  -7    8.13    1.07
 -10   2   7    7.18    0.38
 -10   2   7    6.44    0.33
  -8  -2   7   18.32    0.68
  -8  -2   7   16.64    0.66
  -8  -2   7   17.28    0.67
  -8  -2   7   16.83    0.63
   8   2  -7   15.84    0.80
  -8   2   7   16.30    0.64
  -8   2   7   16.74    0.66
   8   2  -7   16.31    1.05
  -6  -2   7    3.56    0.23
  -6  -2   7    3.84    0.25
  -6  -2   7    3.71    0.17
  -6  -2   7    3.66    0.25
   6  -2  -7    3.72    0.55
   6   2  -7    2.96    0.44
   6   2  -7    3.96    1.12
  -6   2   7    3.19    0.28
  -4  -2   7   24.96    0.93
  -4  -2   7   24.17    0.92
  -4  -2   7   26.49    0.94
  -4  -2   7   23.55    0.93
  -4   2   7   23.22    0.88
   4   2  -7   20.31    1.52
   4   2  -7   23.39    0.95
  -2  -2   7    0.26    0.08
  -2  -2   7    0.38    0.12
  -2  -2   7    0.13    0.11
  -2  -2   7    0.21    0.11
   2   2  -7   -0.01    0.20
   2   2  -7    0.41    0.43
   0  -2   7   15.61    0.58
   0  -2   7   15.68    0.61
   0  -2   7   15.55    0.61
   0  -2   7   14.81    0.60
   0   2  -7   14.32    0.66
   2  -2   7    3.59    0.24
   2  -2   7    3.46    0.25
   2  -2   7    3.43    0.19
  -2   2  -7    4.21    0.74
  -2   2  -7    3.50    0.35
   4  -2   7   18.30    0.69
   4  -2   7   18.35    0.71
   4  -2   7   18.28    0.71
   4   2   7   17.85    0.65
  -4   2  -7   16.46    1.09
  -4   2  -7   16.85    0.73
   6  -2   7    7.48    0.37
   6  -2   7    8.16    0.36
   6  -2   7    7.93    0.36
   6   2   7    7.12    0.60
   6   2   7    7.57    0.32
   8  -2   7   13.64    0.57
   8  -2   7   13.91    0.56
   8  -2   7   14.09    0.56
   8   2   7   11.33    0.64
  -8   2  -7   13.32    0.49
   8   2   7   13.06    0.49
  10  -2   7    6.26    0.32
  10  -2   7    6.09    0.32
  10  -2   7    6.33    0.32
 -10   2  -7    6.38    0.26
  10   2   7    5.98    0.28
  12  -2   7    3.98    0.30
  12  -2   7    4.49    0.26
 -12   2  -7    4.34    0.21
  12   2   7    4.43    0.22
  14  -2   7    6.02    0.32
  14  -2   7    5.78    0.32
  14  -2   7    5.86    0.33
  14   2   7    5.94    0.27
 -14   2  -7    5.72    0.26
  16  -2   7   13.01    0.53
  16  -2   7   12.90    0.54
  16  -2   7   12.55    0.55
 -16   2  -7   13.12    0.50
  16   2   7   12.76    0.51
  18  -2   7    4.33    0.30
  18  -2   7    4.19    0.27
  18  -2   7    3.93    0.28
  18  -2   7    4.12    0.30
  18   2   7    4.44    0.23
  18   2   7    4.48    0.37
 -18   2  -7    4.38    0.22
  20  -2   7    5.96    0.31
  20  -2   7    5.87    0.32
 -20  -2  -7    5.71    0.25
  20  -2   7    5.79    0.35
  20  -2   7    5.40    0.35
  20   2   7    5.46    0.39
 -20   2  -7    5.93    0.27
  20   2   7    5.84    0.27
 -22  -2  -7   11.08    0.43
  22  -2   7   11.54    0.52
  22  -2   7   11.49    0.48
  22  -2   7   11.66    0.49
  22  -2   7   10.90    0.52
  22   2   7   11.53    0.47
 -22   2  -7   11.67    0.46
  22   2   7   11.61    0.53
  24  -2   7    4.28    0.48
  24  -2   7    4.03    0.27
 -24  -2  -7    4.04    0.19
  24  -2   7    4.04    0.52
  24   2   7    3.85    0.21
 -24   2  -7    3.78    0.21
  26  -2   7    2.65    0.23
 -26  -2  -7    2.90    0.16
  26  -2   7    3.13    0.29
  26   2   7    3.09    0.19
 -26   2  -7    2.88    0.18
  26   2   7    2.83    0.30
 -28  -2  -7    2.01    0.14
  28  -2   7    1.83    0.19
  28  -2   7    2.07    0.29
 -28   2  -7    1.90    0.17
  28   2   7    2.14    0.17
  28   2   7    1.96    0.29
 -30  -2  -7    0.95    0.13
  30  -2   7    1.13    0.18
  30   2   7    1.03    0.15
  32  -2   7    1.19    0.17
 -32  -2  -7    1.70    0.17
  32   2   7    1.23    0.23
  37  -3  -7    1.23    0.21
 -37  -3   7    1.04    0.24
  37   3  -7    0.76    0.15
 -35  -3   7    0.63    0.14
  35  -3  -7    0.95    0.21
  35   3  -7    0.54    0.15
 -35   3   7    0.47    0.16
  33  -3  -7    1.00    0.19
  33  -3  -7    0.90    0.22
  33   3  -7    0.62    0.15
 -33   3   7    0.79    0.17
  31  -3  -7    1.17    0.24
  31  -3  -7    1.02    0.18
  31   3  -7    0.96    0.16
  29  -3  -7    0.18    0.09
  29   3  -7    0.23    0.10
 -29   3   7    0.28    0.23
  27  -3  -7    3.60    0.22
 -27   3   7    3.34    0.40
  27   3  -7    3.82    0.21
  25  -3  -7    3.55    0.23
 -25  -3   7    3.43    0.18
  25   3  -7    3.45    0.20
 -25   3   7    2.95    0.39
 -25   3   7    3.26    0.24
  23  -3  -7   16.81    0.64
 -23  -3   7   16.69    0.62
 -23   3   7   16.92    0.67
 -23   3   7   16.53    0.75
  23   3  -7   17.81    0.65
 -21  -3   7    6.92    0.29
  21  -3  -7    7.41    0.33
 -21   3   7    7.12    0.46
  21   3  -7    7.29    0.30
 -21   3   7    6.79    0.35
 -19  -3   7    1.59    0.13
  19  -3  -7    1.72    0.19
  19   3  -7    1.85    0.14
 -19   3   7    1.39    0.34
 -19   3   7    1.53    0.21
 -17  -3   7    0.90    0.12
 -17   3   7    0.85    0.20
 -17   3   7    0.71    0.21
 -17   3   7    0.44    0.19
  17   3  -7    0.94    0.13
 -15  -3   7    8.12    0.31
 -15  -3   7    7.60    0.41
 -15   3   7    7.75    0.37
 -15   3   7    7.91    0.45
  15   3  -7    8.05    0.32
 -13  -3   7    5.10    0.30
 -13  -3   7    5.02    0.21
 -13  -3   7    4.46    0.32
 -13   3   7    5.16    0.30
 -13   3   7    4.49    0.36
  13   3  -7    4.91    0.22
 -11  -3   7    5.57    0.32
 -11  -3   7    5.81    0.31
 -11  -3   7    5.04    0.24
  11   3  -7    5.32    0.23
 -11   3   7    5.08    0.32
 -11   3   7    4.85    0.40
  -9  -3   7    1.45    0.22
  -9  -3   7    1.19    0.11
  -9  -3   7    0.95    0.14
  -9   3   7    1.26    0.27
  -9   3   7    1.32    0.27
   9   3  -7    1.00    0.12
  -7  -3   7   74.55    2.94
  -7  -3   7   83.11    2.94
  -7  -3   7   84.90    2.95
  -7  -3   7   83.52    2.92
   7   3  -7   78.04    2.76
  -7   3   7   76.97    2.79
   7   3  -7   77.63    2.79
  -7   3   7   74.38    2.81
  -5  -3   7   14.40    0.60
  -5  -3   7   15.70    0.62
  -5  -3   7   15.39    0.61
  -5  -3   7   15.48    0.57
   5   3  -7   14.55    0.64
   5   3  -7   14.35    0.55
  -5   3   7   14.91    0.62
  -3  -3   7    1.06    0.11
  -3  -3   7    1.06    0.20
  -3  -3   7    0.85    0.13
  -3  -3   7    0.78    0.20
  -3   3   7    1.11    0.26
   3   3  -7    1.47    0.30
  -1  -3   7   10.90    0.48
  -1  -3   7   11.15    0.47
  -1  -3   7   11.88    0.49
  -1  -3   7   11.58    0.44
   1   3  -7   10.34    0.41
  -1   3   7   10.85    0.49
   1  -3   7    4.96    0.29
   1  -3   7    5.18    0.30
   1  -3   7    5.26    0.23
   1   3   7    4.58    0.27
  -1   3  -7    4.49    0.21
   1   3   7    4.50    0.34
   3  -3   7    5.17    0.30
   3  -3   7    5.03    0.28
   3  -3   7    5.00    0.23
   3   3   7    4.84    0.27
  -3   3  -7    5.03    0.22
   3   3   7    4.92    0.36
   5  -3   7    0.89    0.14
   5  -3   7    1.33    0.23
   5   3   7    1.12    0.17
  -5   3  -7    0.75    0.12
   5   3   7    1.44    0.31
   7  -3   7    2.90    0.23
   7  -3   7    2.72    0.19
  -7   3  -7    3.04    0.18
   7   3   7    3.00    0.33
   9  -3   7   16.21    0.65
   9  -3   7   16.61    0.67
   9  -3   7   16.09    0.65
   9   3   7   16.06    0.60
  -9   3  -7   16.09    0.59
   9   3   7   14.30    0.71
  11  -3   7    1.05    0.19
  11  -3   7    1.44    0.25
  11  -3   7    1.92    0.26
  11   3   7    1.16    0.34
 -11   3  -7    1.58    0.14
  13  -3   7    7.27    0.38
  13  -3   7    6.57    0.36
  13  -3   7    6.65    0.35
 -13   3  -7    6.83    0.30
  13   3   7    6.92    0.31
  15  -3   7    6.49    0.35
  15  -3   7    6.46    0.40
  15  -3   7    6.46    0.34
  15   3   7    6.75    0.30
 -15   3  -7    6.48    0.29
  17  -3   7    2.75    0.26
  17  -3   7    2.24    0.25
  17  -3   7    1.95    0.33
 -17  -3  -7    2.32    0.16
  17   3   7    2.56    0.18
 -17   3  -7    2.48    0.19
  19  -3   7   13.91    0.58
  19  -3   7   14.58    0.59
  19  -3   7   13.72    0.66
 -19  -3  -7   13.65    0.52
  19   3   7   14.61    0.56
 -19   3  -7   14.19    0.56
  21  -3   7    8.60    0.41
 -21  -3  -7    8.57    0.34
  21  -3   7    8.86    0.42
 -21   3  -7    8.59    0.36
  21   3   7    8.75    0.37
  23  -3   7    0.96    0.24
 -23  -3  -7    1.10    0.12
  23  -3   7    1.44    0.22
  23   3   7    1.08    0.16
 -23   3  -7    1.07    0.16
 -25  -3  -7    1.24    0.13
  25  -3   7    1.03    0.20
  25  -3   7    1.07    0.21
 -25   3  -7    1.23    0.17
  25   3   7    0.94    0.13
  27  -3   7    0.22    0.12
 -27  -3  -7    0.56    0.11
  27   3   7    0.27    0.08
 -29  -3  -7    0.34    0.07
  29  -3   7    0.19    0.12
  29   3   7    0.35    0.08
  34  -4  -7    1.25    0.25
 -34  -4   7    1.91    0.19
  34   4  -7    1.56    0.16
  32  -4  -7    1.76    0.28
  32  -4  -7    1.98    0.21
  32   4  -7    1.37    0.16
  30  -4  -7    0.64    0.16
  30   4  -7    0.42    0.10
 -30   4   7    0.30    0.16
  28  -4  -7    0.37    0.16
  28  -4  -7    0.36    0.10
 -28   4   7    0.33    0.16
  28   4  -7    0.46    0.10
  26  -4  -7    0.05    0.17
  26  -4  -7    0.06    0.10
 -26   4   7   -0.03    0.17
 -26   4   7    0.36    0.23
  26   4  -7   -0.49    0.27
  24  -4  -7    1.68    0.19
 -24  -4   7    1.68    0.13
 -24   4   7    1.63    0.34
  22  -4  -7   10.38    0.58
  22  -4  -7   11.03    0.45
 -22  -4   7   10.78    0.41
 -22   4   7   11.14    0.57
  22   4  -7   10.85    0.44
 -22   4   7   11.06    0.53
  20  -4  -7    2.65    0.24
 -20  -4   7    2.43    0.14
 -20   4   7    2.35    0.37
  20   4  -7    2.43    0.19
 -20   4   7    2.42    0.33
  18  -4  -7    0.54    0.13
 -18  -4   7    0.69    0.10
 -18   4   7    0.84    0.18
 -18   4   7    0.72    0.20
  18   4  -7    0.71    0.14
 -16  -4   7    4.51    0.20
  16  -4  -7    4.42    0.28
 -16   4   7    4.70    0.35
 -16   4   7    4.53    0.32
  16   4  -7    4.81    0.23
 -16   4   7    3.95    0.39
  14  -4  -7    0.21    0.12
 -14  -4   7    0.40    0.10
 -14   4   7    0.29    0.18
 -14   4   7    0.10    0.16
  14   4  -7    0.24    0.08
 -12  -4   7    0.72    0.10
  12   4  -7    0.68    0.13
 -12   4   7    1.00    0.31
 -10  -4   7   12.21    0.51
 -10  -4   7   12.14    0.46
 -10  -4   7   11.58    0.53
  10   4  -7   11.97    0.46
 -10   4   7   12.32    0.57
  10   4  -7   11.56    0.55
  -8  -4   7    0.60    0.15
  -8  -4   7    0.48    0.15
  -8  -4   7    0.65    0.10
   8   4  -7    0.63    0.13
   8   4  -7    0.49    0.17
  -8   4   7    0.38    0.17
  -6  -4   7   24.54    0.97
  -6  -4   7   26.13    0.96
  -6  -4   7   26.34    1.04
   6   4  -7   26.64    0.99
   6   4  -7   26.39    0.95
  -6   4   7   24.87    1.06
  -4  -4   7   43.01    1.63
  -4  -4   7   46.34    1.66
   4   4  -7   43.80    1.64
   4   4  -7   45.27    1.61
  -2  -4   7   19.83    0.86
  -2  -4   7   18.68    0.74
   2   4  -7   19.06    0.75
   2   4  -7   18.86    0.71
   0  -4   7    0.89    0.21
   0   4  -7    1.37    0.23
   0   4  -7    0.97    0.14
   0   4   7    1.14    0.35
   2  -4   7    6.13    0.32
   2  -4   7    6.23    0.39
   2  -4   7    5.59    0.26
  -2   4  -7    5.73    0.27
  -2   4  -7    6.55    0.38
   2   4   7    6.10    0.39
   4  -4   7    2.39    0.25
   4  -4   7    2.23    0.15
   4  -4   7    2.31    0.27
   4   4   7    2.56    0.29
  -4   4  -7    2.30    0.25
   4   4   7    2.21    0.29
  -4   4  -7    2.28    0.17
   6  -4   7    3.09    0.17
   6  -4   7    2.68    0.29
   6  -4   7    2.78    0.26
   6   4   7    3.02    0.30
  -6   4  -7    3.13    0.19
   6   4   7    2.82    0.23
   8  -4   7    3.21    0.18
   8  -4   7    3.22    0.27
   8  -4   7    2.90    0.30
   8   4   7    3.17    0.22
   8   4   7    3.38    0.31
  -8   4  -7    3.47    0.20
  10  -4   7    3.87    0.27
  10  -4   7    3.06    0.33
  10  -4   7    3.47    0.20
  10   4   7    3.19    0.22
 -10   4  -7    3.48    0.21
  10   4   7    3.79    0.31
  12  -4   7    8.14    0.40
  12  -4   7    8.09    0.34
  12  -4   7    8.23    0.46
  12   4   7    8.25    0.43
  12   4   7    8.45    0.37
 -14  -4  -7    9.34    0.36
  14  -4   7    8.39    0.50
  14  -4   7    9.82    0.43
  14   4   7   10.44    0.42
 -14   4  -7    9.80    0.42
  16  -4   7    4.22    0.28
 -16  -4  -7    3.69    0.18
  16   4   7    4.19    0.22
 -16   4  -7    3.96    0.23
  18  -4   7    8.14    0.39
 -18  -4  -7    7.83    0.31
 -18   4  -7    7.99    0.34
  18   4   7    7.97    0.34
  20  -4   7    0.24    0.11
 -20  -4  -7    0.34    0.06
  20   4   7    0.43    0.13
 -20   4  -7    1.02    0.17
  22  -4   7    0.31    0.10
 -22  -4  -7    0.21    0.06
  22   4   7    0.26    0.08
 -24  -4  -7    0.31    0.06
  24  -4   7    0.27    0.10
 -24   4  -7    0.26    0.10
  24   4   7    0.40    0.11
 -26  -4  -7    1.07    0.13
  26  -4   7    1.15    0.19
  26   4   7    1.10    0.12
 -26   4  -7    0.94    0.15
  29  -5  -7    0.04    0.11
  29   5  -7    0.04    0.13
  27   5  -7    0.04    0.12
  27   5  -7   -0.15    0.23
  25  -5  -7    0.94    0.18
  25   5  -7    0.41    0.20
  25   5  -7    0.66    0.18
  23  -5  -7    0.11    0.10
 -23  -5   7    0.18    0.06
  23   5  -7    0.02    0.19
 -23   5   7    0.21    0.22
 -21  -5   7    1.50    0.12
  21  -5  -7    1.53    0.19
  21   5  -7    1.65    0.31
 -21   5   7    1.85    0.36
  19  -5  -7    0.15    0.10
 -19  -5   7    0.13    0.06
 -19   5   7   -0.25    0.19
  19   5  -7    0.09    0.17
  17  -5  -7    1.54    0.20
 -17  -5   7    1.34    0.11
  17   5  -7    1.29    0.19
 -17   5   7    1.35    0.35
  15  -5  -7    1.51    0.20
 -15  -5   7    1.64    0.12
 -15   5   7    1.19    0.33
 -13  -5   7    0.10    0.05
  13  -5  -7    0.03    0.11
  13   5  -7    0.03    0.16
 -13   5   7    0.12    0.18
  11  -5  -7    1.97    0.22
 -11  -5   7    2.52    0.14
 -11   5   7    2.43    0.33
  11   5  -7    2.44    0.18
  11   5  -7    1.89    0.36
   9  -5  -7    0.01    0.10
  -9  -5   7    0.17    0.06
   9   5  -7    0.30    0.09
  -9   5   7    0.25    0.17
   7  -5  -7    5.82    0.31
  -7  -5   7    6.27    0.25
   7   5  -7    6.58    0.30
  -7   5   7    7.18    0.41
   7   5  -7    6.45    0.36
  -5  -5   7    1.18    0.11
   5  -5  -7    0.86    0.14
  -5   5   7    1.06    0.30
   5   5  -7    1.01    0.22
   5   5  -7    0.99    0.19
  -3  -5   7   10.95    0.41
  -3  -5   7   10.78    0.47
  -3  -5   7   10.18    0.50
   3   5  -7   10.80    0.46
  -3   5   7   10.89    0.51
   3   5  -7   10.00    0.48
  -1  -5   7    0.31    0.12
  -1  -5   7    0.41    0.14
  -1  -5   7    0.39    0.11
   1   5  -7    0.39    0.12
   1   5  -7    0.46    0.10
  -1   5   7    0.29    0.16
   1  -5   7    3.62    0.27
  -1  -5  -7    3.67    0.23
   1  -5   7    3.61    0.27
   1  -5   7    3.65    0.29
   1  -5   7    3.95    0.18
  -1   5  -7    3.76    0.22
  -1   5  -7    3.82    0.26
   1   5   7    4.13    0.33
   3  -5   7    2.69    0.25
   3  -5   7    2.77    0.25
   3  -5   7    2.17    0.29
   3  -5   7    2.93    0.16
  -3   5  -7    2.81    0.20
  -3   5  -7    3.02    0.24
   3   5   7    2.84    0.29
   5  -5   7    3.30    0.26
   5  -5   7    3.68    0.31
   5  -5   7    3.41    0.18
   5  -5   7    3.49    0.26
  -5   5  -7    3.28    0.26
  -5   5  -7    3.28    0.21
   5   5   7    3.88    0.31
   5   5   7    3.68    0.29
   7  -5   7    1.73    0.31
   7  -5   7    1.79    0.23
   7  -5   7    1.99    0.22
  -7  -5  -7    1.60    0.15
   7  -5   7    1.72    0.13
   7   5   7    1.79    0.24
  -7   5  -7    1.71    0.17
   7   5   7    1.93    0.26
  -7   5  -7    1.83    0.23
   9  -5   7    0.99    0.23
  -9  -5  -7    1.10    0.14
   9  -5   7    1.08    0.12
   9  -5   7    1.44    0.21
  -9   5  -7    1.27    0.21
   9   5   7    1.13    0.26
   9   5   7    1.08    0.21
  -9   5  -7    1.26    0.17
  11  -5   7    3.70    0.28
 -11  -5  -7    3.75    0.18
  11  -5   7    3.28    0.20
 -11   5  -7    3.74    0.27
  11   5   7    3.60    0.25
  13  -5   7    4.22    0.20
  13  -5   7    4.55    0.30
 -13  -5  -7    4.17    0.20
 -13   5  -7    4.08    0.27
  13   5   7    4.33    0.23
  15  -5   7    0.16    0.07
 -15  -5  -7    0.20    0.06
  15  -5   7    0.23    0.11
 -15   5  -7    0.31    0.12
  15   5   7    0.44    0.09
 -17  -5  -7    5.69    0.24
  17  -5   7    5.77    0.30
 -17   5  -7    5.01    0.27
  17   5   7    5.23    0.24
  19  -5   7    1.84    0.21
 -19  -5  -7    1.96    0.14
  19   5   7    1.45    0.14
 -19   5  -7    1.55    0.17
  21  -5   7    0.48    0.14
 -21  -5  -7    0.64    0.12
  21  -5   7    0.56    0.10
 -21   5  -7    0.67    0.15
  21   5   7    0.60    0.11
  23  -5   7    1.82    0.19
  23  -5   7    2.12    0.15
 -23  -5  -7    1.94    0.15
 -23   5  -7    1.68    0.15
  23   5   7    1.88    0.13
  22  -6  -7    0.12    0.10
  22  -6  -7    0.13    0.07
  22   6  -7    0.45    0.21
  20  -6  -7   -0.02    0.09
  20  -6  -7    0.07    0.07
 -20  -6   7    0.07    0.05
 -20   6   7    0.00    0.29
  20   6  -7    0.02    0.19
 -18  -6   7    0.10    0.05
  18  -6  -7    0.18    0.08
  18  -6  -7    0.22    0.09
  18   6  -7    0.43    0.33
 -18   6   7    0.10    0.19
 -16  -6   7    4.61    0.19
  16  -6  -7    4.19    0.23
  16  -6  -7    4.26    0.23
  16   6  -7    4.19    0.31
 -16   6   7    4.61    0.35
  14  -6  -7    1.27    0.16
 -14  -6   7    1.32    0.10
  14  -6  -7    1.31    0.17
  14   6  -7    0.96    0.16
 -14   6   7    1.07    0.29
  12  -6  -7    0.45    0.10
  12  -6  -7    0.41    0.09
 -12  -6   7    0.60    0.09
  12   6  -7    0.48    0.15
 -12   6   7    0.50    0.16
  10  -6  -7    0.67    0.15
  10  -6  -7    0.91    0.15
 -10  -6   7    0.86    0.09
 -10   6   7    0.77    0.16
  10   6  -7    1.29    0.27
   8  -6  -7    1.69    0.20
  -8  -6   7    2.01    0.11
   8  -6  -7    1.71    0.17
   8   6  -7    1.91    0.29
  -8   6   7    2.11    0.27
   6  -6  -7    0.99    0.15
  -6  -6   7    1.22    0.10
  -6   6   7    1.48    0.26
   6   6  -7    1.34    0.30
  -4  -6   7    0.22    0.05
   4  -6  -7    0.11    0.08
   4   6  -7    0.19    0.17
  -4   6   7    0.13    0.15
  -2  -6   7    1.52    0.11
   2  -6  -7    1.21    0.15
  -2   6   7    1.74    0.26
   2   6  -7    1.29    0.34
   2   6  -7    1.41    0.19
   0  -6   7    0.35    0.09
   0  -6  -7    0.70    0.13
   0   6  -7    0.70    0.20
   0   6   7    0.70    0.23
   0   6  -7    0.73    0.17
  -2  -6  -7    1.00    0.14
   2  -6   7    1.13    0.10
   2  -6   7    0.73    0.21
  -2   6  -7    2.05    0.53
   2   6   7    0.84    0.23
  -2   6  -7    0.74    0.17
   4  -6   7    2.94    0.15
  -4  -6  -7    2.93    0.17
   4  -6   7    2.83    0.24
  -4   6  -7    3.00    0.21
   4   6   7    3.10    0.24
  -6  -6  -7    0.75    0.13
   6  -6   7    1.14    0.27
   6  -6   7    0.71    0.20
   6  -6   7    0.95    0.09
  -6   6  -7    0.90    0.15
   6   6   7    0.92    0.19
  -8  -6  -7    0.42    0.07
   8  -6   7    0.73    0.19
   8  -6   7    0.74    0.09
   8  -6   7    0.49    0.13
  -8   6  -7    0.56    0.15
 -10  -6  -7    0.95    0.12
  10  -6   7    1.18    0.19
  10  -6   7    0.59    0.12
  10  -6   7    0.81    0.10
 -10   6  -7    0.77    0.15
 -12  -6  -7    0.08    0.07
  12  -6   7    0.06    0.11
  12  -6   7    0.14    0.05
  12  -6   7    0.00    0.10
 -12   6  -7    0.08    0.09
  14  -6   7    0.21    0.12
  14  -6   7    0.27    0.10
 -14  -6  -7    0.64    0.12
  14  -6   7    0.21    0.06
 -14   6  -7    0.26    0.08
  16  -6   7    0.19    0.10
 -16  -6  -7    0.48    0.13
  16  -6   7    0.21    0.10
 -16   6  -7    0.25    0.08
   9  -7  -7    1.41    0.16
  -9  -7   7    1.81    0.09
   9   7  -7    1.67    0.36
  -7  -7   7    1.45    0.09
  -7   7   7    1.74    0.24
   7   7  -7    1.53    0.29
   5  -7  -7    1.33    0.15
  -5  -7   7    1.38    0.09
   5   7  -7    0.53    0.23
   3  -7  -7    3.31    0.19
  -3  -7   7    3.77    0.15
   1  -7  -7    0.53    0.13
  -1  -7   7    0.61    0.07
  -1  -7  -7    1.54    0.14
   1  -7   7    1.54    0.09
  -3  -7  -7    0.83    0.13
   3  -7   7    0.44    0.07
  38   0  -8    0.21    0.15
 -36   0   8    0.15    0.19
  36   0  -8    0.11    0.13
 -34   0   8    0.97    0.28
 -34   0   8    0.22    0.12
  34   0  -8    0.52    0.10
  34   0  -8    0.34    0.13
  32   0  -8    7.66    0.33
 -30   0   8    8.21    0.39
  30   0  -8    8.01    0.34
  30   0  -8    7.85    0.39
 -30   0   8    8.47    0.43
 -28   0   8    3.73    0.32
  28   0  -8    3.83    0.27
 -28   0   8    3.46    0.27
 -26   0   8    0.46    0.16
 -26   0   8    0.27    0.12
  26   0  -8    0.71    0.15
 -24   0   8    5.29    0.30
 -24   0   8    5.11    0.35
  24   0  -8    5.37    0.25
  22   0  -8    0.60    0.13
 -22   0   8    0.42    0.12
 -22   0   8    0.34    0.15
 -20   0   8    2.44    0.28
  20   0  -8    2.38    0.17
 -20   0   8    2.67    0.22
 -18   0   8    0.90    0.18
 -18   0   8    1.16    0.24
 -16   0   8    0.23    0.14
 -16   0   8    0.08    0.10
 -14   0   8    3.53    0.22
 -14   0   8    4.05    0.29
 -12   0   8   11.20    0.50
  12   0  -8   10.70    0.96
 -12   0   8   11.63    0.45
 -10   0   8    4.94    0.32
 -10   0   8    4.72    0.25
 -10   0   8    4.89    0.22
  -8   0   8    1.98    0.15
   8   0  -8    1.40    0.40
  -8   0   8    1.78    0.18
  -6   0   8   11.19    0.53
  -6   0   8   11.10    0.57
  -6   0   8    9.68    0.43
   6   0  -8   10.38    0.77
   4   0  -8    1.90    0.57
  -4   0   8    1.54    0.23
  -2   0   8   84.19    2.95
   2   0  -8   79.11    3.12
   0   0  -8   36.27    1.60
   0   0   8   39.61    1.39
   2   0   8   15.48    0.60
   2   0   8   15.54    0.60
  -2   0  -8   15.13    0.90
   4   0   8    9.48    0.39
  -4   0  -8   10.43    0.81
   4   0   8    9.38    0.44
   4   0   8    8.82    0.41
  -6   0  -8   12.07    0.89
   6   0   8   10.73    0.47
   6   0   8   11.18    0.49
   6   0   8   10.81    0.45
   8   0   8    3.01    0.20
   8   0   8    3.66    0.26
   8   0   8    3.50    0.25
  10   0   8    0.61    0.13
  10   0   8    0.53    0.15
  10   0   8    0.36    0.14
  12   0   8    3.23    0.27
  12   0   8    3.25    0.21
  14   0   8   11.82    0.48
  14   0   8   11.50    0.50
  14   0   8   11.68    0.51
  16   0   8   31.51    1.17
  16   0   8   32.18    1.18
  16   0   8   30.78    1.18
 -18   0  -8    0.11    0.07
  18   0   8    0.01    0.10
  18   0   8    0.04    0.12
  18   0   8    0.07    0.13
  18   0   8    0.07    0.14
  20   0   8   17.88    0.70
  20   0   8   17.94    0.69
 -20   0  -8   16.69    0.66
  20   0   8   18.23    0.70
  22   0   8   14.70    0.59
 -22   0  -8   14.04    0.55
  22   0   8   14.88    0.60
  22   0   8   14.46    0.58
  24   0   8    2.55    0.24
 -24   0  -8    2.00    0.15
  24   0   8    1.97    0.20
  26   0   8    0.09    0.11
 -26   0  -8    0.13    0.07
  26   0   8    0.15    0.11
  28   0   8    1.10    0.19
  28   0   8    1.30    0.19
 -28   0  -8    1.49    0.14
 -30   0  -8    0.35    0.10
  30   0   8    0.39    0.11
  32   0   8    2.34    0.20
 -32   0  -8    2.21    0.21
  39  -1  -8    0.19    0.12
  39   1  -8    0.04    0.11
 -37  -1   8    0.28    0.17
  37   1  -8    0.25    0.11
  35  -1  -8    1.64    0.18
 -35  -1   8    1.18    0.27
 -35   1   8    1.21    0.37
  35   1  -8    1.37    0.18
 -33  -1   8    0.98    0.15
  33  -1  -8    1.11    0.16
 -33  -1   8    1.31    0.25
  33   1  -8    1.10    0.19
  33   1  -8    1.08    0.18
 -33   1   8    1.00    0.20
 -33   1   8    1.01    0.33
 -31  -1   8    0.34    0.25
 -31  -1   8    0.34    0.16
  31  -1  -8    0.14    0.09
  31  -1  -8    0.17    0.23
  31   1  -8    0.13    0.09
 -31   1   8    0.23    0.12
 -31   1   8    0.27    0.19
  31   1  -8    0.09    0.11
 -29  -1   8    4.93    0.31
 -29  -1   8    4.29    0.33
  29  -1  -8    4.11    0.24
  29  -1  -8    4.47    0.36
 -29   1   8    4.00    0.26
  29   1  -8    4.12    0.22
  29   1  -8    3.27    0.24
 -29   1   8    3.76    0.35
  27  -1  -8    3.16    0.33
  27  -1  -8    3.22    0.24
 -27  -1   8    3.12    0.28
 -27   1   8    3.13    0.24
  27   1  -8    2.65    0.22
 -27   1   8    2.66    0.33
 -25  -1   8    2.49    0.25
  25  -1  -8    2.55    0.33
  25  -1  -8    2.17    0.18
 -25   1   8    2.29    0.24
 -25   1   8    2.45    0.32
  25   1  -8    2.62    0.18
  23  -1  -8    9.73    0.49
 -23  -1   8   10.59    0.45
  23  -1  -8    9.89    0.40
  23   1  -8   10.33    0.42
 -23   1   8   10.96    0.45
 -23   1   8   10.31    0.51
  21  -1  -8    1.94    0.17
 -21  -1   8    2.66    0.24
 -21   1   8    2.47    0.30
 -21   1   8    2.08    0.21
  21   1  -8    1.95    0.15
 -19  -1   8    7.50    0.35
 -19  -1   8    7.74    0.31
 -19   1   8    8.00    0.41
 -19   1   8    7.66    0.35
  19   1  -8    7.35    0.31
 -17  -1   8    0.23    0.10
 -17  -1   8    0.30    0.06
 -17  -1   8    0.07    0.22
 -17   1   8    0.31    0.10
  17   1  -8    0.51    0.12
 -17   1   8    0.32    0.15
 -15  -1   8   11.72    0.45
 -15  -1   8   11.96    0.56
 -15  -1   8   12.24    0.48
 -15   1   8   11.74    0.52
 -15   1   8   12.11    0.48
 -13  -1   8   18.60    0.75
 -13  -1   8   18.72    0.68
 -13  -1   8   18.12    0.70
 -13   1   8   16.77    0.66
 -13   1   8   17.91    0.70
 -11  -1   8    9.82    0.41
  11  -1  -8   10.83    1.07
 -11  -1   8   10.34    0.47
 -11  -1   8    9.99    0.39
  11   1  -8    9.02    0.60
 -11   1   8    9.45    0.44
 -11   1   8    9.28    0.39
   9  -1  -8    3.22    0.71
  -9  -1   8    4.54    0.20
  -9  -1   8    4.27    0.24
  -9  -1   8    4.89    0.31
  -9   1   8    4.16    0.31
   9   1  -8    4.21    0.45
  -9   1   8    4.49    0.24
   9   1  -8    4.44    0.81
  -7  -1   8    6.69    0.27
  -7  -1   8    6.28    0.30
  -7  -1   8    6.75    0.35
   7  -1  -8    7.10    0.70
  -7   1   8    6.31    0.31
  -7   1   8    6.41    0.37
   7   1  -8    7.51    0.79
   5  -1  -8   40.04    1.74
  -5  -1   8   40.11    1.53
  -5  -1   8   42.33    1.54
  -5  -1   8   44.10    1.55
  -5  -1   8   44.23    1.53
   5   1  -8   37.71    1.70
  -5   1   8   39.52    1.48
  -3  -1   8   59.84    2.28
  -3  -1   8   61.94    2.29
  -3  -1   8   69.36    2.28
   3  -1  -8   60.85    2.45
  -3  -1   8   63.62    2.29
  -3   1   8   61.74    2.13
  -3   1   8   57.54    2.15
   3   1  -8   56.49    2.36
  -3   1   8   58.91    2.13
  -1  -1   8    1.89    0.19
   1  -1  -8    2.87    0.59
  -1  -1   8    2.03    0.20
  -1  -1   8    1.99    0.22
   1   1  -8    2.54    0.69
  -1   1   8    2.50    0.23
  -1   1   8    2.47    0.40
   1  -1   8    8.93    0.39
   1  -1   8    9.03    0.41
   1  -1   8    9.20    0.39
   1   1   8    8.97    0.42
  -1   1  -8    9.20    0.84
   1   1   8    9.77    0.40
   3  -1   8    5.34    0.31
   3  -1   8    5.77    0.28
   3  -1   8    5.62    0.28
  -3   1  -8    4.82    1.02
   3   1   8    5.32    0.26
   3   1   8    5.15    0.32
   5  -1   8    6.82    0.34
   5  -1   8    6.78    0.35
   5  -1   8    7.00    0.32
   5  -1   8    6.51    0.32
   5   1   8    6.42    0.43
  -5   1  -8    6.07    0.89
   5   1   8    6.39    0.29
   7  -1   8    0.97    0.24
   7  -1   8    1.54    0.22
   7  -1   8    1.80    0.18
   7   1   8    1.70    0.16
   7   1   8    1.27    0.35
  -7   1  -8    0.79    0.70
   7   1   8    1.32    0.28
   9  -1   8   19.55    0.77
   9  -1   8   19.36    0.75
   9  -1   8   19.33    0.75
   9   1   8   19.06    0.71
   9   1   8   18.17    0.75
  11  -1   8    0.40    0.16
  11  -1   8    0.85    0.17
  11  -1   8    0.99    0.19
  11   1   8    1.06    0.14
  11   1   8    0.68    0.17
  13  -1   8    4.08    0.35
  13  -1   8    4.85    0.28
  13  -1   8    4.49    0.26
  13   1   8    4.67    0.33
  13   1   8    4.55    0.24
  15  -1   8   19.97    0.88
  15  -1   8   21.40    0.81
  15  -1   8   20.99    0.83
  15  -1   8   20.99    0.80
 -15   1  -8   20.08    0.77
  15   1   8   20.93    0.85
  15   1   8   21.15    0.79
  17  -1   8    3.91    0.27
  17  -1   8    4.12    0.26
  17  -1   8    4.14    0.27
  17  -1   8    3.65    0.35
 -17   1  -8    4.59    0.22
  17   1   8    4.33    0.24
  17   1   8    4.34    0.31
  19  -1   8    0.97    0.20
  19  -1   8    1.58    0.21
 -19  -1  -8    1.34    0.14
  19  -1   8    1.21    0.22
  19  -1   8    1.30    0.20
 -19   1  -8    1.36    0.15
  19   1   8    1.26    0.16
  19   1   8    1.18    0.24
  21  -1   8    4.56    0.28
 -21  -1  -8    4.88    0.22
  21  -1   8    5.00    0.29
  21  -1   8    4.72    0.28
  21   1   8    4.99    0.31
 -21   1  -8    4.69    0.24
  21   1   8    5.02    0.26
 -23  -1  -8    1.16    0.12
  23  -1   8    0.90    0.20
  23  -1   8    1.19    0.22
 -23   1  -8    1.06    0.13
  23   1   8    1.27    0.24
  23   1   8    1.20    0.17
 -25  -1  -8    1.15    0.12
  25  -1   8    1.44    0.22
  25  -1   8    1.53    0.20
  25   1   8    1.30    0.18
  25   1   8    1.74    0.24
 -25   1  -8    1.21    0.14
  27  -1   8    0.16    0.13
  27  -1   8    0.07    0.16
 -27  -1  -8    0.16    0.07
  27  -1   8    0.17    0.10
  27   1   8   -0.02    0.12
  27   1   8    0.07    0.09
 -27   1  -8    0.13    0.08
  29  -1   8    2.68    0.21
 -29  -1  -8    2.92    0.18
 -29   1  -8    2.75    0.20
  29   1   8    2.58    0.19
  29   1   8    2.86    0.25
  31  -1   8    1.00    0.17
 -31  -1  -8    1.11    0.16
  31   1   8    1.04    0.27
  31   1   8    0.86    0.17
 -38  -2   8    0.10    0.18
  38  -2  -8   -0.18    0.12
  38   2  -8    0.01    0.09
  36  -2  -8    0.07    0.11
 -36  -2   8    0.13    0.14
  36  -2  -8    0.16    0.15
  36   2  -8    0.08    0.09
  34  -2  -8   -0.08    0.09
 -34  -2   8    0.05    0.13
 -34   2   8   -0.15    0.25
  34   2  -8    0.03    0.09
 -32  -2   8    1.82    0.24
  32  -2  -8    1.76    0.18
  32   2  -8    0.98    0.18
 -32   2   8    1.59    0.37
  32   2  -8    1.26    0.17
 -30  -2   8    3.58    0.43
  30  -2  -8    3.95    0.22
  30   2  -8    3.99    0.22
  30   2  -8    3.93    0.23
 -30   2   8    3.81    0.26
 -30   2   8    4.02    0.48
 -28  -2   8    9.13    0.48
  28  -2  -8    9.35    0.38
 -28   2   8    9.27    0.50
  28   2  -8    9.48    0.39
 -28   2   8    9.86    0.42
 -26  -2   8    0.23    0.17
  26  -2  -8    0.33    0.11
 -26   2   8    0.39    0.19
 -26   2   8    0.33    0.12
  26   2  -8    0.36    0.09
  24  -2  -8   14.15    0.55
 -24  -2   8   14.34    0.60
  24   2  -8   14.84    0.56
 -24   2   8   14.58    0.66
 -24   2   8   14.28    0.58
 -22  -2   8    0.53    0.11
 -22  -2   8    0.38    0.15
  22   2  -8    0.77    0.14
 -22   2   8    0.67    0.20
 -22   2   8    0.75    0.19
 -20  -2   8    2.37    0.26
 -20  -2   8    2.86    0.15
 -20   2   8    2.82    0.22
 -20   2   8    3.21    0.35
  20   2  -8    2.88    0.17
 -18  -2   8    1.43    0.12
 -18  -2   8    1.35    0.22
 -18   2   8    1.88    0.21
 -18   2   8    1.21    0.36
  18   2  -8    1.49    0.14
 -16  -2   8    0.26    0.06
 -16   2   8    0.34    0.12
 -16   2   8    0.03    0.16
  16   2  -8    0.25    0.07
 -14  -2   8    1.85    0.26
 -14  -2   8    1.84    0.21
 -14  -2   8    1.99    0.19
  14   2  -8    1.72    0.14
 -14   2   8    1.95    0.20
 -12  -2   8    4.47    0.31
 -12  -2   8    4.68    0.26
 -12  -2   8    4.55    0.20
 -12   2   8    4.65    0.33
 -12   2   8    4.36    0.26
  12   2  -8    4.60    0.21
 -10  -2   8    1.38    0.11
 -10  -2   8    1.46    0.19
  10  -2  -8    0.67    0.60
 -10  -2   8    1.22    0.23
 -10   2   8    1.34    0.25
 -10   2   8    1.62    0.22
  10   2  -8    1.09    0.13
  -8  -2   8   11.54    0.48
   8  -2  -8   12.27    1.06
  -8  -2   8   12.16    0.51
  -8  -2   8   11.58    0.45
  -8   2   8   11.72    0.50
  -8   2   8   10.18    0.47
  -6  -2   8   12.16    0.49
  -6  -2   8   11.94    0.50
  -6  -2   8   11.71    0.48
  -6  -2   8   11.95    0.45
  -6   2   8   11.13    0.49
  -6   2   8   10.18    0.46
  -4  -2   8   13.04    0.53
  -4  -2   8   12.41    0.50
  -4  -2   8   13.15    0.52
  -4  -2   8   12.22    0.48
  -4   2   8   10.56    0.50
  -4   2   8   12.30    0.52
  -2  -2   8   21.61    0.79
  -2  -2   8   21.81    0.83
  -2  -2   8   21.38    0.82
  -2  -2   8   21.16    0.81
  -2   2   8   20.22    0.80
  -2   2   8   19.37    0.77
   0  -2   8    6.66    0.32
   0  -2   8    6.80    0.33
   0  -2   8    7.00    0.29
   0  -2   8    6.91    0.34
   0   2   8    6.25    0.40
   0   2   8    6.36    0.32
   2  -2   8    0.38    0.12
   2  -2   8    0.42    0.08
   2  -2   8    0.43    0.10
   2  -2   8    0.34    0.11
   2   2   8    0.72    0.18
   2   2   8    0.49    0.21
   4  -2   8    3.78    0.25
   4  -2   8    3.59    0.21
   4  -2   8    3.27    0.25
   4   2   8    3.03    0.41
   4   2   8    3.14    0.20
   6  -2   8   -0.06    0.11
   6  -2   8    0.23    0.12
   6   2   8    0.27    0.09
   6   2   8    0.48    0.25
  -6   2  -8    0.19    0.08
   8  -2   8   10.74    0.46
   8  -2   8   10.52    0.46
   8   2   8   10.16    0.41
  10  -2   8    1.27    0.21
  10  -2   8    1.34    0.22
  10  -2   8    1.09    0.21
 -10   2  -8    1.19    0.14
  10   2   8    1.48    0.15
  12  -2   8    5.05    0.30
  12  -2   8    5.58    0.37
  12   2   8    5.07    0.25
 -12   2  -8    5.32    0.25
  14  -2   8    1.38    0.23
  14  -2   8    1.30    0.24
  14  -2   8    0.84    0.22
  14   2   8    1.10    0.15
 -14   2  -8    1.22    0.15
  16  -2   8    3.32    0.26
  16  -2   8    3.06    0.26
  16  -2   8    2.72    0.28
  16   2   8    3.03    0.20
 -16   2  -8    3.20    0.19
  18  -2   8    1.05    0.22
  18  -2   8    1.51    0.26
  18  -2   8    0.97    0.24
  18   2   8    1.02    0.15
  18   2   8    1.67    0.36
 -20  -2  -8    5.26    0.22
  20  -2   8    5.02    0.31
  20  -2   8    4.72    0.33
  20  -2   8    5.05    0.33
  20   2   8    5.20    0.26
 -20   2  -8    5.16    0.25
  20   2   8    4.93    0.41
  22  -2   8    7.07    0.41
 -22  -2  -8    7.02    0.29
  22  -2   8    7.34    0.36
 -22   2  -8    7.37    0.32
  22   2   8    7.45    0.33
  24  -2   8    2.88    0.32
  24  -2   8    2.75    0.24
  24  -2   8    2.69    0.30
 -24  -2  -8    2.88    0.16
  24   2   8    2.81    0.19
 -24   2  -8    3.09    0.18
  24   2   8    2.24    0.34
  26  -2   8    0.66    0.17
 -26  -2  -8    0.50    0.12
  26   2   8    0.57    0.13
 -26   2  -8    0.69    0.14
  28  -2   8   -0.01    0.09
 -28  -2  -8    0.11    0.06
  28  -2   8   -0.16    0.10
  28   2   8    0.02    0.08
 -28   2  -8   -0.11    0.10
 -30  -2  -8    0.72    0.16
  30  -2   8    0.56    0.12
  30   2   8    0.59    0.13
 -35  -3   8    1.07    0.21
  35  -3  -8    1.24    0.22
  35   3  -8    1.15    0.15
  33  -3  -8    1.64    0.20
  33  -3  -8    1.42    0.23
 -33  -3   8    1.66    0.21
  33   3  -8    1.31    0.15
  31  -3  -8    0.51    0.11
  31  -3  -8    0.83    0.24
  31   3  -8    0.62    0.14
 -31   3   8    0.76    0.24
  29  -3  -8    0.10    0.16
  29  -3  -8    0.11    0.09
 -29   3   8    0.28    0.20
 -29   3   8    0.09    0.18
  29   3  -8    0.19    0.10
  27  -3  -8    2.28    0.20
  27   3  -8    2.31    0.19
 -27   3   8    2.44    0.22
  25  -3  -8    0.92    0.18
  25   3  -8    1.04    0.15
 -25   3   8    1.07    0.20
 -25   3   8    0.81    0.20
 -25   3   8    0.73    0.21
 -23  -3   8   13.41    0.51
  23  -3  -8   13.20    0.53
 -23   3   8   13.44    0.64
 -23   3   8   13.14    0.62
  23   3  -8   13.79    0.52
 -23   3   8   13.65    0.55
  21  -3  -8   10.44    0.43
 -21  -3   8   10.17    0.40
 -21  -3   8   10.08    0.52
 -21   3   8   10.43    0.45
 -21   3   8   10.05    0.54
  21   3  -8   10.57    0.41
 -19  -3   8    0.38    0.17
 -19  -3   8    0.44    0.11
  19  -3  -8    0.46    0.11
  19   3  -8    0.32    0.08
 -19   3   8    0.25    0.19
 -19   3   8    0.28    0.12
 -17  -3   8    0.83    0.17
 -17  -3   8    1.40    0.12
 -17   3   8    0.78    0.13
 -17   3   8    1.12    0.33
  17   3  -8    0.97    0.14
 -15  -3   8   12.38    0.54
 -15  -3   8   13.64    0.60
 -15  -3   8   13.23    0.49
 -15   3   8   13.62    0.62
  15   3  -8   13.57    0.52
 -13  -3   8   12.31    0.53
 -13  -3   8   12.87    0.48
 -13  -3   8   12.78    0.54
  13   3  -8   12.02    0.47
 -13   3   8   12.95    0.61
 -13   3   8   12.29    0.52
 -11  -3   8    8.37    0.41
 -11  -3   8    8.58    0.33
 -11  -3   8    8.56    0.39
 -11   3   8    8.53    0.45
  11   3  -8    8.44    0.34
  -9  -3   8    2.06    0.23
  -9  -3   8    1.87    0.12
   9   3  -8    1.79    0.15
  -9   3   8    1.69    0.29
  -9   3   8    1.89    0.29
  -7  -3   8   34.54    1.26
  -7  -3   8   34.03    1.28
  -7  -3   8   35.38    1.30
  -7   3   8   32.84    1.21
  -7   3   8   30.73    1.22
   7   3  -8   32.03    1.16
  -5  -3   8   41.98    1.55
  -5  -3   8   43.40    1.57
  -5  -3   8   43.00    1.58
   5   3  -8   41.17    1.48
  -5   3   8   40.79    1.53
   5   3  -8   40.71    1.54
  -3  -3   8    6.01    0.29
  -3  -3   8    6.67    0.33
  -3  -3   8    7.14    0.34
  -3   3   8    6.63    0.38
   3   3  -8    6.90    0.41
   3   3  -8    6.31    0.28
  -1  -3   8    4.06    0.27
  -1  -3   8    3.85    0.26
  -1  -3   8    3.98    0.24
   1   3  -8    3.47    0.19
  -1   3   8    3.26    0.31
  -1   3   8    3.39    0.33
   1  -3   8    4.13    0.25
   1  -3   8    3.74    0.23
   1  -3   8    4.70    0.28
   1  -3   8    4.42    0.27
   1   3   8    4.54    0.34
  -1   3  -8    3.72    0.21
   1   3   8    3.92    0.27
   3  -3   8    7.53    0.35
   3  -3   8    7.43    0.33
   3  -3   8    7.98    0.38
   3  -3   8    7.70    0.37
  -3   3  -8    7.59    0.32
   3   3   8    7.56    0.43
   5  -3   8    1.17    0.23
   5  -3   8    1.03    0.14
   5  -3   8    0.74    0.21
   5   3   8    1.29    0.18
   5   3   8    1.15    0.32
  -5   3  -8    0.96    0.14
   7  -3   8    6.57    0.29
   7  -3   8    6.29    0.34
   7   3   8    5.95    0.37
   7   3   8    5.47    0.42
  -7   3  -8    6.24    0.27
   9  -3   8    0.89    0.23
   9  -3   8    0.41    0.13
   9  -3   8    0.45    0.10
   9   3   8    0.39    0.10
  -9   3  -8    0.52    0.14
  11  -3   8    9.04    0.43
  11  -3   8    9.37    0.44
  11   3   8    9.11    0.38
 -11   3  -8    9.11    0.38
  13  -3   8    0.71    0.22
  13  -3   8    1.03    0.26
 -13   3  -8    1.00    0.16
  13   3   8    0.98    0.15
  15  -3   8    6.64    0.38
  15  -3   8    6.77    0.35
 -15   3  -8    6.44    0.32
  15   3   8    7.49    0.32
  17  -3   8    3.32    0.32
  17  -3   8    4.11    0.28
  17   3   8    4.06    0.22
 -17   3  -8    3.67    0.21
 -19  -3  -8    2.28    0.15
  19  -3   8    2.67    0.34
  19  -3   8    2.41    0.26
 -19   3  -8    2.36    0.17
  19   3   8    2.17    0.18
  21  -3   8    2.53    0.26
 -21  -3  -8    2.53    0.15
 -21   3  -8    2.31    0.18
  21   3   8    2.54    0.17
  23  -3   8    0.98    0.22
 -23  -3  -8    0.91    0.12
  23   3   8    0.95    0.14
 -23   3  -8    1.09    0.16
  25  -3   8    0.23    0.12
 -25  -3  -8    0.26    0.06
  25   3   8    0.42    0.12
  27  -3   8    0.37    0.08
  27  -3   8    0.23    0.12
 -27  -3  -8    0.24    0.07
  27   3   8    0.18    0.08
  32  -4  -8    0.28    0.11
  32   4  -8    0.27    0.10
  30  -4  -8    1.71    0.31
  30   4  -8    1.83    0.17
  28  -4  -8    0.50    0.11
  28  -4  -8    0.42    0.18
 -28   4   8    0.50    0.23
  28   4  -8    0.50    0.10
  26  -4  -8    0.19    0.10
  26  -4  -8    0.25    0.19
 -26   4   8    0.32    0.20
 -24  -4   8    0.45    0.11
  24  -4  -8    0.71    0.19
 -24   4   8    0.46    0.21
  22  -4  -8   11.69    0.47
 -22  -4   8   11.32    0.44
 -22   4   8   11.62    0.58
  22   4  -8   12.07    0.47
 -20  -4   8    6.23    0.26
  20  -4  -8    6.40    0.33
 -20   4   8    5.92    0.43
  20   4  -8    6.16    0.28
 -18  -4   8    0.07    0.06
  18  -4  -8   -0.04    0.13
 -18   4   8   -0.03    0.18
  18   4  -8   -0.13    0.07
 -16  -4   8    3.44    0.17
  16  -4  -8    2.95    0.41
 -16   4   8    3.47    0.36
 -16   4   8    2.57    0.30
 -14  -4   8    4.48    0.20
 -14   4   8    3.93    0.36
 -14   4   8    4.73    0.38
  14   4  -8    4.58    0.23
 -12  -4   8    2.51    0.31
 -12  -4   8    2.66    0.15
  12   4  -8    2.90    0.18
 -12   4   8    2.54    0.35
 -12   4   8    1.87    0.39
 -10  -4   8    1.32    0.11
 -10  -4   8    1.21    0.23
 -10  -4   8    1.47    0.26
  10   4  -8    1.38    0.15
 -10   4   8    1.20    0.20
  -8  -4   8    9.85    0.44
  -8  -4   8    9.49    0.37
  -8  -4   8    8.85    0.43
   8   4  -8    9.92    0.49
  -8   4   8   10.42    0.72
   8   4  -8    9.64    0.39
  -6  -4   8   15.55    0.64
  -6  -4   8   15.01    0.62
  -6  -4   8   15.55    0.58
  -6  -4   8   15.86    0.63
  -6   4   8   15.68    0.68
   6   4  -8   15.79    0.67
   6   4  -8   16.03    0.60
  -4  -4   8   17.45    0.65
  -4  -4   8   16.32    0.68
  -4  -4   8   17.78    0.70
  -4  -4   8   17.92    0.69
  -4   4   8   17.68    0.73
   4   4  -8   16.78    0.70
   4   4  -8   17.63    0.65
  -2  -4   8   25.85    1.01
  -2  -4   8   26.74    0.94
  -2  -4   8   24.99    0.98
  -2  -4   8   24.78    0.96
   2   4  -8   25.32    0.92
  -2   4   8   25.01    0.99
   2   4  -8   24.86    0.97
   0  -4   8    6.76    0.33
   0  -4   8    6.33    0.36
   0  -4   8    7.07    0.35
   0  -4   8    6.83    0.28
   0   4   8    6.56    0.40
   0   4  -8    6.52    0.37
   0   4  -8    6.74    0.29
   2  -4   8   11.35    0.49
   2  -4   8   11.38    0.50
   2  -4   8   10.76    0.43
   2  -4   8   11.21    0.47
  -2   4  -8   10.89    0.48
  -2   4  -8   10.51    0.42
   2   4   8   10.62    0.51
   4  -4   8    6.22    0.33
   4  -4   8    5.88    0.31
   4  -4   8    6.05    0.26
   4  -4   8    6.11    0.35
   4   4   8    6.02    0.33
   4   4   8    6.03    0.39
  -4   4  -8    6.28    0.35
  -4   4  -8    5.86    0.27
   6  -4   8    5.48    0.24
   6  -4   8    5.89    0.32
   6  -4   8    5.69    0.34
   6  -4   8    5.24    0.30
  -6   4  -8    5.96    0.34
   6   4   8    5.72    0.30
   6   4   8    6.11    0.37
  -6   4  -8    5.69    0.27
   8  -4   8    7.69    0.39
   8  -4   8    7.60    0.41
   8  -4   8    7.70    0.31
   8   4   8    7.38    0.34
   8   4   8    7.55    0.42
  10  -4   8    3.53    0.32
  10  -4   8    4.02    0.28
  10  -4   8    3.46    0.20
 -10   4  -8    3.41    0.22
  10   4   8    3.84    0.34
  10   4   8    3.62    0.23
  12  -4   8    5.57    0.37
  12  -4   8    5.41    0.32
 -12   4  -8    5.72    0.27
  12   4   8    5.57    0.28
  12   4   8    5.35    0.38
  14  -4   8    4.64    0.41
  14  -4   8    4.88    0.30
  14   4   8    5.43    0.27
 -14   4  -8    5.29    0.26
 -16  -4  -8    4.60    0.21
 -16   4  -8    4.68    0.24
  16   4   8    4.50    0.25
  18  -4   8    5.34    0.29
 -18  -4  -8    5.21    0.23
  18   4   8    5.21    0.26
 -18   4  -8    5.43    0.26
  20  -4   8    2.05    0.21
 -20  -4  -8    2.09    0.14
 -20   4  -8    1.67    0.19
  20   4   8    2.17    0.15
 -22  -4  -8    1.14    0.13
  22  -4   8    1.29    0.20
 -22   4  -8    0.92    0.15
  22   4   8    0.94    0.12
 -24  -4  -8   -0.04    0.07
  24  -4   8    0.03    0.09
  24  -4   8    0.04    0.08
  24   4   8   -0.01    0.07
 -24   4  -8    0.08    0.09
  27  -5  -8    1.26    0.19
  27   5  -8    1.05    0.18
  25  -5  -8    0.16    0.10
 -25   5   8    0.31    0.30
  25   5  -8    0.17    0.11
 -23  -5   8    0.18    0.06
  23  -5  -8   -0.03    0.10
 -23   5   8   -0.26    0.19
  21  -5  -8    0.25    0.10
 -21  -5   8    0.25    0.05
 -21   5   8    0.44    0.18
 -19  -5   8    1.79    0.12
  19  -5  -8    1.91    0.21
 -19   5   8    1.83    0.33
  17  -5  -8    1.14    0.20
 -17  -5   8    1.11    0.11
 -17   5   8    0.87    0.20
  15  -5  -8    4.15    0.26
 -15  -5   8    4.41    0.21
  15   5  -8    4.60    0.24
  13  -5  -8    5.49    0.30
 -13  -5   8    5.97    0.24
  13   5  -8    5.98    0.28
 -13   5   8    6.68    0.41
  11  -5  -8    0.29    0.11
 -11  -5   8    0.67    0.10
  11   5  -8    0.51    0.09
 -11   5   8    0.51    0.17
   9  -5  -8    0.99    0.19
  -9  -5   8    0.89    0.10
  -9   5   8    1.30    0.31
   9   5  -8    0.73    0.15
  -7  -5   8    0.89    0.10
   7   5  -8    0.57    0.15
  -7   5   8    0.97    0.30
  -5  -5   8    1.02    0.30
  -5  -5   8    1.11    0.10
  -5   5   8    0.89    0.29
   5   5  -8    1.01    0.15
   5   5  -8    1.22    0.24
  -3  -5   8    2.70    0.29
  -3  -5   8    2.96    0.15
  -3  -5   8    3.11    0.25
  -3   5   8    3.32    0.32
   3   5  -8    2.88    0.25
   3   5  -8    3.05    0.19
  -1  -5   8    3.53    0.26
  -1  -5   8    3.73    0.17
  -1  -5   8    3.25    0.27
   1   5  -8    3.51    0.26
  -1   5   8    3.90    0.33
   1   5  -8    3.46    0.20
   1  -5   8    4.48    0.30
   1  -5   8    4.11    0.28
   1  -5   8    3.86    0.19
   1  -5   8    4.37    0.27
   1   5   8    4.29    0.32
  -1   5  -8    4.06    0.27
  -1   5  -8    4.05    0.22
   3  -5   8    3.84    0.29
   3  -5   8    3.46    0.25
   3  -5   8    3.52    0.17
   3  -5   8    3.12    0.26
   3   5   8    3.67    0.30
  -3   5  -8    3.56    0.26
  -3   5  -8    3.48    0.21
   5  -5   8    1.87    0.22
   5  -5   8    1.57    0.13
   5  -5   8    1.61    0.22
   5   5   8    1.91    0.28
  -5   5  -8    1.41    0.16
  -5   5  -8    1.40    0.22
   7  -5   8    2.58    0.24
   7  -5   8    2.32    0.30
   7  -5   8    2.60    0.17
   7   5   8    1.95    0.25
  -7   5  -8    3.17    0.25
  -7   5  -8    2.67    0.19
   9  -5   8    5.52    0.24
   9  -5   8    5.77    0.29
   9  -5   8    5.87    0.32
   9   5   8    5.83    0.32
   9   5   8    6.43    0.35
  -9   5  -8    6.16    0.33
  -9   5  -8    6.34    0.29
  11  -5   8    1.72    0.13
  11  -5   8    1.74    0.19
  11  -5   8    1.90    0.21
 -11  -5  -8    1.95    0.14
 -11   5  -8    1.94    0.19
 -11   5  -8    1.91    0.20
  11   5   8    1.86    0.19
  13  -5   8    3.39    0.18
  13  -5   8    3.67    0.24
 -13  -5  -8    3.69    0.18
  13  -5   8    3.65    0.22
  13   5   8    3.54    0.22
 -13   5  -8    3.62    0.23
  15  -5   8    2.24    0.20
 -15  -5  -8    2.12    0.14
  15  -5   8    1.97    0.18
 -15   5  -8    1.74    0.19
  15   5   8    2.26    0.17
  17  -5   8    0.44    0.09
  17  -5   8    0.37    0.10
 -17  -5  -8    0.60    0.16
  17   5   8    0.55    0.14
 -17   5  -8    0.66    0.16
  19  -5   8    0.43    0.08
  19  -5   8    0.35    0.10
 -19  -5  -8    0.49    0.13
 -19   5  -8    0.47    0.14
  19   5   8    0.30    0.08
 -21  -5  -8    0.10    0.07
 -20  -6   8    0.24    0.10
  20  -6  -8    0.35    0.10
  20  -6  -8    0.22    0.08
 -20   6   8    0.42    0.20
  18  -6  -8    0.32    0.09
 -18  -6   8    0.14    0.05
  18  -6  -8    0.17    0.08
 -18   6   8    0.41    0.18
 -16  -6   8    2.11    0.11
  16  -6  -8    1.88    0.17
 -16   6   8    2.42    0.30
  14  -6  -8    1.30    0.15
 -14  -6   8    1.31    0.10
  14  -6  -8    1.39    0.17
 -14   6   8    1.28    0.28
 -12  -6   8    0.49    0.08
  12  -6  -8    0.71    0.17
  12  -6  -8    0.45    0.09
 -12   6   8    0.36    0.15
  10  -6  -8    0.79    0.21
  10  -6  -8    0.55    0.09
 -10  -6   8    0.75    0.08
 -10   6   8    0.93    0.26
   8  -6  -8    0.22    0.09
  -8  -6   8    0.36    0.08
  -8   6   8    0.44    0.14
  -6  -6   8    1.36    0.10
  -6   6   8    1.46    0.24
   4  -6  -8    0.48    0.08
  -4  -6   8    0.56    0.08
  -4   6   8    1.13    0.25
   2  -6  -8    4.70    0.23
  -2  -6   8    4.71    0.20
  -2   6   8    5.28    0.32
   0  -6   8    3.06    0.14
   0  -6  -8    2.94    0.18
   0   6   8    3.36    0.26
   0   6  -8    3.19    0.22
   2  -6   8    0.14    0.04
   2   6   8    0.19    0.12
  -2   6  -8    0.07    0.10
   4  -6   8    0.43    0.11
   4  -6   8    0.48    0.08
  -4  -6  -8    0.35    0.07
   4   6   8    0.27    0.11
  -4   6  -8    0.27    0.10
   6  -6   8    0.39    0.08
   6  -6   8    0.24    0.15
   6  -6   8    0.29    0.10
  -6   6  -8    0.50    0.15
   8  -6   8    0.74    0.18
   8  -6   8    0.70    0.18
   8  -6   8    0.83    0.09
  -8   6  -8    0.73    0.15
  10  -6   8    1.54    0.32
  10  -6   8    2.15    0.12
  10  -6   8    1.83    0.19
 -10  -6  -8    1.91    0.14
 -10   6  -8    1.92    0.16
  12  -6   8    0.62    0.17
 -12  -6  -8    0.65    0.13
  12  -6   8    0.76    0.19
 -12   6  -8    0.84    0.13
  36   0  -9    0.21    0.15
 -36   0   9    0.11    0.18
  36   0  -9   -0.02    0.11
  34   0  -9   -0.08    0.14
 -34   0   9    0.19    0.15
  34   0  -9   -0.04    0.09
 -34   0   9    0.14    0.11
  32   0  -9    0.92    0.17
 -32   0   9    0.78    0.17
 -32   0   9    1.13    0.21
  32   0  -9    1.18    0.24
 -30   0   9   16.69    0.68
 -30   0   9   16.82    0.65
  30   0  -9   16.37    0.62
  30   0  -9   15.47    0.69
 -28   0   9    1.97    0.23
  28   0  -9    1.84    0.17
  28   0  -9    1.66    0.25
 -28   0   9    1.56    0.29
 -26   0   9    7.36    0.36
 -26   0   9    6.94    0.40
  24   0  -9    0.62    0.16
 -24   0   9    0.81    0.21
 -24   0   9    0.60    0.16
 -22   0   9    2.11    0.22
  22   0  -9    2.08    0.17
 -22   0   9    1.52    0.29
 -20   0   9    1.00    0.20
  20   0  -9    0.89    0.16
 -20   0   9    0.89    0.22
 -18   0   9   22.70    0.89
 -18   0   9   22.44    0.85
 -16   0   9   15.89    0.63
 -16   0   9   14.36    0.59
 -14   0   9   23.25    0.88
 -14   0   9   21.99    0.85
 -12   0   9   19.19    0.82
 -12   0   9   19.80    0.74
 -12   0   9   19.66    0.78
 -10   0   9    0.12    0.09
 -10   0   9    0.08    0.16
 -10   0   9    0.07    0.20
  -8   0   9    0.47    0.18
  -8   0   9    0.38    0.17
  -8   0   9    0.51    0.15
  -6   0   9    0.46    0.18
   6   0  -9    0.56    0.57
  -6   0   9    0.81    0.24
  -6   0   9    0.62    0.16
  -4   0   9    6.51    0.45
  -4   0   9    5.82    0.29
   4   0  -9    4.73    0.96
  -4   0   9    6.53    0.32
  -2   0   9    1.63    0.19
  -2   0   9    2.25    0.21
   0   0  -9   35.04    1.91
   0   0   9   44.72    1.52
   0   0   9   44.03    1.52
  -2   0  -9    1.55    0.63
   2   0   9    1.86    0.19
   2   0   9    1.36    0.31
   2   0   9    1.76    0.20
   4   0   9    3.36    0.22
   4   0   9    3.64    0.24
   6   0   9    5.28    0.30
   6   0   9    5.70    0.29
   8   0   9    0.16    0.12
   8   0   9    0.19    0.10
  10   0   9    0.16    0.12
  10   0   9    0.09    0.10
  10   0   9    0.08    0.14
  12   0   9   16.98    0.68
  12   0   9   17.39    0.67
  14   0   9   54.23    1.96
  14   0   9   53.45    1.96
  14   0   9   53.69    1.97
  16   0   9    2.73    0.26
  16   0   9    3.21    0.25
  16   0   9    2.93    0.21
 -18   0  -9   11.58    0.47
  18   0   9   12.42    0.50
  18   0   9   12.25    0.52
  20   0   9    0.72    0.17
 -20   0  -9    0.91    0.14
  20   0   9    0.54    0.19
  20   0   9    0.94    0.21
  22   0   9    0.09    0.13
  22   0   9    0.16    0.16
 -22   0  -9    0.12    0.07
  24   0   9    0.07    0.11
 -24   0  -9    0.09    0.07
  24   0   9    0.27    0.10
  26   0   9    0.10    0.11
 -26   0  -9    0.07    0.07
  26   0   9    0.14    0.10
  28   0   9    0.01    0.11
  28   0   9   -0.06    0.11
 -28   0  -9    0.06    0.15
 -30   0  -9    0.83    0.18
 -37  -1   9    0.38    0.16
  37   1  -9    0.65    0.18
 -35  -1   9    1.94    0.26
  35  -1  -9    2.10    0.19
  35   1  -9    1.50    0.19
  35   1  -9    1.71    0.21
 -35   1   9    1.84    0.34
  33  -1  -9    1.87    0.18
 -33  -1   9    1.97    0.25
  33   1  -9    1.31    0.19
 -33   1   9    1.18    0.30
 -33   1   9    1.22    0.19
  31  -1  -9   10.40    0.42
 -31  -1   9   10.20    0.47
 -31  -1   9   10.00    0.46
 -31   1   9   10.30    0.44
  31   1  -9   10.72    0.41
  31   1  -9    9.86    0.43
 -31   1   9    9.89    0.51
 -29  -1   9    0.56    0.15
  29  -1  -9    0.98    0.17
 -29  -1   9    1.28    0.27
 -29   1   9    0.96    0.21
  29   1  -9    0.87    0.16
  29   1  -9    0.91    0.19
 -29   1   9    0.52    0.18
  27  -1  -9    0.02    0.09
 -27  -1   9    0.02    0.13
 -27  -1   9   -0.07    0.15
  27  -1  -9    0.49    0.21
  27   1  -9    0.04    0.09
 -27   1   9   -0.04    0.17
 -27   1   9    0.02    0.12
 -25  -1   9    2.57    0.28
 -25  -1   9    2.03    0.24
  25  -1  -9    1.53    0.36
  25  -1  -9    1.78    0.22
 -25   1   9    2.17    0.31
  25   1  -9    2.24    0.20
 -25   1   9    1.71    0.23
 -23  -1   9    1.82    0.27
  23  -1  -9    1.35    0.18
  23  -1  -9    1.40    0.23
 -23  -1   9    1.26    0.23
  23   1  -9    1.40    0.16
 -23   1   9    1.09    0.30
 -23   1   9    1.43    0.22
 -21  -1   9    5.01    0.29
 -21   1   9    4.37    0.27
  21   1  -9    4.52    0.23
 -21   1   9    4.61    0.35
 -19   1   9   14.04    0.63
 -19   1   9   14.01    0.68
  19   1  -9   14.59    0.54
 -17  -1   9    9.59    0.36
 -17  -1   9    8.20    0.54
 -17  -1   9    9.01    0.39
 -17   1   9    9.18    0.39
  17   1  -9    8.75    0.36
 -17   1   9    8.85    0.45
 -15  -1   9    0.95    0.11
 -15  -1   9    0.95    0.22
 -15  -1   9    0.98    0.18
 -15   1   9    0.99    0.18
 -15   1   9    0.91    0.27
 -13  -1   9   11.65    0.53
 -13  -1   9   11.24    0.47
 -13  -1   9   11.71    0.44
 -13   1   9   11.32    0.45
 -13   1   9   10.93    0.54
 -11  -1   9   16.15    0.64
 -11  -1   9   16.59    0.62
 -11  -1   9   17.59    0.69
 -11   1   9   15.44    0.60
 -11   1   9   15.64    0.65
  -9  -1   9   14.62    0.58
  -9  -1   9   12.89    0.60
  -9  -1   9   14.05    0.52
  -9  -1   9   13.22    0.54
  -9   1   9   12.93    0.56
  -9   1   9   12.66    0.51
  -7  -1   9    3.93    0.23
  -7  -1   9    4.55    0.21
  -7  -1   9    3.97    0.38
  -7  -1   9    4.27    0.29
  -7   1   9    3.66    0.36
  -7   1   9    3.53    0.23
  -7   1   9    4.24    0.32
  -5  -1   9   22.29    0.81
  -5  -1   9   21.42    0.77
   5  -1  -9   17.99    1.33
  -5  -1   9   19.97    0.86
  -5  -1   9   21.64    0.79
  -5   1   9   20.73    0.82
  -5   1   9   20.92    0.84
  -5   1   9   21.31    0.79
  -3  -1   9   23.72    0.88
  -3  -1   9   22.42    0.87
  -3  -1   9   22.73    0.85
  -3  -1   9   23.29    0.86
  -3   1   9   22.73    0.84
  -3   1   9   21.82    0.82
  -3   1   9   21.28    0.88
  -1  -1   9   22.10    0.85
  -1  -1   9   22.20    0.84
  -1  -1   9   23.25    0.87
  -1  -1   9   23.60    0.87
  -1   1   9   20.16    0.88
  -1   1   9   22.28    0.81
  -1   1   9   21.19    0.81
   1  -1   9    2.97    0.21
   1  -1   9    3.17    0.25
   1  -1   9    2.83    0.22
   1   1   9    3.40    0.22
   1   1   9    3.16    0.25
   1   1   9    2.35    0.46
   3  -1   9    4.55    0.30
   3  -1   9    4.43    0.25
   3  -1   9    4.65    0.26
   3   1   9    4.47    0.29
   3   1   9    4.75    0.26
   5  -1   9    3.93    0.29
   5  -1   9    3.73    0.24
   5   1   9    3.81    0.29
   5   1   9    3.67    0.22
   7  -1   9    2.29    0.21
   7  -1   9    1.82    0.20
   7  -1   9    1.40    0.26
   7   1   9    2.00    0.28
   7   1   9    2.16    0.19
   9  -1   9    7.79    0.41
   9  -1   9    7.87    0.38
   9  -1   9    7.94    0.38
   9  -1   9    8.04    0.36
   9   1   9    8.17    0.36
  11  -1   9   48.16    1.76
  11  -1   9   48.38    1.77
  11  -1   9   47.47    1.78
  11   1   9   48.30    1.77
  11   1   9   48.36    1.79
  13  -1   9   62.12    2.22
  13  -1   9   59.70    2.23
  13  -1   9   60.75    2.23
  13  -1   9   61.09    2.22
  13   1   9   59.04    2.18
  13   1   9   60.65    2.20
  15  -1   9   11.01    0.49
  15  -1   9   10.78    0.47
  15  -1   9   11.68    0.48
  15  -1   9   11.02    0.53
  15   1   9   11.50    0.53
  15   1   9   11.34    0.47
  17  -1   9    0.02    0.12
  17  -1   9    0.06    0.12
  17  -1   9   -0.02    0.12
  17   1   9    1.20    0.27
  19  -1   9    9.33    0.41
  19  -1   9    9.54    0.41
 -19  -1  -9    8.90    0.37
  19  -1   9    8.86    0.42
  19   1   9    9.53    0.41
  19   1   9   10.29    0.46
 -19   1  -9    9.11    0.39
  21  -1   9    0.65    0.19
  21  -1   9    0.59    0.14
 -21  -1  -9    0.66    0.13
  21   1   9    0.39    0.10
 -21   1  -9    0.81    0.13
 -23  -1  -9    0.03    0.07
  23  -1   9   -0.01    0.11
  23  -1   9    0.29    0.12
  23  -1   9    0.21    0.12
 -23   1  -9    0.09    0.08
  23   1   9    0.11    0.10
  23   1   9   -0.12    0.14
 -25  -1  -9    0.58    0.13
  25  -1   9    0.43    0.13
  25  -1   9    0.85    0.22
  25  -1   9    0.39    0.11
 -25   1  -9    0.64    0.15
  25   1   9    0.26    0.09
  25   1   9    0.47    0.14
  27  -1   9    2.51    0.20
 -27  -1  -9    2.47    0.17
  27  -1   9    2.24    0.30
  27   1   9    2.28    0.17
 -27   1  -9    2.29    0.18
  27   1   9    2.61    0.26
 -29  -1  -9    3.76    0.21
  29   1   9    3.35    0.22
 -29   1  -9    3.42    0.21
  36  -2  -9    0.84    0.21
  36  -2  -9    1.26    0.21
 -36  -2   9    1.00    0.23
  36   2  -9    1.11    0.15
  34  -2  -9    0.48    0.10
 -34  -2   9    0.36    0.12
 -34   2   9    0.33    0.21
  34   2  -9    0.35    0.10
 -32  -2   9    2.31    0.24
  32  -2  -9    2.03    0.19
  32   2  -9    2.36    0.19
 -32   2   9    1.52    0.34
  32   2  -9    1.83    0.18
 -30  -2   9    1.47    0.33
 -30  -2   9    1.98    0.25
  30  -2  -9    1.33    0.18
  30   2  -9    1.20    0.16
 -30   2   9    0.91    0.20
 -30   2   9    1.54    0.31
  30   2  -9    1.36    0.17
  28  -2  -9    0.36    0.10
 -28  -2   9    0.30    0.19
 -28   2   9    0.15    0.19
 -28   2   9    0.19    0.12
  28   2  -9    0.31    0.09
  26  -2  -9    5.83    0.29
 -26  -2   9    6.04    0.36
 -26   2   9    6.35    0.41
  26   2  -9    6.24    0.28
 -26   2   9    6.17    0.32
 -24  -2   9    8.61    0.41
  24  -2  -9    7.97    0.37
  24   2  -9    8.14    0.35
 -24   2   9    8.80    0.47
 -24   2   9    8.62    0.39
 -22  -2   9    9.96    0.40
 -22  -2   9   10.35    0.46
 -22   2   9   10.20    0.44
  22   2  -9    9.96    0.40
 -22   2   9    9.95    0.51
 -20  -2   9    8.31    0.33
 -20  -2   9    8.24    0.39
  20   2  -9    8.47    0.34
 -20   2   9    8.72    0.48
 -20   2   9    8.04    0.38
 -18  -2   9   23.65    0.85
 -18  -2   9   22.69    0.88
  18   2  -9   24.25    0.91
 -18   2   9   25.19    0.99
 -18   2   9   24.61    0.93
 -16  -2   9   13.60    0.59
 -16  -2   9   14.37    0.53
 -16  -2   9   13.20    0.56
  16   2  -9   13.46    0.52
 -16   2   9   13.60    0.67
 -14  -2   9    9.35    0.42
 -14  -2   9   10.41    0.46
 -14  -2   9    9.83    0.38
 -14   2   9    9.59    0.47
  14   2  -9    9.45    0.38
 -14   2   9    9.41    0.41
 -12  -2   9    8.45    0.41
 -12  -2   9    8.10    0.32
 -12  -2   9    7.93    0.36
 -12   2   9    7.50    0.36
 -12   2   9    7.99    0.41
 -10  -2   9   13.51    0.56
 -10  -2   9   14.28    0.53
 -10  -2   9   14.65    0.59
 -10   2   9   13.58    0.56
 -10   2   9   14.24    0.60
  -8  -2   9    1.79    0.16
  -8   2   9    1.33    0.23
  -6  -2   9   14.09    0.53
  -6   2   9   11.85    0.51
  -6   2   9   12.67    0.55
  -4  -2   9    7.69    0.31
  -4   2   9    6.71    0.37
  -4   2   9    6.95    0.41
  -4   2   9    6.91    0.40
  -2  -2   9    4.22    0.21
  -2   2   9    4.32    0.30
  -2   2   9    3.90    0.32
  -2   2   9    3.77    0.35
   0  -2   9   29.00    1.11
   0  -2   9   30.60    1.09
   0  -2   9   29.99    1.12
   0   2   9   28.90    1.14
   0   2   9   29.77    1.10
   2  -2   9   14.78    0.59
   2  -2   9   14.26    0.60
   2  -2   9   14.88    0.56
   2  -2   9   14.77    0.58
   2   2   9   14.18    0.67
   2   2   9   14.45    0.59
   4  -2   9    2.78    0.21
   4  -2   9    2.51    0.27
   4  -2   9    2.72    0.24
   4  -2   9    2.83    0.24
   4   2   9    2.83    0.46
   4   2   9    2.85    0.21
   6  -2   9   16.11    0.65
   6  -2   9   16.55    0.65
   6  -2   9   15.88    0.63
   6   2   9   13.63    0.78
   6   2   9   15.88    0.59
   8  -2   9    1.89    0.23
   8  -2   9    1.54    0.20
   8   2   9    1.79    0.18
  -8   2  -9    1.87    0.17
  10  -2   9    2.35    0.25
  10  -2   9    2.28    0.26
  10   2   9    2.30    0.19
 -10   2  -9    2.47    0.19
  12  -2   9    2.63    0.27
  12  -2   9    2.55    0.25
 -12   2  -9    3.01    0.20
  12   2   9    2.60    0.20
  14  -2   9    8.00    0.38
  14  -2   9    7.68    0.39
  14  -2   9    7.88    0.40
 -14   2  -9    8.23    0.35
  14   2   9    7.55    0.35
  16  -2   9    0.88    0.26
  16  -2   9    0.99    0.21
  16  -2   9    0.70    0.15
  16   2   9    0.96    0.16
 -16   2  -9    1.06    0.17
  18  -2   9    2.58    0.29
  18  -2   9    2.63    0.25
  18  -2   9    2.95    0.24
 -18   2  -9    2.77    0.19
  18   2   9    2.66    0.19
  20  -2   9    1.79    0.28
  20  -2   9    1.81    0.21
  20  -2   9    1.30    0.25
  20   2   9    1.64    0.18
 -20   2  -9    1.90    0.17
 -22  -2  -9    2.99    0.17
  22  -2   9    3.33    0.21
  22  -2   9    2.75    0.23
  22  -2   9    2.97    0.29
  22  -2   9    2.92    0.26
  22   2   9    2.96    0.19
 -22   2  -9    2.92    0.18
 -24  -2  -9    2.53    0.17
  24  -2   9    2.50    0.20
 -24   2  -9    2.71    0.18
  24   2   9    2.71    0.18
  26  -2   9    0.21    0.10
 -26  -2  -9    0.27    0.09
  26   2   9   -0.09    0.08
 -26   2  -9    0.11    0.09
 -28  -2  -9    0.22    0.08
  28  -2   9    0.10    0.12
  28   2   9    0.08    0.08
  35   3  -9    0.30    0.09
 -33  -3   9    0.10    0.11
  33  -3  -9    0.20    0.11
  33  -3  -9   -0.08    0.13
  33   3  -9    0.09    0.09
  31  -3  -9    1.67    0.20
 -31  -3   9    1.82    0.20
  31  -3  -9    1.86    0.26
  31   3  -9    1.41    0.15
 -31   3   9    1.75    0.36
  29  -3  -9    0.98    0.28
  29  -3  -9    0.38    0.10
 -29   3   9    0.64    0.19
  29   3  -9    0.36    0.10
  27  -3  -9    2.05    0.20
 -27   3   9    2.23    0.21
 -27   3   9    1.96    0.33
  25  -3  -9    5.63    0.29
  25   3  -9    6.30    0.28
 -25   3   9    6.38    0.32
 -25   3   9    6.20    0.43
 -23  -3   9   16.90    0.61
 -23  -3   9   15.85    0.69
  23  -3  -9   16.54    0.64
  23   3  -9   18.10    0.67
 -23   3   9   18.19    0.70
 -23   3   9   17.54    0.76
  21  -3  -9    6.82    0.35
 -21  -3   9    6.90    0.40
 -21  -3   9    6.90    0.28
 -21   3   9    7.06    0.44
  21   3  -9    6.68    0.30
 -21   3   9    6.91    0.37
 -19  -3   9    0.59    0.10
 -19  -3   9    0.51    0.15
 -19   3   9    0.50    0.20
 -19   3   9    0.68    0.13
 -17  -3   9    2.15    0.26
 -17  -3   9    1.93    0.13
  17   3  -9    1.91    0.16
 -17   3   9    1.72    0.23
 -17   3   9    1.61    0.34
 -15  -3   9    6.09    0.25
 -15  -3   9    6.01    0.34
 -15  -3   9    5.32    0.32
 -15   3   9    5.80    0.33
 -15   3   9    6.55    0.41
  15   3  -9    6.13    0.27
 -13  -3   9   11.90    0.50
 -13  -3   9   12.09    0.52
 -13  -3   9   11.71    0.45
 -13   3   9   11.02    0.50
 -13   3   9   11.44    0.55
  13   3  -9   11.91    0.45
 -11  -3   9   18.10    0.71
 -11  -3   9   16.82    0.68
 -11   3   9   17.33    0.74
  11   3  -9   17.97    0.66
  -9  -3   9   27.48    1.15
  -9  -3   9   31.46    1.14
  -9  -3   9   30.79    1.09
   9   3  -9   30.56    1.08
  -9   3   9   30.48    1.14
  -9   3   9   27.73    1.12
  -7  -3   9   24.81    0.94
  -7  -3   9   26.36    0.98
   7   3  -9   25.61    0.93
  -7   3   9   25.12    1.03
  -5  -3   9    0.93    0.23
  -5  -3   9    0.92    0.22
   5   3  -9    0.69    0.14
  -3  -3   9    0.77    0.23
  -3  -3   9    0.67    0.17
  -3  -3   9    0.52    0.15
   3   3  -9    1.28    0.36
  -1  -3   9    6.44    0.33
  -1  -3   9    6.09    0.32
  -1  -3   9    6.36    0.35
  -1  -3   9    6.82    0.30
   1   3  -9    5.76    0.25
   1   3  -9    5.18    0.40
  -1   3   9    4.51    0.35
   1  -3   9   -0.02    0.14
   1  -3   9    0.12    0.11
   1  -3   9    0.31    0.10
  -1   3  -9    0.04    0.08
   1   3   9    0.15    0.15
   1   3   9    0.06    0.30
   3  -3   9    0.40    0.08
   3  -3   9    0.40    0.11
   3  -3   9    0.16    0.12
   3  -3   9    0.47    0.15
   3   3   9    0.48    0.19
   3   3   9    0.34    0.13
  -3   3  -9    0.24    0.08
   5  -3   9    4.19    0.29
   5  -3   9    4.24    0.26
   5  -3   9    4.61    0.29
   5  -3   9    4.61    0.22
   5   3   9    4.50    0.39
   5   3   9    4.53    0.26
  -5   3  -9    4.57    0.23
   7  -3   9   19.84    0.77
   7  -3   9   18.41    0.74
   7  -3   9   19.69    0.76
   7   3   9   19.50    0.75
  -7   3  -9   19.70    0.73
   7   3   9   19.06    0.82
   9  -3   9    6.60    0.33
   9  -3   9    6.68    0.36
   9  -3   9    6.78    0.35
  -9   3  -9    6.48    0.29
   9   3   9    6.35    0.30
   9   3   9    5.34    0.46
  11  -3   9    6.84    0.36
  11  -3   9    6.32    0.35
  11   3   9    7.14    0.33
  13  -3   9    3.16    0.27
  13  -3   9    3.21    0.28
  13   3   9    3.54    0.21
 -13   3  -9    3.33    0.21
  15  -3   9    1.61    0.26
  15  -3   9    1.19    0.23
  15   3   9    1.39    0.16
 -15   3  -9    1.49    0.16
  17  -3   9    0.97    0.27
 -17   3  -9    0.87    0.15
  17   3   9    0.87    0.15
  19  -3   9    2.25    0.20
  19  -3   9    2.59    0.24
  19  -3   9    1.96    0.31
 -19   3  -9    2.35    0.18
  19   3   9    2.26    0.17
  21  -3   9    5.74    0.31
  21  -3   9    5.88    0.27
 -21  -3  -9    5.73    0.25
  21   3   9    5.56    0.26
 -21   3  -9    5.34    0.26
  23  -3   9    3.35    0.25
 -23  -3  -9    3.77    0.19
  23  -3   9    3.31    0.20
 -23   3  -9    3.69    0.22
  23   3   9    3.57    0.19
 -25  -3  -9    1.73    0.16
  25  -3   9    2.09    0.16
  25   3   9    1.74    0.14
  30   4  -9    0.04    0.09
  28  -4  -9    2.11    0.22
  28   4  -9    1.67    0.15
 -28   4   9    2.15    0.35
  26  -4  -9    2.17    0.22
 -26   4   9    2.34    0.33
  24  -4  -9    1.72    0.21
 -24  -4   9    1.70    0.12
 -24   4   9    1.47    0.34
  24   4  -9    1.65    0.18
 -22  -4   9    2.08    0.13
  22  -4  -9    2.11    0.23
  22   4  -9    2.56    0.18
 -22   4   9    2.11    0.35
  20  -4  -9    2.08    0.24
 -20  -4   9    1.93    0.13
  20   4  -9    1.98    0.17
 -20   4   9    2.15    0.35
 -18  -4   9    1.85    0.13
  18  -4  -9    2.46    0.26
 -18   4   9    1.94    0.34
  18   4  -9    1.69    0.15
 -16  -4   9    6.07    0.25
  16   4  -9    6.30    0.28
 -16   4   9    6.16    0.38
 -16   4   9    6.21    0.42
 -14  -4   9    1.39    0.27
 -14  -4   9    0.94    0.11
 -14   4   9    0.91    0.20
  14   4  -9    0.95    0.15
 -14   4   9    0.94    0.20
 -12  -4   9    1.71    0.12
 -12  -4   9    1.63    0.27
  12   4  -9    1.79    0.17
 -12   4   9    1.24    0.32
 -10  -4   9    2.67    0.15
 -10  -4   9    2.25    0.26
 -10  -4   9    2.53    0.25
 -10   4   9    3.14    0.35
  -8  -4   9   38.46    1.37
  -8  -4   9   38.06    1.41
  -8  -4   9   36.69    1.39
   8   4  -9   39.43    1.44
  -8   4   9   39.79    1.50
  -6  -4   9    9.69    0.43
  -6  -4   9    8.84    0.41
  -6  -4   9    9.28    0.36
  -6   4   9    9.64    0.49
   6   4  -9    9.75    0.39
   6   4  -9    9.51    0.50
  -4  -4   9    2.36    0.24
  -4  -4   9    2.08    0.14
  -4  -4   9    2.07    0.23
  -4  -4   9    2.24    0.25
   4   4  -9    2.33    0.17
   4   4  -9    1.93    0.32
  -4   4   9    2.03    0.32
  -2  -4   9    0.50    0.16
  -2  -4   9    0.66    0.20
  -2  -4   9    0.64    0.11
  -2  -4   9    1.18    0.22
   2   4  -9    0.35    0.08
   2   4  -9    0.46    0.17
  -2   4   9    0.32    0.17
   0  -4   9    0.93    0.12
   0  -4   9    0.86    0.17
   0  -4   9    1.02    0.19
   0   4  -9    0.66    0.11
   0   4   9    0.98    0.30
   0   4  -9    0.89    0.26
   2  -4   9    3.88    0.25
   2  -4   9    3.73    0.28
   2  -4   9    3.69    0.27
   2  -4   9    3.86    0.19
  -2   4  -9    3.73    0.29
   2   4   9    2.51    0.32
   2   4   9    3.63    0.33
   4  -4   9   10.62    0.40
   4  -4   9   10.08    0.44
   4  -4   9   10.26    0.45
   4  -4   9   10.14    0.47
  -4   4  -9    9.96    0.39
   4   4   9    9.34    0.44
   4   4   9    9.86    0.50
  -4   4  -9    9.42    0.45
   6  -4   9    1.18    0.23
   6  -4   9    1.17    0.13
   6  -4   9    1.53    0.19
   6  -4   9    1.37    0.24
   6   4   9    1.46    0.30
  -6   4  -9    1.57    0.25
   6   4   9    1.62    0.22
  -6   4  -9    1.67    0.16
   8  -4   9   16.10    0.64
   8  -4   9   15.26    0.65
   8  -4   9   15.76    0.59
   8  -4   9   16.20    0.62
   8   4   9   15.99    0.64
  -8   4  -9   15.94    0.61
   8   4   9   16.36    0.69
  -8   4  -9   16.29    0.66
  10  -4   9   20.34    0.76
  10  -4   9   20.29    0.78
  10  -4   9   19.31    0.80
 -10   4  -9   20.10    0.79
 -10   4  -9   20.30    0.75
  10   4   9   19.62    0.77
  12  -4   9    8.26    0.44
  12  -4   9    8.59    0.40
  12  -4   9    8.91    0.43
 -12   4  -9    8.96    0.36
  12   4   9    8.17    0.40
  14  -4   9    1.27    0.31
  14  -4   9    1.44    0.17
  14  -4   9    1.29    0.21
 -14   4  -9    1.39    0.16
  14   4   9    1.60    0.17
  16  -4   9    3.53    0.21
  16  -4   9    3.47    0.23
  16   4   9    3.66    0.20
 -16   4  -9    3.66    0.21
 -16   4  -9    3.67    0.24
 -18  -4  -9    5.24    0.23
  18  -4   9    4.91    0.27
  18  -4   9    5.23    0.25
  18   4   9    5.21    0.24
 -18   4  -9    4.78    0.26
 -18   4  -9    5.17    0.25
  20  -4   9    3.87    0.21
  20  -4   9    3.76    0.23
 -20   4  -9    3.14    0.21
 -20   4  -9    3.47    0.27
  20   4   9    3.84    0.19
  22  -4   9    1.65    0.18
 -22  -4  -9    1.65    0.16
  22  -4   9    1.41    0.14
 -22   4  -9    1.40    0.15
  22   4   9    1.68    0.14
  25  -5  -9   -0.03    0.10
  25   5  -9    0.13    0.10
 -25   5   9    0.47    0.22
 -23   5   9    1.84    0.32
  21  -5  -9    1.14    0.20
 -21  -5   9    1.33    0.10
 -21   5   9    1.23    0.31
  19  -5  -9    6.40    0.31
 -19  -5   9    6.13    0.25
 -19   5   9    6.62    0.39
 -17  -5   9    0.27    0.05
  17  -5  -9    0.30    0.11
 -17   5   9    0.21    0.16
 -15  -5   9    2.67    0.14
 -15   5   9    2.90    0.32
 -13  -5   9    4.04    0.18
 -13   5   9    4.14    0.36
  13   5  -9    4.23    0.22
 -11  -5   9    0.31    0.08
  11   5  -9    0.27    0.08
 -11   5   9    0.34    0.20
  -9  -5   9    1.02    0.14
   9   5  -9    1.32    0.15
  -7  -5   9    5.12    0.21
  -7  -5   9    4.40    0.35
  -7   5   9    5.74    0.38
   7   5  -9    5.28    0.25
  -5  -5   9   12.31    0.45
  -5  -5   9   11.42    0.52
   5   5  -9   12.50    0.56
   5   5  -9   12.65    0.49
  -5   5   9   13.06    0.58
  -3  -5   9    1.60    0.26
  -3  -5   9    2.04    0.12
   3   5  -9    1.93    0.17
   3   5  -9    2.04    0.26
  -3   5   9    2.23    0.31
  -1  -5   9    3.20    0.27
  -1  -5   9    3.13    0.37
   1   5  -9    3.18    0.27
   1   5  -9    3.36    0.20
  -1   5   9    3.76    0.35
   1  -5   9    4.92    0.28
   1  -5   9    4.44    0.21
   1  -5   9    4.74    0.31
  -1   5  -9    4.98    0.30
  -1   5  -9    4.65    0.23
   3  -5   9    1.78    0.25
   3  -5   9    1.92    0.13
   3  -5   9    1.99    0.23
   3  -5   9    1.98    0.21
   3   5   9    2.39    0.29
  -3   5  -9    1.87    0.17
  -3   5  -9    2.06    0.23
   5  -5   9    0.40    0.10
   5  -5   9    0.14    0.11
   5  -5   9    0.11    0.10
   5  -5   9    0.18    0.15
   5   5   9    0.35    0.14
  -5   5  -9    0.13    0.12
  -5   5  -9    0.19    0.09
   7  -5   9    6.87    0.32
   7  -5   9    7.21    0.28
   7  -5   9    6.84    0.33
   7   5   9    7.67    0.47
  -7   5  -9    7.44    0.32
  -7   5  -9    6.99    0.35
   7   5   9    7.32    0.38
   9  -5   9    2.15    0.20
   9  -5   9    1.84    0.13
   9  -5   9    2.43    0.18
  -9   5  -9    2.41    0.20
  -9   5  -9    2.40    0.21
   9   5   9    2.45    0.25
  11  -5   9    7.63    0.33
  11  -5   9    6.59    0.29
  11  -5   9    7.35    0.32
  11   5   9    7.33    0.34
 -11   5  -9    7.24    0.34
  13  -5   9    2.15    0.19
  13  -5   9    2.38    0.18
 -13   5  -9    2.00    0.18
  13   5   9    2.27    0.20
  15  -5   9    0.39    0.09
 -15  -5  -9    0.43    0.07
  15  -5   9    0.61    0.09
  15   5   9    0.56    0.16
 -15   5  -9    0.44    0.10
  17  -5   9    1.23    0.16
 -17  -5  -9    0.94    0.15
  17  -5   9    1.35    0.14
 -17   5  -9    0.98    0.14
  18  -6  -9    1.01    0.16
  18  -6  -9    0.76    0.18
 -18  -6   9    0.59    0.08
 -18   6   9    0.18    0.17
  16  -6  -9   -0.03    0.09
 -16  -6   9    0.01    0.04
 -16   6   9    0.23    0.15
  14  -6  -9    0.93    0.17
 -14  -6   9    1.14    0.09
 -14   6   9    0.94    0.26
  12  -6  -9    2.01    0.19
 -12  -6   9    2.58    0.12
 -12   6   9    2.76    0.27
 -10  -6   9    0.29    0.07
  10  -6  -9    0.31    0.09
 -10   6   9    0.07    0.13
  -8  -6   9    3.26    0.15
  -8   6   9    3.91    0.29
  -6  -6   9    3.76    0.16
  -6   6   9    4.56    0.31
  -4  -6   9    0.41    0.08
  -4   6   9    0.42    0.13
   2  -6  -9    2.05    0.20
  -2  -6   9    2.46    0.12
  -2   6   9    2.85    0.25
   0  -6   9    1.03    0.09
   0   6   9    1.12    0.22
   2  -6   9    1.33    0.09
   2   6   9    1.46    0.21
  -2   6  -9    1.24    0.17
   4  -6   9    1.20    0.09
   4   6   9    1.47    0.20
  -4   6  -9    0.90    0.17
   6  -6   9    0.66    0.09
  -6   6  -9    0.38    0.10
   8  -6   9    0.99    0.10
   8  -6   9    0.93    0.15
  -8   6  -9    0.87    0.15
 -36   0  10    0.22    0.17
  36   0 -10    0.17    0.12
 -34   0  10    0.07    0.10
  34   0 -10    0.21    0.10
 -34   0  10   -0.19    0.15
  34   0 -10   -0.03    0.16
  32   0 -10    2.28    0.19
  32   0 -10    1.82    0.26
 -32   0  10    2.17    0.27
 -32   0  10    1.94    0.21
 -30   0  10   -0.12    0.16
 -30   0  10    0.00    0.11
  30   0 -10   -0.06    0.08
  30   0 -10    0.05    0.15
 -28   0  10    1.23    0.22
 -28   0  10    1.02    0.28
  28   0 -10    1.41    0.17
 -26   0  10    7.59    0.36
  26   0 -10    7.04    0.32
 -26   0  10    7.30    0.41
  24   0 -10    0.62    0.12
 -24   0  10    0.88    0.28
 -24   0  10    0.57    0.13
 -22   0  10    0.15    0.11
 -22   0  10    0.22    0.16
 -20   0  10    4.98    0.29
 -20   0  10    4.99    0.36
 -18   0  10    7.30    0.40
 -18   0  10    6.73    0.34
 -16   0  10    1.78    0.21
 -14   0  10   -0.19    0.15
 -14   0  10    0.06    0.10
 -14   0  10    0.60    0.28
 -12   0  10   -0.20    0.23
 -12   0  10   -0.12    0.09
 -12   0  10    0.24    0.16
 -10   0  10    5.06    0.38
 -10   0  10    5.19    0.26
  -8   0  10    8.36    0.45
  -8   0  10    8.19    0.43
  -8   0  10    8.48    0.37
  -6   0  10    0.45    0.20
  -6   0  10    0.41    0.16
  -4   0  10    0.07    0.21
  -4   0  10    0.15    0.14
  -2   0  10    9.22    0.44
  -2   0  10    7.53    0.62
   0   0  10   11.21    0.47
   2   0  10    2.48    0.21
   2   0  10    2.77    0.22
   4   0  10    1.02    0.18
   4   0  10    0.93    0.18
   6   0  10    0.18    0.11
   8   0  10    0.09    0.11
  10   0  10    0.69    0.20
  10   0  10    0.80    0.18
  12   0  10   24.74    0.96
  12   0  10   24.72    0.95
  12   0  10   25.34    0.94
  14   0  10    9.19    0.42
  14   0  10    9.51    0.41
  14   0  10    9.68    0.45
  16   0  10    4.30    0.29
  16   0  10    4.08    0.24
  16   0  10    2.95    0.27
  18   0  10    3.44    0.28
  18   0  10    3.45    0.23
  20   0  10    3.11    0.22
 -20   0 -10    3.07    0.20
  20   0  10    3.24    0.27
 -22   0 -10    5.07    0.25
  22   0  10    5.13    0.29
  22   0  10    5.11    0.26
  24   0  10    0.10    0.10
 -24   0 -10    0.17    0.08
 -26   0 -10    0.72    0.15
  26   0  10    0.60    0.12
 -28   0 -10    0.67    0.10
  28   0  10    0.49    0.14
 -37  -1  10    0.28    0.17
  37   1 -10    0.38    0.13
  35  -1 -10    0.34    0.12
 -35  -1  10    0.29    0.13
 -35   1  10    0.27    0.18
  35   1 -10    0.26    0.12
 -33  -1  10    0.21    0.13
 -33  -1  10    0.53    0.14
  33  -1 -10    0.73    0.16
  33   1 -10    0.42    0.10
 -33   1  10    0.46    0.17
 -33   1  10    0.35    0.10
  33   1 -10    0.48    0.11
 -31  -1  10    1.14    0.24
 -31  -1  10    0.86    0.22
  31  -1 -10    1.17    0.17
  31   1 -10    1.11    0.19
  31   1 -10    0.79    0.16
 -31   1  10    0.77    0.19
 -31   1  10    0.91    0.28
 -29  -1  10    4.10    0.28
 -29  -1  10    3.45    0.36
  29  -1 -10    3.89    0.23
  29   1 -10    3.80    0.21
 -29   1  10    3.95    0.35
 -29   1  10    2.98    0.30
  29   1 -10    3.76    0.24
 -27  -1  10    2.28    0.28
  27  -1 -10    2.47    0.20
 -27  -1  10    3.08    0.25
 -27   1  10    2.82    0.24
 -27   1  10    2.90    0.33
  27   1 -10    2.82    0.20
  25  -1 -10    1.04    0.18
 -25  -1  10    1.20    0.28
 -25  -1  10    1.02    0.22
  25   1 -10    1.17    0.16
 -25   1  10    1.14    0.30
 -25   1  10    1.18    0.22
 -23  -1  10    2.28    0.29
 -23  -1  10    1.90    0.24
 -23   1  10    2.13    0.23
 -23   1  10    1.99    0.31
 -21  -1  10    6.91    0.38
 -21  -1  10    6.31    0.34
  21   1 -10    6.14    0.29
 -21   1  10    6.18    0.39
 -21   1  10    6.14    0.32
 -19  -1  10    5.86    0.31
 -19  -1  10    6.23    0.38
 -19   1  10    6.26    0.31
  19   1 -10    5.70    0.28
 -19   1  10    6.17    0.39
 -17  -1  10    0.65    0.19
 -17  -1  10    0.96    0.29
 -17   1  10    0.70    0.18
 -17   1  10    0.83    0.19
 -15  -1  10    0.69    0.21
 -15  -1  10    0.36    0.08
 -15  -1  10    0.33    0.11
 -15   1  10    0.49    0.12
 -15   1  10    0.38    0.18
 -13  -1  10   15.25    0.63
 -13  -1  10   14.75    0.56
 -13  -1  10   15.35    0.64
 -13  -1  10   14.40    0.59
 -13   1  10   14.21    0.61
 -13   1  10   13.81    0.55
 -11  -1  10   55.26    2.02
 -11  -1  10   55.33    2.02
 -11  -1  10   53.99    2.00
 -11  -1  10   55.58    1.98
 -11   1  10   51.92    1.88
 -11   1  10   51.60    1.91
  -9  -1  10   18.81    0.68
  -9  -1  10   18.32    0.70
  -9  -1  10   17.90    0.74
  -9   1  10   17.29    0.66
  -9   1  10   17.57    0.71
  -9   1  10   16.59    0.85
  -7  -1  10    6.09    0.33
  -7  -1  10    5.76    0.43
  -7  -1  10    6.02    0.28
  -7  -1  10    6.02    0.29
  -7   1  10    6.04    0.39
  -7   1  10    5.32    0.30
  -5  -1  10    9.40    0.37
  -5  -1  10    9.48    0.56
  -5  -1  10    9.58    0.43
  -5  -1  10    8.74    0.39
  -5   1  10    9.49    0.45
  -5   1  10    9.33    0.48
  -3  -1  10   14.73    0.58
  -3  -1  10   15.33    0.61
  -3  -1  10   14.85    0.57
  -3   1  10   13.91    0.64
  -3   1  10   14.94    0.57
  -3   1  10   11.77    0.59
  -1  -1  10    4.82    0.29
  -1  -1  10    4.94    0.25
  -1  -1  10    4.50    0.32
  -1  -1  10    4.62    0.25
  -1   1  10    5.06    0.46
  -1   1  10    3.88    0.32
  -1   1  10    4.31    0.34
   1  -1  10    8.56    0.39
   1  -1  10    8.69    0.37
   1  -1  10    8.31    0.41
   1   1  10    8.13    0.36
   1   1  10    6.92    0.66
   3  -1  10    6.57    0.35
   3  -1  10    6.21    0.30
   3  -1  10    6.20    0.32
   3   1  10    5.93    0.29
   3   1  10    5.21    0.32
   5  -1  10   10.02    0.47
   5  -1  10   10.12    0.47
   5   1  10    9.55    0.44
   7  -1  10    6.28    0.33
   7  -1  10    6.51    0.32
   7   1  10    5.98    0.29
   7   1  10    5.20    0.34
   9  -1  10   10.57    0.46
   9  -1  10   10.11    0.50
   9  -1  10   11.25    0.45
   9   1  10   10.70    0.45
  11  -1  10    1.80    0.31
  11  -1  10    2.73    0.22
  11  -1  10    2.21    0.23
  11   1  10    2.33    0.20
  13  -1  10    3.26    0.25
  13  -1  10    3.91    0.25
  13  -1  10    3.40    0.34
  13   1  10    3.75    0.23
  15  -1  10    3.90    0.26
  15  -1  10    4.13    0.26
  15  -1  10    4.01    0.28
  15   1  10    3.81    0.23
  17  -1  10    1.35    0.22
  17  -1  10    1.14    0.20
  17  -1  10    0.95    0.20
  17   1  10    1.02    0.17
  19  -1  10    0.17    0.22
  19  -1  10    0.17    0.11
 -19   1 -10    0.30    0.09
  19   1  10    0.10    0.15
  21  -1  10    2.21    0.21
  21  -1  10    2.55    0.21
  21   1  10    2.08    0.18
 -21   1 -10    2.29    0.18
  23  -1  10    7.87    0.37
 -23  -1 -10    7.74    0.32
  23  -1  10    7.35    0.35
  23   1  10    7.72    0.35
 -23   1 -10    8.64    0.35
  25  -1  10    0.08    0.13
 -25   1 -10    0.15    0.10
  25   1  10   -0.01    0.09
 -27  -1 -10    0.26    0.09
  27   1  10    0.07    0.10
 -27   1 -10    0.29    0.09
  34  -2 -10    0.33    0.11
 -34  -2  10    0.05    0.12
  34  -2 -10    0.23    0.13
 -34   2  10    0.12    0.25
  34   2 -10    0.21    0.10
  32  -2 -10    5.06    0.26
 -32  -2  10    5.45    0.30
  32   2 -10    5.16    0.26
  32   2 -10    5.62    0.27
 -32   2  10    5.25    0.37
  30  -2 -10    2.38    0.20
 -30  -2  10    2.02    0.31
 -30  -2  10    2.21    0.24
 -30   2  10    2.36    0.30
 -30   2  10    1.76    0.19
  30   2 -10    2.47    0.18
  30   2 -10    2.09    0.17
 -28  -2  10    8.91    0.41
  28  -2 -10    8.35    0.36
 -28  -2  10    8.21    0.42
 -28   2  10    9.00    0.40
 -28   2  10    8.73    0.46
  28   2 -10    9.33    0.37
  26  -2 -10   11.30    0.48
 -26  -2  10   11.25    0.52
 -26  -2  10   12.66    0.52
  26   2 -10   12.04    0.48
 -26   2  10   11.90    0.58
 -26   2  10   12.64    0.51
 -24  -2  10    0.44    0.14
  24  -2 -10    0.30    0.11
 -24   2  10    0.32    0.18
  24   2 -10    0.66    0.15
 -24   2  10    0.46    0.12
 -22  -2  10    7.58    0.37
 -22   2  10    7.99    0.37
  22   2 -10    7.72    0.34
 -22   2  10    8.09    0.45
 -20  -2  10   14.31    0.55
 -20  -2  10   15.03    0.59
 -20   2  10   15.22    0.66
 -20   2  10   14.73    0.60
 -18  -2  10    4.76    0.28
 -18  -2  10    4.53    0.21
  18   2 -10    4.66    0.24
 -18   2  10    4.88    0.37
 -18   2  10    4.88    0.29
 -16  -2  10    3.00    0.29
 -16  -2  10    2.55    0.15
 -16  -2  10    2.62    0.23
 -16   2  10    2.69    0.24
  16   2 -10    2.43    0.18
 -16   2  10    2.98    0.32
 -14  -2  10    6.24    0.36
 -14  -2  10    6.23    0.31
 -14   2  10    6.35    0.32
 -14   2  10    6.73    0.40
  14   2 -10    5.93    0.28
 -12  -2  10   15.45    0.62
 -12  -2  10   15.89    0.65
 -12  -2  10   15.94    0.59
 -12   2  10   15.84    0.67
 -12   2  10   15.14    0.61
 -10  -2  10   59.11    2.16
 -10  -2  10   62.21    2.18
 -10  -2  10   56.98    2.15
 -10   2  10   61.71    2.23
 -10   2  10   60.41    2.32
  -8  -2  10    4.95    0.41
  -8  -2  10    5.54    0.48
  -8  -2  10    5.23    0.23
  -8   2  10    5.06    0.31
  -8   2  10    6.03    0.56
  -6  -2  10   39.78    1.52
  -6  -2  10   37.38    1.39
  -6  -2  10   38.14    1.44
  -6   2  10   35.18    1.31
  -6   2  10   33.97    1.28
  -4  -2  10   25.45    0.95
  -4  -2  10   26.69    1.10
  -4   2  10   21.78    0.83
  -4   2  10   21.13    0.79
  -4   2  10   17.78    0.83
  -2  -2  10    2.99    0.18
  -2   2  10    2.93    0.36
  -2   2  10    2.43    0.28
  -2   2  10    2.11    0.29
   0  -2  10    5.91    0.26
   0  -2  10    5.50    0.32
   0  -2  10    5.86    0.29
   0   2  10    5.29    0.31
   0   2  10    5.15    0.44
   2  -2  10   17.43    0.69
   2  -2  10   17.20    0.68
   2  -2  10   16.84    0.67
   2   2  10   15.75    0.73
   4  -2  10    5.55    0.31
   4  -2  10    5.43    0.28
   4  -2  10    5.00    0.31
   4   2  10    4.95    0.28
   6  -2  10    2.11    0.24
   6  -2  10    2.47    0.25
   6  -2  10    2.39    0.21
   6   2  10    2.20    0.20
   8  -2  10    0.87    0.23
   8  -2  10    0.46    0.15
   8  -2  10    0.52    0.11
   8   2  10    0.54    0.12
  10  -2  10    3.25    0.26
  10  -2  10    3.45    0.23
  10  -2  10    2.96    0.28
  10   2  10    3.35    0.22
 -10   2 -10    3.41    0.23
  12  -2  10   14.64    0.57
  12  -2  10   14.02    0.60
  12  -2  10   13.91    0.59
  12   2  10   13.83    0.56
 -12   2 -10   14.47    0.56
  14  -2  10    2.17    0.20
  14  -2  10    1.45    0.26
  14  -2  10    2.18    0.24
  14   2  10    1.79    0.18
 -14   2 -10    1.78    0.18
  16  -2  10    3.85    0.25
  16  -2  10    3.76    0.28
  16   2  10    3.49    0.22
 -16   2 -10    3.74    0.21
  18  -2  10    1.04    0.22
  18  -2  10    1.32    0.19
  18  -2  10    0.69    0.14
  18   2  10    1.03    0.16
 -18   2 -10    1.07    0.15
  20  -2  10    1.34    0.17
  20  -2  10    1.11    0.22
 -20   2 -10    1.20    0.15
  20   2  10    0.89    0.14
  22  -2  10    1.95    0.24
  22  -2  10    2.50    0.19
 -22  -2 -10    2.29    0.18
  22   2  10    2.13    0.16
 -22   2 -10    2.09    0.17
  24  -2  10    1.28    0.17
 -24  -2 -10    1.03    0.16
  24   2  10    1.00    0.13
 -26  -2 -10    0.03    0.09
  26  -2  10    0.06    0.12
 -26   2 -10   -0.06    0.10
  26   2  10   -0.02    0.08
 -33  -3  10    0.92    0.19
  33  -3 -10    0.75    0.19
  33  -3 -10    0.98    0.26
  33   3 -10    0.90    0.14
  31  -3 -10    1.12    0.27
  31  -3 -10    0.73    0.14
 -31  -3  10    0.87    0.19
 -31   3  10    0.60    0.20
  31   3 -10    0.91    0.14
 -29  -3  10    3.37    0.24
  29  -3 -10    3.41    0.23
  29  -3 -10    3.35    0.33
  29   3 -10    3.24    0.21
  29   3 -10    2.80    0.18
 -29   3  10    3.19    0.34
  27  -3 -10    0.10    0.11
  27   3 -10    0.06    0.09
 -27   3  10    0.25    0.16
 -27   3  10    0.08    0.10
  25  -3 -10    3.46    0.25
 -25   3  10    2.67    0.33
 -25   3  10    3.47    0.24
  25   3 -10    3.37    0.20
  23  -3 -10    0.18    0.13
 -23  -3  10    0.05    0.17
 -23   3  10   -0.01    0.20
  23   3 -10    0.03    0.08
 -21  -3  10    0.42    0.18
 -21  -3  10    0.49    0.10
  21   3 -10    0.26    0.08
 -21   3  10    0.18    0.12
 -21   3  10    0.25    0.18
 -19  -3  10    1.29    0.24
 -19  -3  10    0.84    0.11
 -19   3  10    1.08    0.32
 -19   3  10    0.60    0.13
  19   3 -10    0.64    0.14
 -17  -3  10    2.63    0.15
 -17  -3  10    2.41    0.25
 -17   3  10    2.48    0.25
 -17   3  10    2.62    0.34
  17   3 -10    2.53    0.18
 -15  -3  10    0.19    0.15
 -15  -3  10    0.03    0.06
 -15  -3  10    0.27    0.12
 -15   3  10    0.17    0.13
 -15   3  10    0.16    0.18
 -13  -3  10   10.77    0.41
 -13  -3  10   10.59    0.48
 -13  -3  10   10.77    0.46
  13   3 -10   10.89    0.42
 -13   3  10    9.96    0.47
 -13   3  10   10.53    0.52
 -11  -3  10    1.97    0.21
 -11  -3  10    1.78    0.25
 -11  -3  10    1.92    0.13
 -11   3  10    2.17    0.31
 -11   3  10    1.78    0.28
  11   3 -10    2.20    0.18
  -9  -3  10    9.96    0.40
  -9  -3  10   10.96    0.47
  -9  -3  10   10.27    0.44
  -9   3  10    9.62    0.50
  -9   3  10   10.65    0.52
   9   3 -10   10.93    0.42
  -7  -3  10    8.79    0.42
  -7  -3  10    9.03    0.35
  -7  -3  10    9.30    0.40
  -7   3  10    8.92    0.48
   7   3 -10    9.23    0.37
  -5  -3  10    8.54    0.34
  -5  -3  10    8.51    0.38
  -5  -3  10    8.24    0.41
  -5   3  10    8.72    0.47
   5   3 -10    8.64    0.36
  -3  -3  10    0.45    0.15
  -3  -3  10    0.70    0.12
  -3  -3  10    0.47    0.11
  -3  -3  10    0.30    0.12
  -3   3  10    0.43    0.19
   3   3 -10    0.38    0.09
  -1  -3  10    8.91    0.40
  -1  -3  10    9.26    0.43
  -1  -3  10    9.24    0.42
  -1  -3  10    9.16    0.36
  -1   3  10    8.57    0.49
   1   3 -10    9.06    0.50
   1   3 -10    8.76    0.37
   1  -3  10   14.65    0.55
   1  -3  10   14.43    0.61
   1  -3  10   14.37    0.58
   1  -3  10   14.79    0.59
  -1   3 -10   14.69    0.55
   1   3  10   13.89    0.65
   1   3  10   14.09    0.59
   3  -3  10    4.76    0.29
   3  -3  10    4.73    0.23
   3  -3  10    4.75    0.27
   3  -3  10    4.99    0.31
   3   3  10    4.87    0.30
  -3   3 -10    4.79    0.26
   3   3  10    4.87    0.41
   5  -3  10    7.02    0.36
   5  -3  10    7.41    0.34
   5  -3  10    7.40    0.38
   5   3  10    6.78    0.48
   5   3  10    6.78    0.34
   7  -3  10   17.60    0.68
   7  -3  10   17.67    0.71
   7  -3  10   17.65    0.70
  -7   3 -10   18.28    0.68
   7   3  10   17.52    0.70
   9  -3  10    5.91    0.33
   9  -3  10    6.14    0.30
   9  -3  10    5.77    0.34
   9   3  10    5.70    0.29
  -9   3 -10    5.81    0.28
  11  -3  10    0.07    0.12
  11  -3  10    0.23    0.15
  11  -3  10    0.16    0.10
  11   3  10    0.20    0.11
 -11   3 -10    0.29    0.09
  13  -3  10    0.14    0.10
  13  -3  10    0.22    0.12
 -13   3 -10    0.25    0.09
  13   3  10    0.29    0.10
  15  -3  10    1.11    0.23
  15  -3  10    0.91    0.22
  15  -3  10    1.28    0.18
  15   3  10    0.95    0.16
 -15   3 -10    0.96    0.16
  17  -3  10    1.57    0.16
  17  -3  10    0.95    0.20
  17  -3  10    1.49    0.24
  17   3  10    1.26    0.15
 -17   3 -10    1.30    0.17
  19  -3  10    1.01    0.19
  19  -3  10    0.97    0.20
  19  -3  10    1.14    0.15
 -19   3 -10    1.08    0.15
  19   3  10    1.15    0.14
  21  -3  10    0.23    0.08
  21  -3  10    0.18    0.11
 -21   3 -10    0.16    0.09
  21   3  10    0.18    0.08
  23  -3  10    3.91    0.19
 -23  -3 -10    3.43    0.21
 -23   3 -10    3.74    0.23
  23   3  10    3.80    0.19
 -28  -4  10    0.22    0.10
 -28   4  10    0.41    0.21
  28   4 -10    0.32    0.08
  26  -4 -10    1.25    0.29
 -26   4  10    1.21    0.30
  24  -4 -10    0.52    0.13
  24   4 -10    0.31    0.10
 -24   4  10    0.39    0.17
 -22  -4  10    0.22    0.06
  22  -4 -10    0.29    0.14
 -22   4  10    0.24    0.17
  22   4 -10    0.32    0.09
 -20  -4  10    1.94    0.12
  20   4 -10    2.37    0.18
 -20   4  10    2.39    0.32
 -18  -4  10    3.38    0.17
  18   4 -10    3.67    0.20
 -18   4  10    3.70    0.36
 -16  -4  10    0.18    0.06
 -16  -4  10    0.03    0.16
 -16   4  10    0.48    0.19
 -14  -4  10    0.41    0.10
 -14   4  10    0.14    0.18
  14   4 -10    0.34    0.08
 -12  -4  10    1.24    0.24
 -12  -4  10    1.43    0.12
  12   4 -10    1.71    0.15
 -12   4  10    1.46    0.32
 -10  -4  10    2.57    0.25
 -10  -4  10    2.84    0.24
 -10  -4  10    2.48    0.14
 -10   4  10    2.78    0.32
  10   4 -10    2.90    0.18
  -8  -4  10    9.72    0.44
  -8  -4  10   10.16    0.39
  -8  -4  10   10.19    0.45
   8   4 -10   10.24    0.41
  -8   4  10   10.23    0.51
  -6  -4  10   10.63    0.44
  -6  -4  10    9.84    0.46
  -6  -4  10   10.18    0.39
   6   4 -10   10.17    0.41
  -6   4  10   10.36    0.51
  -4  -4  10   10.18    0.42
  -4  -4  10    9.37    0.45
  -4  -4  10    9.72    0.38
   4   4 -10    9.15    0.37
  -4   4  10    9.55    0.47
   4   4 -10    8.26    0.49
  -2  -4  10    1.21    0.12
  -2  -4  10    1.18    0.21
  -2  -4  10    0.78    0.19
  -2  -4  10    0.97    0.22
   2   4 -10    0.90    0.14
   2   4 -10    1.79    0.31
  -2   4  10    0.84    0.18
   0  -4  10    4.56    0.21
   0  -4  10    4.84    0.28
   0  -4  10    4.78    0.27
   0  -4  10    4.76    0.30
   0   4 -10    4.53    0.34
   0   4  10    4.21    0.35
   0   4 -10    4.48    0.22
   2  -4  10    1.71    0.21
   2  -4  10    1.46    0.23
   2  -4  10    1.20    0.12
   2  -4  10    1.24    0.18
  -2   4 -10    0.81    0.17
  -2   4 -10    1.18    0.15
   2   4  10    1.50    0.31
   4  -4  10    5.13    0.29
   4  -4  10    5.42    0.32
   4  -4  10    5.35    0.28
   4  -4  10    5.16    0.23
  -4   4 -10    5.08    0.33
  -4   4 -10    5.38    0.25
   4   4  10    5.30    0.38
   6  -4  10    4.77    0.32
   6  -4  10    4.76    0.26
   6  -4  10    4.68    0.28
   6  -4  10    4.11    0.22
  -6   4 -10    4.19    0.31
   6   4  10    4.99    0.30
   6   4  10    4.39    0.60
  -6   4 -10    4.41    0.22
   8  -4  10   -0.11    0.10
   8  -4  10    0.17    0.16
  -8   4 -10    0.01    0.14
  -8   4 -10    0.06    0.08
   8   4  10    0.19    0.17
   8   4  10    0.03    0.13
  10  -4  10    5.50    0.29
  10  -4  10    5.43    0.33
  10  -4  10    5.73    0.28
 -10   4 -10    6.07    0.27
 -10   4 -10    5.88    0.32
  10   4  10    5.82    0.30
  12  -4  10    7.07    0.31
  12  -4  10    6.93    0.32
  12  -4  10    6.36    0.36
  12   4  10    7.32    0.33
 -12   4 -10    6.62    0.34
 -12   4 -10    7.64    0.31
  14  -4  10    0.57    0.14
  14  -4  10    0.25    0.18
  14  -4  10    0.54    0.17
  14   4  10    0.70    0.16
 -14   4 -10    0.68    0.15
 -14   4 -10    0.83    0.18
  16  -4  10    4.61    0.25
  16  -4  10    4.76    0.23
  16   4  10    4.56    0.23
 -16   4 -10    4.12    0.24
 -16   4 -10    4.70    0.23
  18  -4  10    2.34    0.19
  18  -4  10    2.32    0.16
 -18   4 -10    1.75    0.19
  18   4  10    1.98    0.16
 -18   4 -10    1.51    0.17
  20  -4  10    1.35    0.13
  20  -4  10    1.15    0.21
 -20   4 -10    1.31    0.14
  20   4  10    1.30    0.14
  23  -5 -10    3.31    0.24
 -23   5  10    3.44    0.37
 -21  -5  10    1.06    0.09
  21  -5 -10    1.06    0.20
 -21   5  10    1.43    0.29
 -19  -5  10    0.15    0.05
 -19   5  10    0.29    0.16
 -17  -5  10    1.15    0.09
 -17   5  10    1.04    0.27
 -15  -5  10    1.16    0.10
 -15   5  10    1.53    0.28
 -13  -5  10    2.09    0.12
  13   5 -10    2.26    0.18
 -13   5  10    2.09    0.29
 -11  -5  10    0.60    0.09
  11   5 -10    0.48    0.09
 -11   5  10    0.32    0.15
  -9  -5  10    0.05    0.05
  -9   5  10    0.06    0.15
   9   5 -10    0.06    0.08
  -7  -5  10    0.38    0.14
   7   5 -10    0.12    0.08
  -7   5  10    0.25    0.15
  -5  -5  10    2.86    0.25
  -5  -5  10    2.69    0.14
[truncated: 70,945 more chars]
