# Supplementary material for: Absolute structure of (3aS,5S,7aS,7bS,9aR,10R,12aR,12bS)-7b-hy­droxy-4,4,7a,9a,12a-penta­methyl-10-[(2′R)-6-methyl­heptan-2-yl]-2,8,9-trioxo­octa­deca­hydro­benzo[d]indeno­[4,5-b]azepin-5-yl acetate from 62-year-old crystals
Source: Acta Crystallogr E Crystallogr Commun. 2019 Aug 23;75(Pt 9):1348–51. doi: 10.1107/S205698901901140X (PMC6727055; doi:10.1107/S205698901901140X)
Supplement: Supplementary file 2 [file e-75-01348-Isup2.hkl]

data_I                                                                          
_shelx_title ' cu_RaulHeinzen100K_0m in C2'                                     
_shelx_refln_list_code          4                                               
_shelx_F_calc_maximum      250.19                                               
_exptl_crystal_F_000      1192.00                                               
_reflns_d_resolution_high  0.8289                                               
                                                                                
loop_                                                                           
 _space_group_symop_operation_xyz                                               
 'x, y, z'                                                                      
 '-x, y, -z'                                                                    
 'x+1/2, y+1/2, z'                                                              
 '-x+1/2, y+1/2, -z'                                                            
                                                                                
_cell_length_a    34.8824                                                       
_cell_length_b     6.5332                                                       
_cell_length_c    13.6021                                                       
_cell_angle_alpha  90.000                                                       
_cell_angle_beta  100.599                                                       
_cell_angle_gamma  90.000                                                       
                                                                                
_shelx_F_squared_multiplier     1.000                                           
                                                                                
loop_                                                                           
 _refln_index_h                                                                 
 _refln_index_k                                                                 
 _refln_index_l                                                                 
 _refln_F_squared_calc                                                          
 _refln_F_squared_meas                                                          
 _refln_F_squared_sigma                                                         
 _refln_observed_status                                                         
   1  -7   0         97.93        105.71         5.87 o                         
   3  -7   0        114.66        100.62         6.12 o                         
   5  -7   0        106.16        103.24         7.55 o                         
   7  -7   0         76.76         88.04         6.66 o                         
   9  -7   0        258.40        268.78        13.59 o                         
  11  -7   0        176.91        200.83        11.33 o                         
  13  -7   0        256.61        249.91        12.84 o                         
  15  -7   0        286.09        354.10        15.86 o                         
  17  -7   0        217.21        215.93        11.33 o                         
   0  -6   0        360.22        357.87        17.37 o                         
   2  -6   0        601.85        568.60        20.39 o                         
   4  -6   0         97.28        102.74         6.87 o                         
   6  -6   0        222.40        224.37         7.74 o                         
   8  -6   0          0.31          5.92         5.31 o                         
  10  -6   0        636.42        571.96        26.95 o                         
  12  -6   0        520.40        524.28        15.99 o                         
  14  -6   0        239.75        277.09        15.86 o                         
  16  -6   0         50.59         30.20         7.55 o                         
  18  -6   0        152.23        138.98        16.23 o                         
  20  -6   0        108.34        131.03        24.16 o                         
  22  -6   0         67.51        104.81        15.86 o                         
  24  -6   0         43.40         61.85         7.69 o                         
   1  -5   0       1428.68       1305.46        24.53 o                         
   3  -5   0       1933.65       1812.76        33.41 o                         
   5  -5   0         10.54          0.22         3.77 o                         
   7  -5   0       1080.31       1022.33        19.62 o                         
   9  -5   0        429.85        385.17         8.71 o                         
  11  -5   0        894.65        872.48        17.16 o                         
  13  -5   0        153.10        167.82        10.13 o                         
  15  -5   0        218.98        231.85        10.31 o                         
  17  -5   0        229.73        170.76         9.04 o                         
  19  -5   0        621.34        592.37        20.49 o                         
  21  -5   0        215.26        271.00        29.82 o                         
  25  -5   0         33.19         35.52         9.44 o                         
  27  -5   0        368.01        350.18        13.61 o                         
  29  -5   0          2.99          3.85         6.80 o                         
  31  -5   0          4.18         18.12         8.31 o                         
   0  -4   0        639.12        616.83        15.75 o                         
   2  -4   0        469.51        395.96         8.40 o                         
   4  -4   0       2508.65       2479.04        43.29 o                         
   6  -4   0       2158.96       2059.83        35.23 o                         
   8  -4   0        385.75        412.99        10.27 o                         
  10  -4   0        546.88        514.27        20.83 o                         
  12  -4   0        355.16        378.66        10.87 o                         
  14  -4   0        122.24        144.55        11.11 o                         
  16  -4   0        227.82        218.60         8.60 o                         
  18  -4   0        471.08        474.14        19.63 o                         
  20  -4   0        481.77        458.15        15.77 o                         
  22  -4   0       2825.95       2649.80        69.35 o                         
  24  -4   0        362.20        364.67        25.67 o                         
  26  -4   0        153.49        162.33        20.39 o                         
  28  -4   0         16.70         11.33         8.31 o                         
  30  -4   0         17.05          5.58        10.57 o                         
  32  -4   0         30.18         47.57        15.10 o                         
  34  -4   0         15.03         10.57         7.55 o                         
   1  -3   0         76.93         71.54         8.55 o                         
   3  -3   0         98.61         92.13         8.49 o                         
   5  -3   0       4854.26       4956.64       106.78 o                         
   7  -3   0       3692.37       3925.59        83.47 o                         
   9  -3   0       1074.47        967.61        44.24 o                         
  11  -3   0       1881.04       1722.32        36.86 o                         
  13  -3   0        185.55        153.98         7.81 o                         
  15  -3   0        223.82        247.13        13.84 o                         
  17  -3   0        676.67        577.34        15.05 o                         
  19  -3   0         60.42         63.47         5.57 o                         
  21  -3   0        323.95        337.52        12.29 o                         
  23  -3   0        287.63        290.52        10.06 o                         
  25  -3   0        882.60        849.89        19.04 o                         
  27  -3   0       1889.26       1750.80        40.24 o                         
  29  -3   0        450.45        452.89        16.97 o                         
  31  -3   0         11.28          7.73         7.98 o                         
  33  -3   0        146.11        141.30        12.07 o                         
  35  -3   0        117.15        152.25        19.63 o                         
  37  -3   0        110.05        105.70        15.86 o                         
   0  -2   0      47710.00      66229.37      2684.78 o                         
   2  -2   0       6674.45       6668.15       107.91 o                         
   4  -2   0        606.90        761.02        18.87 o                         
   6  -2   0       2786.47       2632.14        57.09 o                         
   8  -2   0        186.30        242.98        10.15 o                         
  10  -2   0       2793.61       2847.67        75.81 o                         
  12  -2   0        543.67        542.19        32.19 o                         
  14  -2   0         76.86        108.52         4.74 o                         
  16  -2   0        692.92        697.56        14.33 o                         
  18  -2   0         65.98         68.69         6.36 o                         
  20  -2   0        738.94        704.37        15.12 o                         
  22  -2   0        808.20        732.52        16.34 o                         
  24  -2   0        731.17        718.96        16.36 o                         
  26  -2   0        132.86        154.03         9.45 o                         
  28  -2   0        191.19        146.51        12.16 o                         
  30  -2   0        336.68        266.43        13.19 o                         
  32  -2   0        226.35        244.57        12.59 o                         
  34  -2   0         49.25         33.85         6.51 o                         
  36  -2   0         95.88        121.50        10.57 o                         
  38  -2   0         12.81         16.97         5.95 o                         
   1  -1   0      12509.84      13283.88       237.64 o                         
   3  -1   0      10224.33      10636.21       220.27 o                         
   5  -1   0      24465.73      26992.01       965.65 o                         
   7  -1   0       2896.54       3452.07        72.83 o                         
   9  -1   0       1334.74       1321.05        53.26 o                         
  11  -1   0       8029.23       8333.80       173.92 o                         
  13  -1   0      12710.01      12539.06       277.88 o                         
  15  -1   0       1303.76       1788.34        49.11 o                         
  17  -1   0        165.70        199.17         9.23 o                         
  19  -1   0       1996.98       2065.62        33.51 o                         
  21  -1   0        783.87        721.05        16.13 o                         
  23  -1   0       1411.15       1430.88        31.64 o                         
  25  -1   0       1024.35        992.11        30.95 o                         
  27  -1   0       1302.38       1200.86        28.07 o                         
  29  -1   0        951.28       1006.04        24.98 o                         
  31  -1   0        417.38        406.59        14.91 o                         
  33  -1   0        242.73        240.87        12.20 o                         
  35  -1   0        138.36        173.72        11.99 o                         
  37  -1   0         37.07         47.09        10.03 o                         
  39  -1   0         92.31        125.63        11.06 o                         
   2   0   0      46042.97      47768.11      1747.07 o                         
   4   0   0        618.03        541.39        14.41 o                         
   6   0   0        677.69       1094.14        28.29 o                         
   8   0   0      11022.42      12551.88       449.98 o                         
  10   0   0       1211.38       1123.14        29.90 o                         
  12   0   0       2003.51       1966.48        51.25 o                         
  14   0   0       3361.91       3837.04        91.97 o                         
  16   0   0      25449.83      26675.50       970.47 o                         
  18   0   0      10890.36      11181.62       180.15 o                         
  20   0   0       4774.90       4998.63       101.50 o                         
  22   0   0          0.54          2.99         3.03 o                         
  24   0   0        552.45        510.88        17.34 o                         
  26   0   0          1.02          0.38        10.19 o                         
  28   0   0          7.92         15.96         5.85 o                         
  30   0   0         12.75         11.92         6.10 o                         
  32   0   0        374.24        313.69        13.54 o                         
  34   0   0          3.37         29.75         6.75 o                         
  36   0   0         19.22          9.94         6.66 o                         
  38   0   0         21.91         34.50         6.12 o                         
  40   0   0          0.00          5.50         5.59 o                         
   1   1   0      12494.95      13134.81       243.54 o                         
   3   1   0      10199.36      10601.55       169.84 o                         
   7   1   0       2888.63       3513.69        89.69 o                         
   9   1   0       1344.89       1388.28        36.30 o                         
  11   1   0       8044.34       8360.85       212.48 o                         
  13   1   0      12724.41      13030.20       330.46 o                         
  15   1   0       1305.53       1713.03        36.89 o                         
  17   1   0        159.81        191.41         6.97 o                         
  19   1   0       1997.85       2145.21        50.42 o                         
  21   1   0        787.44        757.85        24.69 o                         
  23   1   0       1414.29       1382.37        50.00 o                         
  25   1   0       1022.49       1001.99        41.52 o                         
  27   1   0       1306.58       1201.96        47.57 o                         
  29   1   0        956.07       1081.63        30.96 o                         
  31   1   0        416.70        398.96        13.80 o                         
  33   1   0        241.62        248.78        13.35 o                         
  35   1   0        137.95        175.43        14.08 o                         
  37   1   0         36.77         31.65         6.12 o                         
  39   1   0         92.63        137.78        10.32 o                         
  41   1   0         43.25         70.75        19.63 o                         
   0   2   0      47723.61      48045.19      1913.93 o                         
   2   2   0       6671.86       6980.47       103.05 o                         
   4   2   0        611.07        801.25        14.84 o                         
   6   2   0       2782.58       2698.48        50.11 o                         
   8   2   0        179.87        260.32         7.68 o                         
  10   2   0       2782.02       2915.78        62.32 o                         
  12   2   0        542.03        598.13        27.62 o                         
  14   2   0         78.65        111.76         6.28 o                         
  16   2   0        696.95        701.27        19.08 o                         
  18   2   0         67.25         70.94         8.06 o                         
  20   2   0        739.59        724.02        18.93 o                         
  22   2   0        805.09        733.75        21.58 o                         
  24   2   0        727.09        751.95        22.40 o                         
  26   2   0        132.78        113.87        10.57 o                         
  28   2   0        189.42        162.51        10.86 o                         
  30   2   0        336.75        314.08        13.85 o                         
  32   2   0        226.47        271.84        13.31 o                         
  34   2   0         48.21         47.97         8.45 o                         
  36   2   0         94.82        134.85        10.68 o                         
  38   2   0         12.62         24.91         5.59 o                         
  40   2   0         16.86         13.59         9.06 o                         
   1   3   0         79.34         70.99         7.27 o                         
   3   3   0         93.80         90.67         8.21 o                         
   5   3   0       4844.49       5002.28       101.35 o                         
   7   3   0       3686.42       4018.69       111.92 o                         
   9   3   0       1065.05        961.16        32.69 o                         
  11   3   0       1890.07       1827.39        37.21 o                         
  13   3   0        183.20        153.31         9.26 o                         
  15   3   0        224.49        266.25        15.62 o                         
  17   3   0        677.03        596.62        27.56 o                         
  19   3   0         57.89         61.71         7.25 o                         
  21   3   0        319.61        353.34        17.37 o                         
  23   3   0        285.10        277.25        13.13 o                         
  25   3   0        887.42        839.71        24.79 o                         
  27   3   0       1889.70       1771.01        47.51 o                         
  29   3   0        451.42        432.64        15.69 o                         
  31   3   0         11.07         12.84         7.55 o                         
  33   3   0        146.28        148.80        13.97 o                         
  35   3   0        116.57        131.11         7.88 o                         
  37   3   0        110.60        118.86         9.22 o                         
   0   4   0        634.74        694.06        22.19 o                         
   2   4   0        466.80        417.36        11.08 o                         
   4   4   0       2511.12       2621.07        43.55 o                         
   6   4   0       2160.67       2192.90        37.24 o                         
   8   4   0        386.87        439.95        11.11 o                         
  10   4   0        548.13        555.71        15.60 o                         
  12   4   0        352.32        397.00        12.75 o                         
  14   4   0        117.85        118.95        27.18 o                         
  16   4   0        223.64        211.57        20.86 o                         
  18   4   0        470.19        429.47        74.37 o                         
  20   4   0        482.93        449.00        13.44 o                         
  22   4   0       2833.12       2491.28        47.14 o                         
  24   4   0        366.06        383.99        17.72 o                         
  26   4   0        152.29        164.91        10.82 o                         
  28   4   0         16.42         16.10         5.92 o                         
  30   4   0         17.20         17.11         8.48 o                         
  32   4   0         29.21         56.82        19.63 o                         
  34   4   0         14.73         17.61         5.57 o                         
   1   5   0       1427.79       1375.07        24.49 o                         
   3   5   0       1939.41       1914.88        32.75 o                         
   5   5   0          9.64          4.72         4.05 o                         
   7   5   0       1073.14       1066.79        22.29 o                         
   9   5   0        425.67        389.19        14.86 o                         
  11   5   0        898.74        898.70        22.06 o                         
  13   5   0        155.61        166.84        11.39 o                         
  15   5   0        217.66        224.16        10.29 o                         
  17   5   0        230.36        197.00        12.80 o                         
  19   5   0        621.81        604.72        17.19 o                         
  21   5   0        217.54        258.83        17.23 o                         
  23   5   0        221.84        233.78        32.15 o                         
  25   5   0         32.88         26.68        11.63 o                         
  27   5   0        367.02        388.53        29.07 o                         
  29   5   0          2.96         -0.26         4.84 o                         
  31   5   0          4.00          0.48         7.55 o                         
   0   6   0        359.30        434.88        24.16 o                         
   2   6   0        597.70        591.93        22.27 o                         
   4   6   0         96.10         96.51        10.70 o                         
   6   6   0        221.96        243.98        12.52 o                         
   8   6   0          0.32         -0.09         4.37 o                         
  10   6   0        632.47        630.78        16.71 o                         
  12   6   0        518.28        546.79        15.29 o                         
  14   6   0        236.23        273.68        10.55 o                         
  16   6   0         50.39         29.63         5.34 o                         
  18   6   0        152.69        166.64        14.90 o                         
  20   6   0        108.68        145.06        16.99 o                         
  22   6   0         68.45        111.87         8.78 o                         
  24   6   0         42.96         65.93        14.35 o                         
  26   6   0        130.10        156.26        15.86 o                         
   1   7   0         98.34        113.80         9.06 o                         
   3   7   0        116.52        115.20         8.16 o                         
   5   7   0        106.32        120.30         7.96 o                         
   7   7   0         76.61         84.86         7.54 o                         
   9   7   0        258.54        270.23        10.87 o                         
  11   7   0        175.78        231.29         9.92 o                         
  13   7   0        255.45        266.02        10.47 o                         
  15   7   0        286.55        365.42        20.39 o                         
  17   7   0        218.90        233.24        16.99 o                         
 -19  -7   1          8.98         15.10         4.53 o                         
 -17  -7   1         15.90         13.59         4.53 o                         
 -15  -7   1         51.88         58.14         8.31 o                         
 -13  -7   1         17.44         33.98         8.31 o                         
 -11  -7   1         42.02         48.32         8.31 o                         
  -9  -7   1          1.98          4.24         3.78 o                         
  -7  -7   1         42.10         36.20         5.59 o                         
  -5  -7   1          9.38          6.73         2.90 o                         
  -3  -7   1          5.04          7.34         2.90 o                         
  -1  -7   1         31.78         26.09         5.29 o                         
   1  -7   1         45.94         35.09         5.59 o                         
   3  -7   1          1.70         -1.30         2.90 o                         
   5  -7   1        137.88        176.90        10.95 o                         
   7  -7   1         12.66         15.86         4.53 o                         
   9  -7   1        125.32        124.58         9.06 o                         
  11  -7   1        102.50        116.27         9.06 o                         
  13  -7   1         11.41         17.37         4.53 o                         
  15  -7   1         57.57         62.67         8.31 o                         
  17  -7   1         71.78         88.34         7.55 o                         
 -26  -6   1         18.31         40.77         8.31 o                         
 -24  -6   1          4.88          2.27         4.53 o                         
 -22  -6   1         89.49         88.34         9.06 o                         
 -20  -6   1         23.33         14.35         5.29 o                         
 -18  -6   1        147.29        162.33        12.84 o                         
 -14  -6   1        271.94        280.86        15.86 o                         
 -12  -6   1        111.28        108.38         8.54 o                         
 -10  -6   1         53.51         57.17         6.10 o                         
  -8  -6   1        135.97        124.90         6.55 o                         
  -6  -6   1        369.68        368.59        10.15 o                         
  -4  -6   1        133.99        112.73         7.89 o                         
  -2  -6   1        184.19        159.12         7.52 o                         
   0  -6   1         52.83         37.48         5.29 o                         
   2  -6   1        337.49        332.40        13.65 o                         
   4  -6   1        176.55        162.36        12.45 o                         
   6  -6   1        104.72         82.52         6.10 o                         
   8  -6   1         62.62         46.47         5.97 o                         
  10  -6   1        401.73        424.66        13.31 o                         
  12  -6   1         84.32        114.07         7.42 o                         
  14  -6   1        141.79        139.85         9.65 o                         
  16  -6   1        104.80        118.54        18.88 o                         
  18  -6   1         79.22         76.26         9.82 o                         
  20  -6   1         86.22        102.90         8.90 o                         
  22  -6   1         26.37         36.16         6.53 o                         
  24  -6   1         65.68         59.94         7.07 o                         
  26  -6   1         73.17         65.30         8.10 o                         
 -31  -5   1         26.34         13.16         5.44 o                         
 -29  -5   1         40.01         52.45         9.82 o                         
 -27  -5   1         90.52        105.89         9.71 o                         
 -25  -5   1        101.63         86.06         9.90 o                         
 -23  -5   1         67.74         79.28        12.08 o                         
 -21  -5   1         93.35        101.93        21.90 o                         
 -19  -5   1        167.79        133.64        23.41 o                         
 -17  -5   1         99.64         95.73        12.33 o                         
 -15  -5   1        171.86        126.60         8.54 o                         
 -13  -5   1        680.60        657.84        21.43 o                         
 -11  -5   1        332.70        282.39        11.10 o                         
  -9  -5   1        279.86        284.83         8.38 o                         
  -7  -5   1          1.96         -0.80         2.74 o                         
  -5  -5   1         86.41         86.71         9.41 o                         
  -3  -5   1        101.48         76.34         5.67 o                         
  -1  -5   1        281.07        245.73         6.95 o                         
   1  -5   1       1374.54       1216.41        22.84 o                         
   3  -5   1       1319.16       1238.70        23.30 o                         
   5  -5   1       1057.86       1002.81        17.92 o                         
   7  -5   1        343.64        340.06         9.20 o                         
   9  -5   1         58.96         48.64         4.11 o                         
  11  -5   1        267.80        290.65        10.04 o                         
  13  -5   1       1163.89       1098.34        25.02 o                         
  15  -5   1        169.69        139.91         7.80 o                         
  17  -5   1        279.29        282.08        13.69 o                         
  19  -5   1        571.01        516.27        13.85 o                         
  21  -5   1        429.72        432.36        12.27 o                         
  23  -5   1        282.47        251.97        12.99 o                         
  25  -5   1         44.68         60.83         9.49 o                         
  27  -5   1         30.70         46.39         9.44 o                         
  29  -5   1          9.96         19.63         8.31 o                         
  31  -5   1         17.31         23.41         8.31 o                         
 -34  -4   1        222.20        249.15        18.12 o                         
 -32  -4   1         25.51         33.98         8.31 o                         
 -30  -4   1         40.57         26.99         5.80 o                         
 -28  -4   1        245.25        240.09        21.90 o                         
 -26  -4   1        491.10        537.56        30.96 o                         
 -24  -4   1         75.46        113.25        23.41 o                         
 -22  -4   1        120.83        151.76        23.41 o                         
 -20  -4   1        149.33        169.97         8.09 o                         
 -18  -4   1        130.69        112.37         6.76 o                         
 -16  -4   1        644.90        612.29        19.93 o                         
 -14  -4   1          8.40          7.34         2.76 o                         
 -12  -4   1        576.01        545.83        16.53 o                         
 -10  -4   1        448.17        347.49        14.29 o                         
  -8  -4   1         85.64        100.08         5.86 o                         
  -6  -4   1       1286.90       1189.84        30.95 o                         
  -4  -4   1       1994.32       1934.23        34.51 o                         
  -2  -4   1        239.20        197.88         6.43 o                         
   0  -4   1          8.20          5.01         2.35 o                         
   2  -4   1       2334.00       2176.31        38.14 o                         
   4  -4   1       2521.61       2311.31        35.52 o                         
   6  -4   1        525.80        524.81        16.56 o                         
   8  -4   1         58.61         28.50         9.39 o                         
  10  -4   1        304.93        298.01         9.80 o                         
  12  -4   1          6.42          6.76         5.66 o                         
  14  -4   1         57.18         63.42         7.55 o                         
  16  -4   1        248.05        239.04         9.98 o                         
  18  -4   1        529.48        532.75        17.17 o                         
  20  -4   1       1150.98       1137.83        55.49 o                         
  22  -4   1        112.56        114.26         9.44 o                         
  24  -4   1        365.89        418.21        12.26 o                         
  26  -4   1        329.77        334.15        11.04 o                         
  28  -4   1        215.77        220.58        13.22 o                         
  30  -4   1         33.60          5.29         8.31 o                         
  32  -4   1         24.68         19.63         8.31 o                         
  34  -4   1         22.58         73.99        14.35 o                         
 -37  -3   1         87.39        129.86        16.61 o                         
 -35  -3   1        102.53        118.47        13.06 o                         
 -33  -3   1        180.98        221.34        17.36 o                         
 -31  -3   1        119.15        115.90        16.33 o                         
 -29  -3   1         10.04         23.10        16.83 o                         
 -27  -3   1        129.63        157.52        14.87 o                         
 -25  -3   1        743.34        700.75        21.68 o                         
 -23  -3   1       4226.74       3782.14        77.36 o                         
 -21  -3   1       2926.99       2901.37        62.31 o                         
 -19  -3   1         64.17         60.40         8.21 o                         
 -17  -3   1       3093.54       2488.61        89.72 o                         
 -15  -3   1         27.47         13.22         4.90 o                         
 -13  -3   1        824.32        767.78        19.64 o                         
 -11  -3   1       1841.09       1740.97        31.85 o                         
  -9  -3   1       3685.86       3944.31        97.34 o                         
  -7  -3   1       6107.60       6349.71       116.97 o                         
  -5  -3   1        665.51        855.63        19.38 o                         
  -3  -3   1       1629.40       1732.88        34.89 o                         
  -1  -3   1       2345.81       2591.15        59.99 o                         
   1  -3   1       3149.82       2692.01        64.10 o                         
   3  -3   1         69.04         50.54         5.89 o                         
   5  -3   1         40.64         63.11         4.96 o                         
   7  -3   1        389.77        361.28         9.35 o                         
   9  -3   1        292.20        247.01         7.72 o                         
  11  -3   1        722.74        691.64        17.60 o                         
  13  -3   1       2986.01       2596.46        44.85 o                         
  15  -3   1       1029.57       1031.30        22.28 o                         
  17  -3   1        420.84        355.41        10.27 o                         
  19  -3   1         70.32         66.11        23.59 o                         
  21  -3   1       1380.19       1322.49        36.59 o                         
  23  -3   1        393.47        410.01        12.71 o                         
  25  -3   1        137.20        161.68         8.18 o                         
  27  -3   1        278.46        273.00        10.36 o                         
  29  -3   1          4.11          4.62         6.42 o                         
  31  -3   1         69.00         75.16        23.78 o                         
  33  -3   1         12.40         21.16         5.83 o                         
  35  -3   1        101.57        114.38        11.75 o                         
  37  -3   1         86.43        129.11        15.86 o                         
 -40  -2   1        193.73        188.75        19.63 o                         
 -38  -2   1        171.22        201.11        12.17 o                         
 -36  -2   1         30.25         18.65         5.98 o                         
 -34  -2   1        147.63        144.19        13.91 o                         
 -32  -2   1         29.63         11.74         6.42 o                         
 -30  -2   1         28.50         23.80         6.90 o                         
 -28  -2   1        659.12        614.98        18.84 o                         
 -26  -2   1        819.06        843.65        22.89 o                         
 -24  -2   1       3495.44       3526.64        74.67 o                         
 -22  -2   1        888.95        869.51        17.89 o                         
 -20  -2   1        404.96        395.94        13.05 o                         
 -18  -2   1       1077.50       1150.01        32.53 o                         
 -16  -2   1       1226.66       1243.28        26.80 o                         
 -14  -2   1        497.62        421.80        12.26 o                         
 -12  -2   1       1850.25       1524.29        95.40 o                         
 -10  -2   1        222.71        323.50        16.64 o                         
  -8  -2   1      12932.39      13191.87       274.47 o                         
  -6  -2   1      10991.23      11758.62       244.68 o                         
  -4  -2   1       2255.88       2431.61        45.58 o                         
  -2  -2   1        896.70        845.19        15.58 o                         
   0  -2   1       6067.59       5732.72        84.92 o                         
   2  -2   1         24.57         41.20         4.38 o                         
   4  -2   1       2407.16       2497.88        54.17 o                         
   6  -2   1        933.87       1045.48        29.88 o                         
   8  -2   1         83.74        101.17        16.61 o                         
  10  -2   1       1095.27       1126.63        26.18 o                         
  12  -2   1          9.98          7.39         5.55 o                         
  14  -2   1        706.85        708.64        15.75 o                         
  16  -2   1        123.02        110.47         9.66 o                         
  18  -2   1        155.61        157.75         6.48 o                         
  20  -2   1        556.08        569.13        13.83 o                         
  22  -2   1        207.89        191.99         8.28 o                         
  24  -2   1        271.08        321.20         9.77 o                         
  26  -2   1         69.78         63.11        10.24 o                         
  28  -2   1          4.19          9.05         4.03 o                         
  30  -2   1         52.77         37.23         4.60 o                         
  32  -2   1        166.13        218.04        25.23 o                         
  34  -2   1         80.52         89.22        10.01 o                         
  36  -2   1          1.63          4.00         5.85 o                         
  38  -2   1         14.49         18.59         5.33 o                         
 -41  -1   1         42.99         76.26        18.88 o                         
 -39  -1   1        174.37        207.48        11.10 o                         
 -37  -1   1         21.16          2.47         5.88 o                         
 -35  -1   1         56.45         75.14        15.86 o                         
 -33  -1   1        192.10        171.84        12.21 o                         
 -31  -1   1        500.50        509.76        16.34 o                         
 -29  -1   1        122.22         97.94        11.42 o                         
 -27  -1   1        116.39        133.21        13.95 o                         
 -25  -1   1        404.13        362.04        17.05 o                         
 -23  -1   1        785.67        735.97        21.82 o                         
 -21  -1   1        133.66        139.48        15.31 o                         
 -19  -1   1       1379.58       1345.96        26.60 o                         
 -17  -1   1       5598.54       5709.14        93.27 o                         
 -15  -1   1        385.59        283.83        13.31 o                         
 -13  -1   1        419.61        451.66        14.09 o                         
 -11  -1   1       6452.64       6635.05       138.90 o                         
  -9  -1   1       2840.41       3294.55        84.88 o                         
  -7  -1   1       6229.42       7448.73       189.52 o                         
  -5  -1   1       3068.21       3471.60        89.16 o                         
  -3  -1   1      24374.10      23234.41       661.38 o                         
   1  -1   1      18702.38      19119.62       483.95 o                         
   3  -1   1       1723.54       1769.89        37.77 o                         
   5  -1   1       2025.44       2382.64        67.41 o                         
   7  -1   1       2666.56       2914.69        69.49 o                         
   9  -1   1       5012.67       5446.75       153.71 o                         
  11  -1   1       1440.82       1743.30        65.69 o                         
  13  -1   1       7636.05       7776.97       163.16 o                         
  15  -1   1       4396.75       4997.51       129.73 o                         
  17  -1   1       3377.00       3190.75        60.69 o                         
  19  -1   1        203.46        160.06        12.99 o                         
  21  -1   1        561.70        589.10        12.66 o                         
  23  -1   1        624.00        572.12        13.28 o                         
  25  -1   1        444.31        460.25        11.63 o                         
  27  -1   1        328.29        322.91        10.04 o                         
  29  -1   1         16.90         17.42         5.92 o                         
  31  -1   1         58.88         49.20        10.88 o                         
  33  -1   1         10.90         12.16         6.10 o                         
  35  -1   1         38.24         56.35        10.39 o                         
  37  -1   1          2.67         -5.66         5.66 o                         
  39  -1   1          1.49         -3.78         7.93 o                         
 -40   0   1        109.40        131.43        11.25 o                         
 -38   0   1         20.61         17.05         6.14 o                         
 -36   0   1         14.06         14.39         8.00 o                         
 -34   0   1         43.00         67.56         8.28 o                         
 -32   0   1         26.61         33.59         6.42 o                         
 -30   0   1        209.18        215.03        15.48 o                         
 -28   0   1         18.48          6.80         9.82 o                         
 -26   0   1        114.41        116.29        11.39 o                         
 -24   0   1        137.67        132.17        18.14 o                         
 -22   0   1        981.53        921.62        18.40 o                         
 -20   0   1        324.73        401.14        18.60 o                         
 -18   0   1        277.07        234.34         7.37 o                         
 -16   0   1        472.97        448.86        22.65 o                         
 -14   0   1        135.18        194.28        10.95 o                         
 -12   0   1        236.55        240.85         8.54 o                         
 -10   0   1       2232.75       2516.51        64.60 o                         
  -8   0   1       5238.64       5267.80       133.73 o                         
  -6   0   1         36.08        105.81         7.17 o                         
  -2   0   1       2037.64       2642.50        94.38 o                         
   0   0   1        480.97        277.09         8.01 o                         
   4   0   1         22.45        111.96         2.95 o                         
   6   0   1       2109.00       2815.80        59.13 o                         
   8   0   1       2154.55       2227.76        69.46 o                         
  10   0   1        574.99        640.90        21.20 o                         
  12   0   1       2987.44       3109.95        75.61 o                         
  14   0   1       1337.47       1488.63        34.40 o                         
  16   0   1       1215.48       1560.56        38.45 o                         
  18   0   1         12.70         41.53         4.69 o                         
  20   0   1          4.51         15.02         2.91 o                         
  22   0   1       1298.17       1208.65        25.28 o                         
  24   0   1        397.39        349.85         9.60 o                         
  26   0   1         11.92         12.74         4.47 o                         
  28   0   1        111.54        119.07         7.78 o                         
  30   0   1          3.80          7.66         6.04 o                         
  32   0   1         43.91         47.40         6.55 o                         
  34   0   1         15.17         26.46         6.88 o                         
  36   0   1          0.02          5.29         5.87 o                         
  38   0   1         53.93         57.43         9.57 o                         
  40   0   1         20.49         11.33         5.34 o                         
 -41   1   1         42.92         77.75        19.63 o                         
 -39   1   1        173.63        206.72        21.52 o                         
 -37   1   1         20.93          7.24         6.34 o                         
 -35   1   1         55.77         51.34        12.08 o                         
 -33   1   1        190.38        173.88        12.24 o                         
 -31   1   1        503.54        519.18        18.41 o                         
 -29   1   1        122.96        105.35        11.17 o                         
 -27   1   1        115.83         92.87        14.35 o                         
 -25   1   1        401.99        335.45        27.18 o                         
 -23   1   1        781.61        719.18        30.35 o                         
 -21   1   1        136.21        140.75        15.56 o                         
 -19   1   1       1366.76       1319.15        23.09 o                         
 -17   1   1       5602.54       5772.80       120.45 o                         
 -15   1   1        388.15        310.12         9.13 o                         
 -13   1   1        423.92        461.32        13.88 o                         
 -11   1   1       6448.70       6648.76       169.24 o                         
  -9   1   1       2837.42       3241.71        83.01 o                         
  -7   1   1       6254.61       7637.03       248.02 o                         
  -5   1   1       3073.40       3595.47       115.53 o                         
  -3   1   1      24223.71      21634.53       865.23 o                         
  -1   1   1      35417.20      37536.00      1012.37 o                         
   1   1   1      18719.62      19528.08       699.13 o                         
   3   1   1       1717.09       1813.15        33.39 o                         
   5   1   1       2023.14       2466.59        52.15 o                         
   7   1   1       2659.43       3065.08        64.64 o                         
   9   1   1       5030.01       5781.44       147.08 o                         
  11   1   1       1451.91       1714.06        44.84 o                         
  13   1   1       7615.84       7854.46       199.67 o                         
  15   1   1       4360.89       4886.24       126.46 o                         
  17   1   1       3374.01       3076.54        72.76 o                         
  19   1   1        205.37        178.55         8.61 o                         
  21   1   1        568.88        599.57        13.40 o                         
  23   1   1        627.22        557.78        16.40 o                         
  25   1   1        439.90        453.41        12.28 o                         
  27   1   1        329.79        333.45        15.10 o                         
  29   1   1         17.01         25.54         5.19 o                         
  31   1   1         58.44         76.11        11.17 o                         
  33   1   1         10.98          6.04         6.41 o                         
  35   1   1         40.09         35.43         6.66 o                         
  37   1   1          2.49          3.31         5.59 o                         
  39   1   1          1.57          5.66         5.34 o                         
 -40   2   1        194.44        247.51        11.47 o                         
 -38   2   1        173.66        213.19        11.71 o                         
 -36   2   1         30.52         14.27         5.59 o                         
 -34   2   1        150.82        154.93        13.96 o                         
 -32   2   1         29.86         20.76         6.41 o                         
 -30   2   1         29.88         30.28         6.12 o                         
 -28   2   1        659.69        660.18        20.55 o                         
 -26   2   1        818.86        833.52        38.51 o                         
 -24   2   1       3500.45       3549.36       153.64 o                         
 -22   2   1        893.50        922.28        46.05 o                         
 -20   2   1        407.70        419.57        14.62 o                         
 -18   2   1       1079.94       1130.71        32.45 o                         
 -16   2   1       1227.60       1242.91        25.31 o                         
 -14   2   1        495.97        463.77        13.22 o                         
 -12   2   1       1846.94       1700.02        33.26 o                         
 -10   2   1        220.68        335.93         9.36 o                         
  -8   2   1      12896.54      13575.12       233.74 o                         
  -6   2   1      11005.65      11925.44       191.65 o                         
  -4   2   1       2258.58       2498.19        41.53 o                         
  -2   2   1        913.25        858.81        15.71 o                         
   0   2   1       6060.09       5855.99        94.94 o                         
   2   2   1         25.00         43.59         4.20 o                         
   4   2   1       2398.91       2513.70        42.25 o                         
   6   2   1        927.22       1063.55        19.19 o                         
   8   2   1         84.23        113.94         5.86 o                         
  10   2   1       1076.91       1135.19        22.88 o                         
  12   2   1          9.11          3.47         2.86 o                         
  14   2   1        708.51        756.93        16.60 o                         
  16   2   1        125.71        128.46        15.37 o                         
  18   2   1        155.21        154.11         6.53 o                         
  20   2   1        556.25        555.18        16.00 o                         
  22   2   1        205.72        177.48        10.57 o                         
  24   2   1        267.29        315.99        14.34 o                         
  26   2   1         68.04         65.53        10.19 o                         
  28   2   1          3.96         11.00         5.44 o                         
  30   2   1         51.59         38.64        11.33 o                         
  32   2   1        165.87        216.66        16.90 o                         
  34   2   1         79.03         87.25         9.51 o                         
  36   2   1          1.54          1.89         5.34 o                         
  38   2   1         13.92          9.82         7.55 o                         
 -37   3   1         87.62        114.72         8.93 o                         
 -35   3   1        103.45        125.96         8.41 o                         
 -33   3   1        179.29        197.09        11.47 o                         
 -31   3   1        116.85        106.15        16.99 o                         
 -29   3   1          9.36          9.20         5.80 o                         
 -27   3   1        129.79        180.49        11.39 o                         
 -25   3   1        739.46        726.96        22.11 o                         
 -23   3   1       4227.95       4115.12       107.29 o                         
 -21   3   1       2927.47       2763.23        78.14 o                         
 -19   3   1         65.43         73.42         7.43 o                         
 -17   3   1       3091.68       2677.41        70.42 o                         
 -15   3   1         27.22         20.56         8.39 o                         
 -13   3   1        820.25        784.92        23.02 o                         
 -11   3   1       1843.85       1800.93        56.47 o                         
  -9   3   1       3689.38       4000.38       110.61 o                         
  -7   3   1       6113.00       6712.51       160.31 o                         
  -5   3   1        675.37        914.10        18.99 o                         
  -3   3   1       1622.96       1784.22        37.81 o                         
  -1   3   1       2345.21       2634.95        40.80 o                         
   1   3   1       3139.57       2769.56        54.56 o                         
   3   3   1         68.85         52.05         6.25 o                         
   5   3   1         39.49         63.22         7.56 o                         
   7   3   1        385.24        349.81         9.78 o                         
   9   3   1        294.36        268.84        16.71 o                         
  11   3   1        722.97        674.32        25.15 o                         
  13   3   1       2982.31       2727.15        71.98 o                         
  15   3   1       1030.19       1071.13        26.40 o                         
  17   3   1        422.48        356.78        12.73 o                         
  19   3   1         72.80         99.66        19.63 o                         
  21   3   1       1399.12       1393.05        47.19 o                         
  23   3   1        399.98        424.31        19.63 o                         
  25   3   1        136.99        161.44        18.50 o                         
  27   3   1        276.71        285.36        13.42 o                         
  29   3   1          3.99          1.44         4.91 o                         
  31   3   1         68.92         77.77        17.37 o                         
  33   3   1         12.00         26.19         6.35 o                         
  35   3   1        100.89        102.52         6.76 o                         
  37   3   1         88.26        123.12        13.51 o                         
 -34   4   1        223.36        249.15        12.80 o                         
 -32   4   1         25.29         24.79         5.27 o                         
 -30   4   1         40.70         34.69        10.49 o                         
 -28   4   1        243.45        254.68        16.79 o                         
 -26   4   1        490.83        488.93        15.32 o                         
 -24   4   1         75.90         98.36        14.35 o                         
 -22   4   1        122.52        109.99        12.58 o                         
 -20   4   1        151.17        160.07        10.61 o                         
 -18   4   1        131.14        107.77         8.39 o                         
 -16   4   1        649.79        621.79        15.49 o                         
 -14   4   1          9.09         10.18         5.33 o                         
 -12   4   1        577.21        562.24        14.68 o                         
 -10   4   1        447.65        359.86        12.53 o                         
  -8   4   1         85.87        119.36         8.84 o                         
  -6   4   1       1297.69       1295.27        21.03 o                         
  -4   4   1       2017.75       2091.47        30.57 o                         
  -2   4   1        244.21        226.72         7.46 o                         
   0   4   1          8.63         10.42         3.74 o                         
   2   4   1       2334.06       2302.10        36.05 o                         
   4   4   1       2505.77       2420.69        52.11 o                         
   6   4   1        524.08        571.45        12.89 o                         
   8   4   1         60.61         54.13         6.19 o                         
  10   4   1        301.11        315.28         9.71 o                         
  12   4   1          6.57          1.43         4.29 o                         
  14   4   1         56.61         73.99         8.31 o                         
  16   4   1        250.14        256.55        13.38 o                         
  18   4   1        536.76        555.67        20.10 o                         
  20   4   1       1152.60       1143.14        27.81 o                         
  22   4   1        113.53        115.56        12.00 o                         
  24   4   1        360.42        387.64        16.98 o                         
  26   4   1        328.90        317.48        23.94 o                         
  28   4   1        216.36        203.53        12.23 o                         
  30   4   1         32.79         22.36         9.06 o                         
  32   4   1         23.96         21.09         4.09 o                         
  34   4   1         22.82         51.29        16.72 o                         
 -31   5   1         26.07         13.35         4.79 o                         
 -29   5   1         39.84         50.50         9.06 o                         
 -27   5   1         91.03        107.84        13.21 o                         
 -25   5   1        101.82        105.45        10.95 o                         
 -23   5   1         67.96         61.49        10.22 o                         
 -21   5   1         92.50        122.22        14.57 o                         
 -19   5   1        165.19        163.40         9.82 o                         
 -17   5   1        101.99         90.29         7.97 o                         
 -15   5   1        169.21        142.66         9.05 o                         
 -13   5   1        686.68        690.30        18.24 o                         
 -11   5   1        337.27        281.10        10.49 o                         
  -9   5   1        282.49        298.01        15.83 o                         
  -7   5   1          1.78          0.82         6.10 o                         
  -5   5   1         89.50         94.02        10.36 o                         
  -3   5   1        102.15         82.62         5.94 o                         
  -1   5   1        285.80        266.90         9.87 o                         
   1   5   1       1374.03       1271.50        23.00 o                         
   3   5   1       1315.96       1311.69        23.98 o                         
   5   5   1       1065.49       1098.93        22.61 o                         
   7   5   1        345.53        342.23        18.64 o                         
   9   5   1         61.06         79.24        10.14 o                         
  11   5   1        268.63        275.19        10.77 o                         
  13   5   1       1174.31       1144.79        27.43 o                         
  15   5   1        171.71        149.91         8.65 o                         
  17   5   1        282.70        270.25        13.87 o                         
  19   5   1        565.10        522.40        15.76 o                         
  21   5   1        430.17        450.30        18.40 o                         
  23   5   1        284.24        270.58        17.46 o                         
  25   5   1         45.03         86.83         9.31 o                         
  27   5   1         31.14         61.20         8.10 o                         
  29   5   1          9.68          9.62         5.29 o                         
  31   5   1         17.40          7.89         3.49 o                         
 -26   6   1         18.60         22.65        23.78 o                         
 -24   6   1          4.69          7.55         4.73 o                         
 -22   6   1         89.87        115.72         9.31 o                         
 -20   6   1         22.40         13.73         4.79 o                         
 -18   6   1        146.85        162.30        10.06 o                         
 -14   6   1        271.19        303.97        13.26 o                         
 -12   6   1        111.11        124.90         9.90 o                         
 -10   6   1         54.92         41.65         7.47 o                         
  -8   6   1        138.21        127.71         9.76 o                         
  -6   6   1        371.80        373.86        13.16 o                         
  -4   6   1        133.40        126.42        10.03 o                         
  -2   6   1        181.10        173.31        10.60 o                         
   0   6   1         52.22         58.74         7.87 o                         
   2   6   1        335.34        369.84        15.37 o                         
   4   6   1        176.34        178.17         9.19 o                         
   6   6   1        102.58         98.63         8.30 o                         
   8   6   1         61.49         49.54         6.73 o                         
  10   6   1        402.11        404.25        12.26 o                         
  12   6   1         86.09        118.98         8.12 o                         
  14   6   1        142.76        137.24         8.62 o                         
  16   6   1        105.16        111.13         7.86 o                         
  18   6   1         80.25         91.56         7.26 o                         
  20   6   1         85.62         96.56         7.76 o                         
  22   6   1         26.36         30.60         6.70 o                         
  24   6   1         64.74         67.36        14.35 o                         
  26   6   1         72.96         85.15        11.33 o                         
 -19   7   1          9.17         13.59         8.31 o                         
 -17   7   1         15.39         14.68         4.53 o                         
 -15   7   1         50.13         48.11         8.68 o                         
 -13   7   1         17.78         40.20         5.59 o                         
 -11   7   1         42.38         57.47         7.09 o                         
  -9   7   1          1.98          5.38         3.88 o                         
  -7   7   1         41.03         27.69         6.42 o                         
  -5   7   1          9.27          1.93         4.17 o                         
  -3   7   1          4.48          0.70         3.98 o                         
  -1   7   1         31.83         22.79         4.27 o                         
   1   7   1         45.55         42.56         5.98 o                         
   3   7   1          1.79         -2.17         6.80 o                         
   5   7   1        139.40        204.05        11.70 o                         
   7   7   1         12.26          8.88         3.98 o                         
   9   7   1        124.43        116.71         8.68 o                         
  11   7   1        103.00        127.84         7.87 o                         
  13   7   1         12.23         16.75         3.98 o                         
  15   7   1         58.73         62.73         7.93 o                         
  17   7   1         72.15         99.32        15.86 o                         
 -19  -7   2         39.93         46.06         6.80 o                         
 -17  -7   2         60.27         64.93         7.55 o                         
 -15  -7   2         18.59         20.39         4.53 o                         
 -13  -7   2         20.01         37.75         8.31 o                         
 -11  -7   2        120.74        123.66        10.95 o                         
  -9  -7   2         22.20         22.17         3.77 o                         
  -7  -7   2         44.57         60.27         5.80 o                         
  -5  -7   2         27.16         40.70         7.93 o                         
  -3  -7   2         26.39         38.89         5.44 o                         
  -1  -7   2         45.00         35.88         5.26 o                         
   1  -7   2         70.92         73.46         5.29 o                         
   3  -7   2        103.74         90.68        11.41 o                         
   5  -7   2          7.61          4.53         3.78 o                         
   7  -7   2         82.20         77.01         7.55 o                         
   9  -7   2        167.30        175.16         9.82 o                         
  11  -7   2         74.49         89.85         8.31 o                         
  13  -7   2          5.67          7.55         3.78 o                         
  15  -7   2         43.04         53.61         6.80 o                         
  17  -7   2         75.45         98.15         7.55 o                         
 -26  -6   2         60.85         67.95         8.31 o                         
 -24  -6   2         53.65         73.99         8.31 o                         
 -22  -6   2         95.44        100.42         9.82 o                         
 -20  -6   2        197.40        221.97        12.84 o                         
 -18  -6   2         94.24        108.72        11.33 o                         
 -14  -6   2         41.24         32.10         6.32 o                         
 -12  -6   2         11.29         11.93         3.43 o                         
 -10  -6   2        336.74        350.30         9.97 o                         
  -8  -6   2        118.01         93.83         8.77 o                         
  -6  -6   2        457.80        378.24        10.40 o                         
  -4  -6   2        609.53        600.37        15.63 o                         
  -2  -6   2        316.85        299.87         9.00 o                         
   0  -6   2       1353.41       1266.77        27.60 o                         
   2  -6   2       1253.68       1242.87        27.03 o                         
   4  -6   2        568.73        552.68        13.51 o                         
   6  -6   2        107.02        103.88         6.18 o                         
   8  -6   2         25.33         31.75        12.46 o                         
  10  -6   2        142.52        127.33         7.14 o                         
  12  -6   2        596.04        586.33        15.55 o                         
  14  -6   2        210.08        199.80         9.06 o                         
  16  -6   2        595.45        666.18        16.18 o                         
  18  -6   2         43.45         38.93         6.31 o                         
  20  -6   2         86.14         85.00         8.17 o                         
  22  -6   2        163.12        186.58        12.46 o                         
  24  -6   2         34.71         23.38         5.14 o                         
 -31  -5   2         42.19         34.32         6.80 o                         
 -29  -5   2         48.74         66.43         8.71 o                         
 -27  -5   2        155.71        163.21        14.35 o                         
 -25  -5   2        315.60        278.60        23.41 o                         
 -21  -5   2         59.85         63.39         9.87 o                         
 -19  -5   2         83.00         77.53        10.40 o                         
 -17  -5   2        237.84        197.93         9.84 o                         
 -15  -5   2        445.45        437.34        13.01 o                         
 -13  -5   2         56.06         57.08         6.64 o                         
 -11  -5   2          3.29          3.52         3.98 o                         
  -9  -5   2        214.88        239.34        15.10 o                         
  -7  -5   2         88.53         74.75         7.07 o                         
  -5  -5   2       1321.72       1253.40        27.45 o                         
  -3  -5   2       1378.32       1254.02        27.60 o                         
  -1  -5   2        292.47        244.08        10.37 o                         
   1  -5   2       1616.42       1479.06        32.11 o                         
   3  -5   2         53.67         51.34        12.46 o                         
   5  -5   2         63.49         56.53         8.70 o                         
   7  -5   2        826.04        738.56        19.40 o                         
   9  -5   2        448.03        412.90        11.89 o                         
  11  -5   2        283.44        224.08         8.81 o                         
  13  -5   2        762.03        685.80        17.06 o                         
  15  -5   2         18.60         22.24         4.77 o                         
  17  -5   2        512.58        495.37        13.40 o                         
  19  -5   2        178.74        178.42         7.76 o                         
  21  -5   2        516.08        537.03        17.57 o                         
  23  -5   2        305.71        350.47        10.68 o                         
  25  -5   2        333.81        390.00        12.55 o                         
  27  -5   2        338.76        352.26        15.86 o                         
  29  -5   2         67.08         76.26        15.10 o                         
 -36  -4   2         13.33          2.27         8.31 o                         
 -34  -4   2          6.59         10.72         6.70 o                         
 -32  -4   2         20.77         11.33         8.31 o                         
 -30  -4   2         37.35         30.96        10.57 o                         
 -28  -4   2         29.51         33.22        12.08 o                         
 -26  -4   2        261.01        235.56        23.41 o                         
 -24  -4   2        591.13        560.97        31.71 o                         
 -22  -4   2          9.12         11.02         6.28 o                         
 -20  -4   2          6.06          0.00        11.33 o                         
 -18  -4   2        444.63        385.45        50.96 o                         
 -16  -4   2        338.71        252.95        12.01 o                         
 -14  -4   2        328.41        318.29        15.48 o                         
 -12  -4   2        452.92        382.68        38.59 o                         
 -10  -4   2         61.62         67.22         7.83 o                         
  -8  -4   2        223.71        221.22        12.48 o                         
  -6  -4   2        464.59        419.74        10.27 o                         
  -4  -4   2        626.73        567.45        12.74 o                         
  -2  -4   2       1165.54       1095.56        26.27 o                         
   0  -4   2        504.77        501.50        15.50 o                         
   2  -4   2        814.59        734.12        18.05 o                         
   4  -4   2        410.64        406.26        13.37 o                         
   6  -4   2        188.68        179.58         6.38 o                         
   8  -4   2        193.32        166.61         7.25 o                         
  10  -4   2        897.95        894.15        20.69 o                         
  12  -4   2        756.19        671.75        16.85 o                         
  14  -4   2         17.27         23.72         3.52 o                         
  16  -4   2         38.08         43.33         8.68 o                         
  18  -4   2       1887.49       1731.01        33.61 o                         
  20  -4   2       1369.01       1289.92        32.26 o                         
  22  -4   2        169.88        166.47        11.60 o                         
  24  -4   2         29.19         34.86         4.92 o                         
  26  -4   2         75.29         91.40         7.13 o                         
  28  -4   2         41.50         33.20         9.06 o                         
  30  -4   2         82.27         83.05        15.86 o                         
  32  -4   2          1.26         -7.55         7.55 o                         
  34  -4   2        118.80        120.05        15.10 o                         
 -37  -3   2          2.22          9.06         8.31 o                         
 -35  -3   2        150.11        197.47        15.50 o                         
 -33  -3   2        134.02        118.28        15.43 o                         
 -31  -3   2        227.99        273.63        20.46 o                         
 -29  -3   2         54.18         42.28         9.38 o                         
 -27  -3   2        587.10        547.69        32.47 o                         
 -25  -3   2        921.64        947.24        30.32 o                         
 -23  -3   2        568.97        509.60        27.18 o                         
 -21  -3   2         70.59         77.81         9.10 o                         
 -19  -3   2         11.80         37.36        10.25 o                         
 -17  -3   2        139.16        125.92         8.02 o                         
 -15  -3   2       3054.91       2755.63        46.08 o                         
 -13  -3   2        352.24        349.63        11.12 o                         
 -11  -3   2        960.98        906.99        25.32 o                         
  -9  -3   2       5546.79       5916.44        97.29 o                         
  -7  -3   2       1387.54       1325.61        25.16 o                         
  -5  -3   2        532.75        603.07        15.72 o                         
  -3  -3   2       1852.53       1872.45        42.19 o                         
  -1  -3   2       1476.44       1582.24        36.19 o                         
   1  -3   2       1113.44       1278.09        23.91 o                         
   3  -3   2         36.90         32.16         3.15 o                         
   5  -3   2       2298.34       2082.75        36.38 o                         
   7  -3   2       2471.68       2108.75        37.17 o                         
   9  -3   2        411.00        350.76        10.94 o                         
  11  -3   2         89.42         77.32         6.70 o                         
  13  -3   2          6.48          7.19         4.26 o                         
  15  -3   2        152.75        143.31        11.48 o                         
  17  -3   2        583.37        569.47        13.49 o                         
  19  -3   2        226.55        244.82         8.99 o                         
  21  -3   2        746.69        770.08        19.33 o                         
  23  -3   2        860.73        849.06        16.48 o                         
  25  -3   2        471.23        447.26        14.45 o                         
  27  -3   2        186.24        162.23         7.94 o                         
  29  -3   2        207.49        232.73         9.25 o                         
  31  -3   2         38.78         26.55         5.74 o                         
  33  -3   2         52.15         41.45         5.58 o                         
  35  -3   2         78.74         69.13         9.98 o                         
 -40  -2   2         33.41          4.53        15.10 o                         
 -38  -2   2         43.75         69.77        11.28 o                         
 -36  -2   2         25.05         23.47         6.53 o                         
 -34  -2   2         23.44         27.58         9.77 o                         
 -32  -2   2         11.12         24.55         8.46 o                         
 -30  -2   2        292.28        267.67        16.28 o                         
 -28  -2   2        112.33        142.73        15.85 o                         
 -26  -2   2        881.69        802.12        21.40 o                         
 -24  -2   2        654.34        602.35        21.68 o                         
 -22  -2   2       3111.68       2973.80        64.16 o                         
 -20  -2   2         79.60         65.06         7.22 o                         
 -18  -2   2        139.03        144.78        10.28 o                         
 -16  -2   2        390.80        300.49         8.79 o                         
 -14  -2   2        611.41        574.36        12.62 o                         
 -12  -2   2       2996.71       3036.24        57.29 o                         
 -10  -2   2       4211.03       4375.09       119.00 o                         
  -8  -2   2      15848.96      15288.23       519.75 o                         
  -6  -2   2      11813.53      12572.10       261.25 o                         
  -4  -2   2       2580.51       3186.65        59.07 o                         
  -2  -2   2       4670.66       4520.29        73.74 o                         
   0  -2   2      11433.06      12569.40       202.18 o                         
   2  -2   2       4811.53       5948.79       108.34 o                         
   4  -2   2       7653.83       7288.96       382.41 o                         
   6  -2   2        296.28        289.84        12.33 o                         
   8  -2   2       1137.53       1227.47        35.19 o                         
  10  -2   2       2046.83       1962.86        90.08 o                         
  12  -2   2        646.81        634.83        16.15 o                         
  14  -2   2       2366.79       2062.65        37.01 o                         
  16  -2   2        418.64        432.14        13.47 o                         
  18  -2   2        136.51        130.18         9.33 o                         
  20  -2   2        864.15        796.77        16.81 o                         
  22  -2   2        270.67        282.71         9.25 o                         
  24  -2   2        736.22        691.38        20.24 o                         
  26  -2   2        643.54        635.56        15.43 o                         
  28  -2   2         89.62         55.32         6.74 o                         
  30  -2   2         46.23         56.42         7.63 o                         
  32  -2   2        148.06        137.41        20.39 o                         
  34  -2   2        270.75        279.80        16.12 o                         
  36  -2   2        111.46        114.76         9.29 o                         
  38  -2   2          3.93         -7.93         7.93 o                         
 -41  -1   2        399.03        430.30        19.59 o                         
 -39  -1   2         32.94         41.74        12.33 o                         
 -37  -1   2         49.96         47.55         7.83 o                         
 -35  -1   2        158.02        168.37        27.18 o                         
 -33  -1   2        364.95        315.78        13.97 o                         
 -31  -1   2        449.75        431.54        15.69 o                         
 -29  -1   2        193.23        198.38        15.36 o                         
 -27  -1   2        559.57        530.73        20.86 o                         
 -25  -1   2       1941.21       1781.68        39.44 o                         
 -23  -1   2        466.46        507.38        32.70 o                         
 -21  -1   2       1810.71       1726.75        39.25 o                         
 -19  -1   2        750.43        784.43        21.58 o                         
 -17  -1   2       3497.73       3167.38       105.21 o                         
 -15  -1   2       6292.09       6956.92       145.14 o                         
 -13  -1   2        461.07        409.51        18.44 o                         
 -11  -1   2        320.91        447.47        19.25 o                         
  -9  -1   2       7886.97       8404.68       213.81 o                         
  -7  -1   2      14089.49      14342.74       363.30 o                         
  -5  -1   2      11342.65      12116.17       306.71 o                         
  -3  -1   2      23121.22      24228.52      1114.38 o                         
  -1  -1   2       2373.97       2493.84        40.71 o                         
   1  -1   2      22797.53      25006.52       632.36 o                         
   3  -1   2       5879.39       6538.10       136.00 o                         
   5  -1   2       1453.27       1688.10        49.49 o                         
   7  -1   2       4022.15       4019.74       168.67 o                         
   9  -1   2       6760.53       7545.26       157.64 o                         
  11  -1   2       1386.93       1843.01        63.16 o                         
  13  -1   2       5324.63       5745.53       187.75 o                         
  15  -1   2        288.05        251.19         8.36 o                         
  17  -1   2       6038.70       5672.80        92.83 o                         
  19  -1   2        448.03        408.58         9.75 o                         
  21  -1   2        360.69        376.63         9.63 o                         
  23  -1   2         37.33         37.97         8.49 o                         
  25  -1   2         13.85         14.70         3.53 o                         
  27  -1   2        133.31        129.98         9.84 o                         
  29  -1   2        416.20        340.17        10.66 o                         
  31  -1   2         60.71         64.67         7.46 o                         
  33  -1   2         58.80         82.89         9.73 o                         
  35  -1   2         19.41          4.08         5.12 o                         
  37  -1   2         71.72         79.74        14.35 o                         
  39  -1   2        102.01        104.30        12.84 o                         
 -42   0   2          0.58          0.00         8.31 o                         
 -40   0   2        148.12        136.11        15.86 o                         
 -38   0   2         18.05         29.10        14.87 o                         
 -36   0   2        129.70        170.75        12.27 o                         
 -34   0   2          1.95          2.79         6.22 o                         
 -32   0   2         25.91         20.28         7.40 o                         
 -30   0   2         85.51         50.70        22.27 o                         
 -28   0   2          0.15         -7.55        11.33 o                         
 -26   0   2        512.01        475.67        17.74 o                         
 -24   0   2       1630.72       1400.21        27.06 o                         
 -22   0   2         38.07         47.16         4.92 o                         
 -20   0   2       3387.01       3697.36        69.18 o                         
 -18   0   2        142.97        195.30         7.85 o                         
 -16   0   2        451.82        346.58        13.07 o                         
 -14   0   2       4423.43       5152.79       131.86 o                         
 -12   0   2       2597.75       2828.77        72.87 o                         
 -10   0   2        796.56       1098.44        29.09 o                         
  -8   0   2       2369.48       2070.21        74.75 o                         
  -6   0   2      43161.71      49488.75      1830.12 o                         
  -4   0   2      62594.30      75500.02      2751.22 o                         
  -2   0   2      29460.66      40848.60      5371.45 o                         
   0   0   2       2150.23       2460.55        89.85 o                         
   2   0   2      11264.37      13087.19       331.53 o                         
   4   0   2          4.18         11.69         1.80 o                         
   6   0   2          0.05          8.81         2.62 o                         
   8   0   2       2119.43       2660.55        56.07 o                         
  10   0   2        513.22        771.45        17.80 o                         
  12   0   2       9301.65       9266.69       259.72 o                         
  14   0   2      34501.31      37351.91       945.21 o                         
  16   0   2       2331.24       2026.15        40.54 o                         
  18   0   2       1005.97       1058.80        25.19 o                         
  20   0   2          6.41         32.03         6.84 o                         
  22   0   2        688.34        615.00        12.08 o                         
  24   0   2        153.74        186.64         6.70 o                         
  26   0   2        754.78        754.55        17.23 o                         
  28   0   2         50.71         55.16         8.73 o                         
  30   0   2        312.75        236.55        13.61 o                         
  32   0   2         32.06         15.48         6.41 o                         
  34   0   2        920.60        724.05        42.28 o                         
  36   0   2         33.64         11.68         7.55 o                         
  38   0   2         51.14         64.61         9.08 o                         
  40   0   2         21.90         15.48         4.80 o                         
 -41   1   2        400.07        482.18        22.65 o                         
 -39   1   2         32.96         36.14         6.70 o                         
 -37   1   2         51.09         76.13        14.72 o                         
 -35   1   2        159.40        162.33        16.61 o                         
 -33   1   2        364.30        332.39        18.82 o                         
 -31   1   2        447.42        417.41        16.76 o                         
 -29   1   2        195.12        205.75        13.01 o                         
 -27   1   2        554.22        563.00        20.01 o                         
 -25   1   2       1949.86       1761.42        66.44 o                         
 -23   1   2        466.37        482.92        11.43 o                         
 -21   1   2       1821.55       1670.82        57.97 o                         
 -19   1   2        751.20        772.23        16.77 o                         
 -17   1   2       3483.56       3228.54        68.28 o                         
 -15   1   2       6295.34       6975.61       178.84 o                         
 -13   1   2        458.66        427.23        13.07 o                         
 -11   1   2        314.25        432.28        12.81 o                         
  -9   1   2       7919.01       8701.38       312.57 o                         
  -7   1   2      14087.60      14691.02       515.30 o                         
  -5   1   2      11328.95      12462.18       307.54 o                         
  -3   1   2      23162.78      24034.74       495.91 o                         
  -1   1   2       2371.09       2538.40        64.26 o                         
   1   1   2      22770.60      24712.35       625.16 o                         
   3   1   2       5856.68       6741.30       108.38 o                         
   5   1   2       1457.79       1743.34        32.44 o                         
   7   1   2       4028.15       4182.77        87.74 o                         
   9   1   2       6749.21       7620.74       158.80 o                         
  11   1   2       1375.98       1877.36        80.41 o                         
  13   1   2       5317.19       5808.44       148.41 o                         
  15   1   2        284.23        256.80        10.57 o                         
  17   1   2       6039.09       6047.22       167.71 o                         
  19   1   2        449.16        416.44        10.06 o                         
  21   1   2        353.94        368.31         9.89 o                         
  23   1   2         38.28         29.91         4.87 o                         
  25   1   2         14.03         11.09         3.84 o                         
  27   1   2        132.07        117.10         6.82 o                         
  29   1   2        418.12        350.09        12.04 o                         
  31   1   2         60.60         68.31         7.69 o                         
  33   1   2         58.90         89.80         9.82 o                         
  35   1   2         19.35         10.19         5.87 o                         
  37   1   2         69.99         77.52         9.82 o                         
  39   1   2        103.51        126.52         9.33 o                         
 -40   2   2         34.26         20.83         5.98 o                         
 -38   2   2         43.00         48.84        12.08 o                         
 -36   2   2         24.65         31.35         6.12 o                         
 -34   2   2         22.86         16.61        12.84 o                         
 -32   2   2         10.69          6.60         6.12 o                         
 -30   2   2        293.07        311.24        13.88 o                         
 -28   2   2        112.10        146.86        16.61 o                         
 -26   2   2        883.91        830.13        33.98 o                         
 -24   2   2        663.22        650.06        28.69 o                         
 -22   2   2       3123.62       2978.25        76.88 o                         
 -20   2   2         77.13         67.14         8.78 o                         
 -18   2   2        134.85        128.57         7.35 o                         
 -16   2   2        386.72        308.96         8.89 o                         
 -14   2   2        608.98        588.89        12.84 o                         
 -12   2   2       3008.62       3227.56        60.36 o                         
 -10   2   2       4229.42       4842.16        79.47 o                         
  -8   2   2      15866.81      16035.71       257.55 o                         
  -6   2   2      11832.34      12663.68       203.60 o                         
  -4   2   2       2591.55       3297.14        60.96 o                         
  -2   2   2       4688.84       4603.81        84.17 o                         
   0   2   2      11446.42      12360.72       283.23 o                         
   2   2   2       4805.79       5946.25       108.14 o                         
   4   2   2       7651.45       7764.50       140.61 o                         
   6   2   2        295.98        277.28        10.48 o                         
   8   2   2       1134.50       1249.25        25.52 o                         
  10   2   2       2060.69       2248.98        50.65 o                         
  12   2   2        647.83        654.76        14.47 o                         
  14   2   2       2358.16       2175.40        41.80 o                         
  16   2   2        415.10        441.29        17.98 o                         
  18   2   2        138.33        123.47         6.02 o                         
  20   2   2        866.39        800.30        17.38 o                         
  22   2   2        266.09        303.21        11.21 o                         
  24   2   2        733.11        726.31        32.47 o                         
  26   2   2        644.12        642.61        34.35 o                         
  28   2   2         89.87         59.88        10.19 o                         
  30   2   2         46.12         55.69         9.12 o                         
  32   2   2        147.81        139.67        14.35 o                         
  34   2   2        272.17        260.91        11.82 o                         
  36   2   2        111.19        119.72         9.78 o                         
  38   2   2          3.96         30.20        24.92 o                         
 -37   3   2          2.58          1.51         5.87 o                         
 -35   3   2        152.79        196.17        13.97 o                         
 -33   3   2        132.84        112.33        10.68 o                         
 -31   3   2        228.17        256.96        12.54 o                         
 -29   3   2         52.47         29.87         6.41 o                         
 -27   3   2        589.34        556.89        18.41 o                         
 -25   3   2        915.14        978.39        28.02 o                         
 -23   3   2        566.12        540.93        21.90 o                         
 -21   3   2         71.63         87.58        11.33 o                         
 -19   3   2         12.46         12.08         6.04 o                         
 -17   3   2        141.65        143.61        56.63 o                         
 -15   3   2       3052.10       2837.30        86.31 o                         
 -13   3   2        349.14        341.88        19.72 o                         
 -11   3   2        966.96        948.79        30.73 o                         
  -9   3   2       5559.20       6257.82       102.47 o                         
  -7   3   2       1370.09       1375.82        24.03 o                         
  -5   3   2        523.98        642.63        14.20 o                         
  -3   3   2       1842.14       1892.64        33.75 o                         
  -1   3   2       1468.61       1590.80        29.44 o                         
   1   3   2       1104.74       1295.55        29.21 o                         
   3   3   2         35.22         30.84         3.67 o                         
   5   3   2       2289.18       2180.83        38.10 o                         
   7   3   2       2466.34       2206.13        39.26 o                         
   9   3   2        413.33        363.14        12.44 o                         
  11   3   2         90.68         79.19         5.39 o                         
  13   3   2          6.42          9.61         2.99 o                         
  15   3   2        151.96        118.71         8.71 o                         
  17   3   2        586.06        554.38        17.03 o                         
  19   3   2        229.39        250.98        11.84 o                         
  21   3   2        741.93        733.11        34.73 o                         
  23   3   2        868.26        855.85        25.67 o                         
  25   3   2        474.91        460.90        24.16 o                         
  27   3   2        186.76        174.20        19.25 o                         
  29   3   2        207.95        246.61        13.38 o                         
  31   3   2         38.29         23.04         4.29 o                         
  33   3   2         52.28         60.46         6.53 o                         
  35   3   2         77.48         80.77         7.52 o                         
 -36   4   2         13.44         21.93        11.22 o                         
 -34   4   2          6.17         32.84        10.77 o                         
 -32   4   2         20.21          9.06         4.71 o                         
 -30   4   2         36.30         36.39         5.56 o                         
 -28   4   2         29.06         38.82         9.06 o                         
 -26   4   2        260.84        209.33        11.79 o                         
 -24   4   2        586.80        597.21        19.67 o                         
 -22   4   2          8.75          1.72         9.06 o                         
 -20   4   2          6.64         -1.12         5.33 o                         
 -18   4   2        437.54        416.01        46.81 o                         
 -16   4   2        336.48        263.81        10.93 o                         
 -14   4   2        329.88        330.60        16.17 o                         
 -12   4   2        456.28        396.64        12.37 o                         
 -10   4   2         58.49         69.88         7.22 o                         
  -8   4   2        227.83        219.85        19.66 o                         
  -6   4   2        462.23        457.44        10.68 o                         
  -4   4   2        627.48        614.65        12.41 o                         
  -2   4   2       1159.00       1144.85        19.10 o                         
   0   4   2        503.82        523.62        14.81 o                         
   2   4   2        809.44        728.54        15.10 o                         
   4   4   2        403.76        418.15        21.95 o                         
   6   4   2        186.38        191.51        16.03 o                         
   8   4   2        194.08        178.86         7.77 o                         
  10   4   2        889.50        889.81        18.99 o                         
  12   4   2        752.55        708.92        26.63 o                         
  14   4   2         17.03         30.99         5.88 o                         
  16   4   2         37.47         60.15        10.32 o                         
  18   4   2       1893.54       1717.85        39.03 o                         
  20   4   2       1371.90       1303.64        31.05 o                         
  22   4   2        168.23        161.04        10.35 o                         
  24   4   2         28.55         23.12         9.50 o                         
  26   4   2         75.98         76.36         9.51 o                         
  28   4   2         41.45         29.55        10.30 o                         
  30   4   2         82.39         86.55        19.51 o                         
  32   4   2          1.33          3.39         3.65 o                         
  34   4   2        120.44        115.43        10.53 o                         
 -31   5   2         42.13         34.40         7.42 o                         
 -29   5   2         48.57         50.69         7.95 o                         
 -27   5   2        156.37        155.14        11.17 o                         
 -25   5   2        315.83        301.89        14.28 o                         
 -23   5   2         82.58        110.99        12.84 o                         
 -21   5   2         58.64         79.55        29.82 o                         
 -19   5   2         80.94         59.48         7.50 o                         
 -17   5   2        236.03        219.05        10.74 o                         
 -15   5   2        445.95        470.23        13.79 o                         
 -13   5   2         55.45         65.14         6.49 o                         
 -11   5   2          3.12          4.28         4.50 o                         
  -9   5   2        214.37        243.10        11.66 o                         
  -7   5   2         89.48         84.04        18.50 o                         
  -5   5   2       1326.42       1348.03        31.52 o                         
  -3   5   2       1381.86       1366.53        27.45 o                         
  -1   5   2        289.50        243.47         9.70 o                         
   1   5   2       1616.85       1586.29        31.04 o                         
   3   5   2         50.90         70.39         9.48 o                         
   5   5   2         62.62         64.38         9.85 o                         
   7   5   2        831.02        779.21        19.26 o                         
   9   5   2        453.96        425.93        11.66 o                         
  11   5   2        286.24        256.67        13.87 o                         
  13   5   2        765.46        718.73        19.00 o                         
  15   5   2         18.66         29.42         5.89 o                         
  17   5   2        510.74        509.22        15.75 o                         
  19   5   2        177.87        182.05         9.62 o                         
  21   5   2        512.82        554.01        27.37 o                         
  23   5   2        306.66        326.29        17.23 o                         
  25   5   2        334.78        366.30        22.10 o                         
  27   5   2        339.06        336.58        16.69 o                         
  29   5   2         65.70         60.94         6.71 o                         
 -26   6   2         60.59         58.08         8.35 o                         
 -24   6   2         53.57         72.12         8.54 o                         
 -22   6   2         96.42        109.34        11.70 o                         
 -20   6   2        197.96        199.82        10.49 o                         
 -18   6   2         94.83        129.06        21.52 o                         
 -16   6   2         38.67         35.49         6.80 o                         
 -14   6   2         40.39         42.51        12.08 o                         
 -12   6   2         11.13         20.62         5.14 o                         
 -10   6   2        335.86        376.21        13.07 o                         
  -8   6   2        118.83        115.49         9.73 o                         
  -6   6   2        459.42        435.25        14.32 o                         
  -4   6   2        615.50        671.39        20.78 o                         
  -2   6   2        317.26        319.51        12.54 o                         
   0   6   2       1355.13       1388.12        31.80 o                         
   2   6   2       1248.86       1359.17        26.87 o                         
   4   6   2        566.14        566.37        13.67 o                         
   6   6   2        107.14        105.37        10.58 o                         
   8   6   2         25.73         16.97         4.15 o                         
  10   6   2        140.78        120.48         7.63 o                         
  12   6   2        596.01        597.95        15.92 o                         
  14   6   2        209.95        215.54        14.65 o                         
  16   6   2        596.96        653.86        17.02 o                         
  18   6   2         42.50         53.89         7.41 o                         
  20   6   2         83.67         89.31        12.40 o                         
  22   6   2        161.29        178.60        10.04 o                         
  24   6   2         34.47         39.77         5.82 o                         
 -19   7   2         39.11         42.40         7.17 o                         
 -17   7   2         59.03         60.62         7.09 o                         
 -15   7   2         19.05         15.71         3.88 o                         
 -13   7   2         20.57         23.01         5.59 o                         
 -11   7   2        120.33        154.13         8.51 o                         
  -9   7   2         21.52         14.68         6.42 o                         
  -7   7   2         45.51         50.69         7.07 o                         
  -5   7   2         27.83         43.74        11.70 o                         
  -3   7   2         26.33         35.19         5.66 o                         
  -1   7   2         45.14         30.02         5.59 o                         
   1   7   2         71.36         66.48         7.25 o                         
   3   7   2        102.24        100.90        10.57 o                         
   5   7   2          7.38         -3.47         7.17 o                         
   7   7   2         82.88         84.19         7.28 o                         
   9   7   2        166.17        189.94         8.92 o                         
  11   7   2         74.21         81.31        10.19 o                         
  13   7   2          5.57          8.31         6.80 o                         
  15   7   2         42.61         47.78         9.06 o                         
  17   7   2         74.33         89.31         7.75 o                         
 -17  -7   3         61.29         62.67         7.55 o                         
 -15  -7   3         75.01         74.75         8.31 o                         
 -13  -7   3         28.40         39.65         7.93 o                         
 -11  -7   3        158.69        170.59         7.42 o                         
  -9  -7   3         37.77         35.49         5.44 o                         
  -7  -7   3        136.38        154.31         6.28 o                         
  -5  -7   3          2.01          7.51         2.61 o                         
  -3  -7   3         55.16         56.22         5.01 o                         
  -1  -7   3        187.93        191.63        14.20 o                         
   1  -7   3         25.16         30.75         4.51 o                         
   3  -7   3          7.33         10.44         3.07 o                         
   5  -7   3         95.77        110.21         6.53 o                         
   7  -7   3         14.52          8.31         3.78 o                         
   9  -7   3         59.82         49.83         7.55 o                         
  11  -7   3         87.68         98.79         6.14 o                         
  13  -7   3         35.34         43.79         6.80 o                         
  15  -7   3         28.06         30.20         6.04 o                         
 -26  -6   3         88.57        110.23         9.06 o                         
 -24  -6   3         82.54         84.56         9.06 o                         
 -22  -6   3        476.11        515.67        21.90 o                         
 -20  -6   3        166.09        160.82        11.33 o                         
 -18  -6   3        138.33        132.50         8.01 o                         
 -16  -6   3         16.40         12.77         3.56 o                         
 -14  -6   3         39.92         28.85         3.56 o                         
 -12  -6   3        182.51        201.74         7.44 o                         
 -10  -6   3         86.23         72.50         5.76 o                         
  -8  -6   3        268.85        224.66         7.77 o                         
  -6  -6   3        788.75        746.76        17.29 o                         
  -4  -6   3        614.66        640.61        15.11 o                         
  -2  -6   3         21.89         21.67         3.32 o                         
   0  -6   3        138.86        113.07         9.39 o                         
   2  -6   3         65.88         62.51         8.93 o                         
   4  -6   3         19.48         22.18         4.20 o                         
   6  -6   3        436.17        417.76        13.07 o                         
   8  -6   3        411.41        386.74        11.49 o                         
  10  -6   3        549.56        485.71        14.67 o                         
  12  -6   3        230.40        229.54        10.80 o                         
  14  -6   3        121.30        134.53        11.42 o                         
  16  -6   3         90.07        119.03         9.73 o                         
  18  -6   3        131.65        161.40         7.26 o                         
  20  -6   3          4.03          8.81         3.22 o                         
  22  -6   3          8.44         15.35         6.04 o                         
 -31  -5   3        242.76        265.21        11.87 o                         
 -29  -5   3         83.19         65.22        10.95 o                         
 -27  -5   3          1.57         -2.27        11.33 o                         
 -25  -5   3         63.52         56.63        12.84 o                         
 -23  -5   3         22.91         20.64         6.75 o                         
 -21  -5   3        229.72        209.39        13.44 o                         
 -19  -5   3         12.81         10.14         4.34 o                         
 -17  -5   3        670.48        657.05        22.29 o                         
 -15  -5   3        257.27        258.06        13.97 o                         
 -13  -5   3        601.93        583.01        17.30 o                         
 -11  -5   3        343.70        328.44        11.39 o                         
  -9  -5   3        593.37        582.93        17.06 o                         
  -7  -5   3        675.46        606.36        18.15 o                         
  -5  -5   3        676.16        634.96        26.43 o                         
  -3  -5   3         49.66         32.43         6.06 o                         
  -1  -5   3        986.78        886.45        29.55 o                         
   1  -5   3       2187.22       2150.59        46.18 o                         
   3  -5   3       1812.37       1586.77        30.08 o                         
   5  -5   3        322.36        315.92        11.47 o                         
   7  -5   3         68.59         69.12         6.52 o                         
   9  -5   3        662.66        643.27        16.08 o                         
  11  -5   3        660.07        633.02        16.02 o                         
  13  -5   3        123.99        110.21         7.47 o                         
  15  -5   3        706.81        629.12        15.74 o                         
  17  -5   3        854.67        870.35        20.48 o                         
  19  -5   3        354.38        337.19        10.31 o                         
  21  -5   3        206.57        259.88         8.98 o                         
  23  -5   3         28.64         33.05         9.39 o                         
  25  -5   3          0.64          1.40         3.84 o                         
  27  -5   3         36.90         57.38        14.35 o                         
  29  -5   3          2.34          4.53         7.55 o                         
 -36  -4   3        163.22        201.59        17.37 o                         
 -34  -4   3         61.47        100.57        10.32 o                         
 -32  -4   3         17.71         12.84         9.06 o                         
 -30  -4   3        135.03         98.91        20.39 o                         
 -28  -4   3        107.46        117.03        22.65 o                         
 -26  -4   3        264.56        258.50        14.33 o                         
 -24  -4   3        378.05        311.06        25.67 o                         
 -22  -4   3        267.21        236.88        15.10 o                         
 -20  -4   3        771.23        772.39        26.15 o                         
 -18  -4   3        629.43        616.12        19.21 o                         
 -16  -4   3        142.00        128.80         7.60 o                         
 -14  -4   3        258.93        254.68        16.14 o                         
 -12  -4   3        527.25        493.14        16.17 o                         
 -10  -4   3        679.87        627.43        17.88 o                         
  -8  -4   3        211.76        214.40        22.65 o                         
  -6  -4   3        822.49        766.60        35.85 o                         
  -4  -4   3       2313.97       2281.67        78.82 o                         
  -2  -4   3        769.15        741.34        22.65 o                         
   0  -4   3        947.59        896.77        20.07 o                         
   2  -4   3         70.82        100.91        15.07 o                         
   4  -4   3        502.14        443.48        11.13 o                         
   6  -4   3        441.50        461.61        12.57 o                         
   8  -4   3        172.53        179.64         7.53 o                         
  10  -4   3        119.41        124.40         7.16 o                         
  12  -4   3         73.32         65.48         7.60 o                         
  14  -4   3         68.96         61.64         6.37 o                         
  16  -4   3       1054.01        966.44        19.85 o                         
  18  -4   3        327.68        386.03        11.88 o                         
  20  -4   3         91.02         94.63         7.63 o                         
  22  -4   3         29.79         22.09         6.76 o                         
  24  -4   3          5.23          7.17         3.45 o                         
  26  -4   3         18.19         20.36         7.17 o                         
  28  -4   3         24.03         31.84         6.53 o                         
  30  -4   3        148.33        191.77        17.37 o                         
  32  -4   3         20.53         12.84         7.55 o                         
 -37  -3   3          4.96          4.53         9.06 o                         
 -35  -3   3         33.03         27.94         8.31 o                         
 -33  -3   3        256.68        284.29        31.33 o                         
 -31  -3   3        219.78        200.38        18.36 o                         
 -29  -3   3        374.53        328.30        31.33 o                         
 -27  -3   3        130.30        116.98        17.74 o                         
 -25  -3   3       1054.19       1055.04        41.90 o                         
 -23  -3   3        996.42        919.11        22.84 o                         
 -21  -3   3        341.55        299.95        10.47 o                         
 -19  -3   3        480.73        496.64        15.21 o                         
 -17  -3   3        393.30        368.28        12.00 o                         
 -15  -3   3        338.74        323.71        11.88 o                         
 -13  -3   3       1416.65       1341.60        45.01 o                         
 -11  -3   3       3292.67       3134.87        81.10 o                         
  -9  -3   3       5703.96       5824.96       253.51 o                         
  -7  -3   3       6448.39       6469.96       122.06 o                         
  -5  -3   3        486.42        381.62        14.71 o                         
  -3  -3   3        418.89        469.63        18.22 o                         
  -1  -3   3        669.11        712.21        21.70 o                         
   1  -3   3       2673.46       2496.95        49.44 o                         
   3  -3   3       3394.06       3212.48        76.18 o                         
   5  -3   3       1193.83       1161.15        26.32 o                         
   7  -3   3         62.36         74.48         8.06 o                         
   9  -3   3         13.48         12.40         3.07 o                         
  11  -3   3       1359.62       1209.14        21.86 o                         
  13  -3   3       1554.27       1539.67        26.30 o                         
  15  -3   3        114.72        108.71         5.70 o                         
  17  -3   3        321.36        307.05         8.96 o                         
  19  -3   3        126.40        142.61        15.15 o                         
  21  -3   3        336.87        328.41         9.06 o                         
  23  -3   3        712.30        701.95        15.98 o                         
  25  -3   3         45.30         48.61         5.81 o                         
  27  -3   3         72.11         77.91         6.32 o                         
  29  -3   3         67.80         65.37         7.71 o                         
  31  -3   3          1.59          6.94         5.04 o                         
  33  -3   3         40.85         35.23         6.66 o                         
  35  -3   3          1.23         -6.18         9.44 o                         
 -40  -2   3        157.54        221.45        16.41 o                         
 -38  -2   3        124.50        135.40        14.64 o                         
 -36  -2   3         28.90         27.97        14.25 o                         
 -34  -2   3         53.72         86.52        18.12 o                         
 -32  -2   3        733.43        710.67        27.81 o                         
 -30  -2   3        361.30        335.07        19.90 o                         
 -28  -2   3       1133.03       1087.48        27.36 o                         
 -26  -2   3       3830.07       3464.61        74.33 o                         
 -24  -2   3       2284.62       2128.20        49.34 o                         
 -22  -2   3        992.21        983.35        23.00 o                         
 -20  -2   3        225.24        149.19        10.54 o                         
 -18  -2   3        586.06        519.23        19.32 o                         
 -16  -2   3         74.85         99.55         9.81 o                         
 -14  -2   3       1428.16       1113.91        24.93 o                         
 -12  -2   3       3156.12       3084.85        58.23 o                         
 -10  -2   3       7828.26       9040.75       163.54 o                         
  -8  -2   3       3447.12       3357.60        72.35 o                         
  -6  -2   3       3730.24       4165.43        94.52 o                         
  -4  -2   3      10876.72      12004.05       263.09 o                         
  -2  -2   3       2236.09       2644.93        52.42 o                         
   0  -2   3       3578.57       3543.13        65.39 o                         
   2  -2   3        233.83        288.75        12.30 o                         
   4  -2   3       1180.28       1280.05        35.72 o                         
   6  -2   3       5711.15       5926.55       152.95 o                         
   8  -2   3        252.28        300.49        25.67 o                         
  10  -2   3         60.14         70.36         9.54 o                         
  12  -2   3         64.28         95.74         6.14 o                         
  14  -2   3        959.86        807.31        15.54 o                         
  16  -2   3       1134.78       1090.80        21.55 o                         
  18  -2   3        914.02        947.17        19.36 o                         
  20  -2   3        260.34        216.72         7.75 o                         
  22  -2   3        372.31        366.49        10.50 o                         
  24  -2   3        390.72        346.00        10.00 o                         
  26  -2   3        177.01        188.91         8.09 o                         
  28  -2   3        362.58        351.16        11.06 o                         
  30  -2   3        325.62        307.33         9.82 o                         
  32  -2   3         44.11         58.79         7.95 o                         
  34  -2   3         48.46         84.10         8.93 o                         
  36  -2   3         43.34         51.21         6.10 o                         
 -41  -1   3         46.55         57.11         9.50 o                         
 -39  -1   3        157.24        207.62        11.89 o                         
 -37  -1   3         31.33         25.12         6.40 o                         
 -35  -1   3          8.91          5.48         9.82 o                         
 -33  -1   3        340.35        376.36        15.57 o                         
 -31  -1   3         34.74         35.10         8.45 o                         
 -29  -1   3        391.40        336.05        12.87 o                         
 -27  -1   3        213.37        180.78        15.58 o                         
 -25  -1   3          0.38         -0.62         4.23 o                         
 -23  -1   3        244.35        212.24         9.16 o                         
 -21  -1   3       2925.86       2702.27        69.66 o                         
 -19  -1   3       1649.04       1618.29        39.30 o                         
 -17  -1   3        193.07        181.46         9.19 o                         
 -15  -1   3        542.71        483.95        29.72 o                         
 -13  -1   3       1139.95       1096.99        51.97 o                         
 -11  -1   3       8734.92       8764.73       250.66 o                         
  -9  -1   3       1339.59       1244.00        33.62 o                         
  -7  -1   3       1266.32       1023.55        27.75 o                         
  -5  -1   3        810.25       1074.40        60.40 o                         
  -3  -1   3       7176.71       5406.56       194.79 o                         
  -1  -1   3       4627.01       4598.71       169.12 o                         
   1  -1   3      12026.86      12239.35       311.24 o                         
   3  -1   3       1690.80       2113.52        63.04 o                         
   5  -1   3       3621.14       3996.21       125.64 o                         
   7  -1   3       1042.40       1241.16        53.19 o                         
   9  -1   3        292.36        279.15        10.00 o                         
  11  -1   3       1311.02       1405.93        32.84 o                         
  13  -1   3        548.04        554.58        26.06 o                         
  15  -1   3        938.84        842.74        24.60 o                         
  17  -1   3         22.34         24.24         4.65 o                         
  19  -1   3        561.46        540.50        10.80 o                         
  21  -1   3        702.78        800.51        16.85 o                         
  23  -1   3       1167.44       1176.20        26.67 o                         
  25  -1   3         17.30         14.38         4.26 o                         
  27  -1   3        100.26        102.83         6.97 o                         
  29  -1   3        140.16         79.43         8.94 o                         
  31  -1   3         85.11        109.63        10.18 o                         
  33  -1   3         33.34         38.07         6.04 o                         
  35  -1   3          1.29          1.11         5.05 o                         
  37  -1   3          6.07          7.95         5.05 o                         
 -42   0   3          2.46         13.37         8.66 o                         
 -40   0   3         78.79         63.85        10.10 o                         
 -38   0   3        105.07         83.64         9.60 o                         
 -36   0   3         60.41         60.74        10.93 o                         
 -34   0   3        292.33        261.20        15.77 o                         
 -32   0   3        656.43        629.78        27.18 o                         
 -30   0   3          1.22          6.87         7.09 o                         
 -28   0   3        217.88        202.79        25.37 o                         
 -26   0   3        130.81        107.38         7.43 o                         
 -24   0   3       2965.44       2627.00        48.49 o                         
 -22   0   3         33.14         32.87         6.55 o                         
 -20   0   3          6.95          4.73        10.55 o                         
 -18   0   3         10.05          8.73         3.32 o                         
 -16   0   3        292.74        315.46        13.02 o                         
 -14   0   3       4628.54       4061.52       130.53 o                         
 -12   0   3        226.53        398.95        12.54 o                         
 -10   0   3        940.14       1293.24        33.90 o                         
  -8   0   3         75.50        203.10         9.06 o                         
  -6   0   3       7867.21       7603.47       271.05 o                         
  -4   0   3       8405.57       9744.03       414.50 o                         
  -2   0   3       3533.88       4585.12       166.86 o                         
   0   0   3        365.88        702.91        29.45 o                         
   2   0   3        185.27        167.73        16.99 o                         
   4   0   3       7580.45       7283.54       221.57 o                         
   6   0   3       3834.45       4382.55        79.36 o                         
   8   0   3       1148.06       1269.48        24.31 o                         
  10   0   3        461.86        613.58        40.02 o                         
  12   0   3        562.42        476.38        25.62 o                         
  14   0   3       1161.90       1162.92        23.42 o                         
  16   0   3         11.44          8.17         2.45 o                         
  18   0   3        558.14        530.23        10.42 o                         
  20   0   3        700.88        712.81        15.76 o                         
  22   0   3        268.78        215.75         6.67 o                         
  24   0   3        209.75        170.76        12.55 o                         
  26   0   3        108.69        113.94         7.71 o                         
  28   0   3         27.12         22.88         3.89 o                         
  30   0   3        179.06        196.34         9.42 o                         
  32   0   3          1.33          2.20         6.12 o                         
  34   0   3          0.01          1.13         7.17 o                         
  36   0   3          0.28         -0.04         5.05 o                         
  38   0   3          1.36          0.76         4.80 o                         
 -41   1   3         47.99         42.62         9.06 o                         
 -39   1   3        156.85        182.75        13.21 o                         
 -37   1   3         30.89         25.37        10.19 o                         
 -35   1   3          8.70         16.15         6.76 o                         
 -33   1   3        341.34        348.43        15.78 o                         
 -31   1   3         33.51         63.77        15.48 o                         
 -29   1   3        391.59        331.67        15.58 o                         
 -27   1   3        213.18        193.85         9.99 o                         
 -25   1   3          0.23          2.99         9.96 o                         
 -23   1   3        246.10        208.31         9.69 o                         
 -21   1   3       2919.17       2685.56        56.80 o                         
 -19   1   3       1647.12       1555.69        35.15 o                         
 -17   1   3        193.62        191.49         7.66 o                         
 -15   1   3        544.59        499.34        16.28 o                         
 -13   1   3       1132.76       1143.86        30.96 o                         
 -11   1   3       8712.16       8787.77       291.81 o                         
  -9   1   3       1330.96       1328.34        36.50 o                         
  -7   1   3       1276.04       1093.98        24.31 o                         
  -5   1   3        808.35       1168.81        26.10 o                         
  -3   1   3       7220.73       7477.01       164.84 o                         
  -1   1   3       4629.29       4861.41       101.85 o                         
   1   1   3      11987.27      12240.40       253.83 o                         
   3   1   3       1691.86       2229.22        47.92 o                         
   5   1   3       3613.17       4212.45        88.91 o                         
   7   1   3       1048.42       1279.89        24.63 o                         
   9   1   3        290.72        276.39        11.43 o                         
  11   1   3       1318.14       1432.27        37.61 o                         
  13   1   3        549.18        598.48        16.98 o                         
  15   1   3        935.72        908.67        25.02 o                         
  17   1   3         22.04         32.57         8.21 o                         
  19   1   3        560.37        540.36        13.24 o                         
  21   1   3        699.65        795.19        18.39 o                         
  23   1   3       1172.60       1186.60        23.01 o                         
  25   1   3         18.79         14.08         3.91 o                         
  27   1   3         99.92         95.80         8.72 o                         
  29   1   3        138.45         84.32        10.68 o                         
  31   1   3         87.69        107.30         9.44 o                         
  33   1   3         32.00         38.52         7.30 o                         
  35   1   3          1.29          7.17         5.34 o                         
  37   1   3          5.99         11.70         5.34 o                         
 -40   2   3        155.91        195.77        12.84 o                         
 -38   2   3        124.68        127.51        11.17 o                         
 -36   2   3         28.08         17.11         6.14 o                         
 -34   2   3         54.69         46.23         9.43 o                         
 -32   2   3        732.94        761.77        33.98 o                         
 -30   2   3        356.30        345.15        14.92 o                         
 -28   2   3       1139.49       1115.53        31.76 o                         
 -26   2   3       3832.49       3561.37        92.36 o                         
 -24   2   3       2283.83       2058.10        99.28 o                         
 -22   2   3        993.73        988.93        25.30 o                         
 -20   2   3        231.15        160.40        23.01 o                         
 -18   2   3        589.75        506.00        12.00 o                         
 -16   2   3         72.44        101.68         6.31 o                         
 -14   2   3       1412.26       1159.24        22.04 o                         
 -12   2   3       3184.74       3550.91        95.80 o                         
 -10   2   3       7832.79       9754.22       204.28 o                         
  -8   2   3       3454.71       3376.78        90.89 o                         
  -6   2   3       3720.54       4221.00        88.43 o                         
  -4   2   3      10885.25      12526.76       201.57 o                         
  -2   2   3       2232.09       2630.14        43.92 o                         
   0   2   3       3592.40       3557.54        58.66 o                         
   2   2   3        233.03        288.40         7.32 o                         
   4   2   3       1175.76       1275.40        20.49 o                         
   6   2   3       5711.26       5916.94        97.31 o                         
   8   2   3        257.71        287.48        10.17 o                         
  10   2   3         59.69         64.41         9.48 o                         
  12   2   3         65.11         95.26        11.78 o                         
  14   2   3        965.31        817.20        30.52 o                         
  16   2   3       1135.20       1098.11        22.15 o                         
  18   2   3        909.56        923.06        19.00 o                         
  20   2   3        259.62        206.92         8.30 o                         
  22   2   3        371.57        384.21        10.97 o                         
  24   2   3        388.50        344.83        13.39 o                         
  26   2   3        177.92        181.61         9.29 o                         
  28   2   3        364.65        373.26        11.92 o                         
  30   2   3        324.37        314.23        11.04 o                         
  32   2   3         43.43         60.72         8.11 o                         
  34   2   3         48.70         83.10        13.71 o                         
  36   2   3         44.22         49.40         9.51 o                         
 -37   3   3          4.66          4.74         6.42 o                         
 -35   3   3         33.25         42.44         7.80 o                         
 -33   3   3        255.47        286.95        16.99 o                         
 -31   3   3        218.71        209.01        26.05 o                         
 -29   3   3        373.43        325.35        14.14 o                         
 -27   3   3        129.77        112.85        10.93 o                         
 -25   3   3       1054.61       1060.02        29.90 o                         
 -23   3   3        999.15        926.39        37.75 o                         
 -21   3   3        346.95        309.55        17.37 o                         
 -19   3   3        482.88        517.55        33.22 o                         
 -17   3   3        395.32        330.69        12.21 o                         
 -15   3   3        335.49        328.08        14.58 o                         
 -13   3   3       1432.13       1312.36        24.06 o                         
 -11   3   3       3294.13       3291.44        69.09 o                         
  -9   3   3       5677.99       6100.71       112.79 o                         
  -7   3   3       6444.59       6887.34       126.95 o                         
  -5   3   3        484.10        402.04        10.08 o                         
  -3   3   3        425.47        462.26        10.80 o                         
  -1   3   3        664.53        677.11        18.89 o                         
   1   3   3       2666.88       2450.68        42.03 o                         
   3   3   3       3396.28       3327.23        60.24 o                         
   5   3   3       1193.94       1210.27        30.35 o                         
   7   3   3         62.82         66.35         6.91 o                         
   9   3   3         13.61          9.98        14.02 o                         
  11   3   3       1366.55       1275.26        23.49 o                         
  13   3   3       1552.06       1552.27        30.00 o                         
  15   3   3        112.05        115.54        12.82 o                         
  17   3   3        319.92        321.63        15.86 o                         
  19   3   3        126.98        158.59        16.74 o                         
  21   3   3        334.94        364.28        11.72 o                         
  23   3   3        704.16        700.80        22.46 o                         
  25   3   3         44.51         54.73         8.26 o                         
  27   3   3         73.05         84.87        10.74 o                         
  29   3   3         68.63         58.01         7.34 o                         
  31   3   3          1.73          7.97         4.07 o                         
  33   3   3         39.78         32.69         4.95 o                         
  35   3   3          1.27          3.78         6.59 o                         
 -36   4   3        163.48        178.09        11.41 o                         
 -34   4   3         61.56         63.11         9.78 o                         
 -32   4   3         17.15         25.06         7.62 o                         
 -30   4   3        133.90        122.58         9.60 o                         
 -28   4   3        108.11        164.63        15.32 o                         
 -26   4   3        266.51        279.58        13.65 o                         
 -24   4   3        380.79        335.95        14.30 o                         
 -22   4   3        267.12        256.08        14.34 o                         
 -20   4   3        771.78        793.96        25.58 o                         
 -18   4   3        632.00        633.69        28.31 o                         
 -16   4   3        142.95        151.63        11.33 o                         
 -14   4   3        257.63        254.84        11.01 o                         
 -12   4   3        529.49        487.42        13.80 o                         
 -10   4   3        681.92        670.55        15.90 o                         
  -8   4   3        215.62        208.67         8.54 o                         
  -6   4   3        817.50        783.28        18.16 o                         
  -4   4   3       2319.97       2381.43        40.65 o                         
  -2   4   3        775.70        783.83        14.69 o                         
   0   4   3        950.60        928.01        16.15 o                         
   2   4   3         69.76         98.98         8.57 o                         
   4   4   3        506.85        476.91        10.45 o                         
   6   4   3        444.70        463.58        12.00 o                         
   8   4   3        172.11        201.65        11.15 o                         
  10   4   3        119.06        126.33        11.44 o                         
  12   4   3         72.39         65.98         6.92 o                         
  14   4   3         68.70         63.18         7.60 o                         
  16   4   3       1053.73        949.04        36.24 o                         
  18   4   3        321.81        391.56        25.67 o                         
  20   4   3         90.35         90.13         9.38 o                         
  22   4   3         30.55         34.22         6.42 o                         
  24   4   3          5.48         16.46         5.08 o                         
  26   4   3         18.14         30.00         5.86 o                         
  28   4   3         24.59         35.22         5.51 o                         
  30   4   3        148.26        157.86         7.19 o                         
  32   4   3         20.54         19.47         8.40 o                         
 -31   5   3        241.13        277.53        12.52 o                         
 -29   5   3         81.58         37.75        11.33 o                         
 -27   5   3          1.51          8.59         5.83 o                         
 -25   5   3         64.02         91.03        11.33 o                         
 -23   5   3         23.35         26.98         7.96 o                         
 -21   5   3        231.12        203.05        22.59 o                         
 -19   5   3         12.79          0.33         9.87 o                         
 -17   5   3        668.16        707.39        39.87 o                         
 -15   5   3        256.62        256.78        12.83 o                         
 -13   5   3        603.89        585.72        17.71 o                         
 -11   5   3        347.38        328.94        13.34 o                         
  -9   5   3        589.08        603.65        17.81 o                         
  -7   5   3        674.60        596.45        30.20 o                         
  -5   5   3        673.14        761.91        70.59 o                         
  -3   5   3         48.33         79.49        12.69 o                         
  -1   5   3        991.28        935.90        20.45 o                         
   1   5   3       2191.73       2300.47        61.92 o                         
   3   5   3       1817.26       1659.81        38.05 o                         
   5   5   3        321.90        375.93        12.26 o                         
   7   5   3         68.73        100.10         7.97 o                         
   9   5   3        667.25        629.71        15.00 o                         
  11   5   3        661.41        638.72        15.15 o                         
  13   5   3        120.15        106.37         7.70 o                         
  15   5   3        711.91        653.75        17.89 o                         
  17   5   3        850.20        859.58        21.85 o                         
  19   5   3        354.68        355.64        12.77 o                         
  21   5   3        209.28        255.84        11.33 o                         
  23   5   3         28.83         28.65         9.97 o                         
  25   5   3          0.66          4.73         4.39 o                         
  27   5   3         37.04         58.65         7.77 o                         
  29   5   3          2.43        108.72        27.94 o                         
 -26   6   3         87.85        102.72         8.79 o                         
 -24   6   3         82.63         96.91         8.92 o                         
 -22   6   3        474.41        547.93        17.94 o                         
 -20   6   3        166.88        176.26        10.17 o                         
 -18   6   3        137.89        129.87        13.97 o                         
 -16   6   3         17.33         19.01         5.33 o                         
 -14   6   3         41.09         35.65         5.76 o                         
 -12   6   3        181.85        210.57        13.59 o                         
 -10   6   3         85.94         90.68         9.40 o                         
  -8   6   3        268.50        258.53        11.60 o                         
  -6   6   3        788.00        806.16        20.71 o                         
  -4   6   3        615.34        711.05        19.11 o                         
  -2   6   3         20.74         40.11         7.67 o                         
   0   6   3        139.92        139.64         8.72 o                         
   2   6   3         67.20         74.28         6.69 o                         
   4   6   3         20.05         25.93         5.81 o                         
   6   6   3        436.55        442.16        11.54 o                         
   8   6   3        411.24        395.22        12.03 o                         
  10   6   3        548.77        483.04        13.85 o                         
  12   6   3        228.80        230.66        18.59 o                         
  14   6   3        123.50        128.69         8.46 o                         
  16   6   3         90.59        121.52        12.29 o                         
  18   6   3        130.10        155.94         9.53 o                         
  20   6   3          3.89          9.92         7.27 o                         
  22   6   3          8.58         13.18         3.04 o                         
  24   6   3         27.41         24.75         4.30 o                         
 -17   7   3         59.68         46.50        12.08 o                         
 -15   7   3         74.90         84.59         7.40 o                         
 -13   7   3         28.24         29.52         7.17 o                         
 -11   7   3        158.16        179.87         8.89 o                         
  -9   7   3         38.74         36.14         9.82 o                         
  -7   7   3        135.76        164.86        12.84 o                         
  -5   7   3          1.91         -3.40         5.66 o                         
  -3   7   3         54.06         55.77         7.42 o                         
  -1   7   3        188.57        222.93         9.78 o                         
   1   7   3         24.61         39.62         6.04 o                         
   3   7   3          7.79          9.73         3.98 o                         
   5   7   3         96.04        117.03         7.77 o                         
   7   7   3         14.59         20.43        10.95 o                         
   9   7   3         60.58         52.35        10.57 o                         
  11   7   3         86.74        106.05         7.95 o                         
  13   7   3         34.99         37.00         9.82 o                         
  15   7   3         28.70         22.65         9.82 o                         
 -17  -7   4        127.53        129.86         9.06 o                         
 -15  -7   4         47.21         56.63         8.31 o                         
 -13  -7   4         58.08         67.89         6.88 o                         
 -11  -7   4         10.68          9.66         3.07 o                         
  -9  -7   4        157.01        153.96         5.94 o                         
  -7  -7   4         65.82         86.77         5.53 o                         
  -5  -7   4         64.71         66.04         5.10 o                         
  -3  -7   4          0.56          0.48         2.74 o                         
  -1  -7   4         17.78         30.69         9.06 o                         
   1  -7   4         75.21         71.43         5.59 o                         
   3  -7   4         77.39        103.16         8.68 o                         
   5  -7   4         14.59         11.34         3.07 o                         
   7  -7   4        221.41        212.84         9.06 o                         
   9  -7   4        155.10        157.39         7.07 o                         
  11  -7   4         40.51         48.18         9.44 o                         
  13  -7   4         67.23         72.48         6.80 o                         
 -26  -6   4         51.43         41.53         7.55 o                         
 -24  -6   4         56.01         81.54         9.06 o                         
 -22  -6   4        115.81        104.95         9.82 o                         
 -20  -6   4         37.64         42.26        13.21 o                         
 -18  -6   4         20.93         11.87         3.43 o                         
 -16  -6   4          1.81          1.16         2.90 o                         
 -14  -6   4        122.85         86.70         6.55 o                         
 -12  -6   4        145.94        117.52         8.80 o                         
 -10  -6   4        157.31        200.10         7.54 o                         
  -8  -6   4        478.86        488.61        12.33 o                         
  -6  -6   4        477.92        452.11        11.58 o                         
  -4  -6   4        308.42        281.70         8.52 o                         
  -2  -6   4        246.94        257.76         8.19 o                         
   0  -6   4        753.46        665.98        26.68 o                         
   2  -6   4        161.19        160.89         9.44 o                         
   4  -6   4         18.58          9.08         6.40 o                         
   6  -6   4        118.42        127.22         7.19 o                         
   8  -6   4        284.01        298.77        25.40 o                         
  10  -6   4        384.50        412.14        15.08 o                         
  12  -6   4         36.55         44.53         5.30 o                         
  14  -6   4        174.26        175.75         7.19 o                         
  16  -6   4        260.30        271.63         8.54 o                         
  18  -6   4         27.36         36.50         5.07 o                         
  20  -6   4        131.29        170.49         9.64 o                         
  22  -6   4        212.99        254.44        18.88 o                         
 -31  -5   4         92.16        106.46         9.82 o                         
 -29  -5   4          1.32         19.63        11.33 o                         
 -27  -5   4         37.35         37.00        12.84 o                         
 -25  -5   4        170.83        190.22        13.11 o                         
 -23  -5   4        155.18        148.27        12.22 o                         
 -21  -5   4         75.89         69.46        13.59 o                         
 -19  -5   4         67.22         80.41         7.00 o                         
 -17  -5   4         93.42         96.70         7.66 o                         
 -15  -5   4        146.14        121.35         8.68 o                         
 -13  -5   4          3.76          4.81         3.88 o                         
 -11  -5   4        157.67        128.32         7.96 o                         
  -9  -5   4         32.49         37.78         5.26 o                         
  -7  -5   4        157.71        158.12        10.57 o                         
  -5  -5   4        136.68        119.21         7.44 o                         
  -3  -5   4        303.92        292.75         9.59 o                         
  -1  -5   4         61.42         86.37         6.37 o                         
   1  -5   4          9.38          6.53         3.41 o                         
   3  -5   4         37.64         46.01         9.42 o                         
   5  -5   4        323.02        296.50         9.71 o                         
   7  -5   4        237.26        255.52         8.99 o                         
   9  -5   4        268.16        237.96         8.99 o                         
  11  -5   4        253.43        245.92         8.99 o                         
  13  -5   4         58.86         89.22         6.94 o                         
  15  -5   4         83.78         91.80         9.00 o                         
  17  -5   4          1.74         -1.49         3.73 o                         
  19  -5   4         21.33         28.90         6.80 o                         
  21  -5   4        216.51        208.27         8.10 o                         
  23  -5   4        113.85        136.23         8.26 o                         
  25  -5   4         30.09         30.25         6.34 o                         
  27  -5   4          5.51         19.63         7.55 o                         
 -36  -4   4         37.42         22.65         9.82 o                         
 -34  -4   4          4.82          0.76         9.06 o                         
 -32  -4   4         84.56        136.66        18.88 o                         
 -30  -4   4        191.29        200.83        20.39 o                         
 -28  -4   4        410.38        408.46        21.14 o                         
 -26  -4   4        160.62        147.98        22.65 o                         
 -24  -4   4        134.54        114.96         8.75 o                         
 -22  -4   4         27.51         17.33         4.39 o                         
 -20  -4   4        162.84        191.31         8.88 o                         
 -18  -4   4        127.34        150.71        13.59 o                         
 -16  -4   4        311.86        281.04         9.96 o                         
 -14  -4   4       1148.08       1144.70        26.36 o                         
 -12  -4   4        331.58        305.43        12.24 o                         
 -10  -4   4          5.12          9.17         3.62 o                         
  -8  -4   4        400.47        392.03        11.56 o                         
  -6  -4   4        772.78        798.69        23.74 o                         
  -4  -4   4         33.77         28.77         3.54 o                         
  -2  -4   4        455.33        536.55        14.55 o                         
   0  -4   4       2272.02       2237.76        48.22 o                         
   2  -4   4       1415.11       1413.11        27.23 o                         
   4  -4   4       1040.06        906.51        21.91 o                         
   6  -4   4        599.55        539.03        12.64 o                         
   8  -4   4         41.84         54.05        10.95 o                         
  10  -4   4        209.73        221.75         8.20 o                         
  12  -4   4        187.73        143.55         7.21 o                         
  14  -4   4         38.60         42.63         7.17 o                         
  16  -4   4        385.34        350.98        10.04 o                         
  18  -4   4        424.38        393.65        10.54 o                         
  20  -4   4         56.51         65.63         5.89 o                         
  22  -4   4        139.92        126.58         7.01 o                         
  24  -4   4        223.19        226.06         9.55 o                         
  26  -4   4          8.19         16.61         4.53 o                         
  28  -4   4          4.79         18.79        16.99 o                         
  30  -4   4          3.66         12.08         7.55 o                         
  32  -4   4          8.04         27.94         8.31 o                         
 -37  -3   4         11.77         22.65         9.06 o                         
 -35  -3   4          9.92         12.84         8.31 o                         
 -33  -3   4         37.34         63.42        16.61 o                         
 -31  -3   4        102.52         85.33        18.88 o                         
 -29  -3   4        117.40        128.76        11.58 o                         
 -27  -3   4        220.84        181.96        21.90 o                         
 -25  -3   4        290.81        281.87        16.23 o                         
 -23  -3   4        461.97        459.98        18.88 o                         
 -21  -3   4       1919.72       1821.56        47.24 o                         
 -19  -3   4        251.53        305.02        10.64 o                         
 -17  -3   4        969.99        921.95        24.82 o                         
 -15  -3   4       1575.10       1416.61        37.10 o                         
 -13  -3   4       2732.80       2669.68        77.77 o                         
 -11  -3   4         78.39        122.92         8.51 o                         
  -9  -3   4       1292.22       1291.39        51.64 o                         
  -7  -3   4       1382.22       1585.65        34.44 o                         
  -5  -3   4       3211.14       3362.93        63.62 o                         
  -3  -3   4        238.38        204.11        16.91 o                         
  -1  -3   4       1683.25       1563.78        39.33 o                         
   1  -3   4       2203.70       1938.96       108.34 o                         
   3  -3   4        314.18        348.96        11.69 o                         
   5  -3   4       2750.13       2521.09        66.92 o                         
   7  -3   4        252.85        270.03        12.63 o                         
   9  -3   4        500.83        473.44        13.22 o                         
  11  -3   4        442.50        451.60        13.41 o                         
  13  -3   4        220.91        191.75         6.81 o                         
  15  -3   4       1204.66       1167.66        26.09 o                         
  17  -3   4        671.23        610.00        12.45 o                         
  19  -3   4        633.53        630.97        14.58 o                         
  21  -3   4        433.00        367.24        10.47 o                         
  23  -3   4        411.49        395.95        11.00 o                         
  25  -3   4        392.04        358.72        10.35 o                         
  27  -3   4        121.06        138.75         7.24 o                         
  29  -3   4         21.62         20.90         4.40 o                         
  31  -3   4          2.32         -1.32         4.00 o                         
  33  -3   4          0.63         10.00         6.80 o                         
 -40  -2   4         45.67         81.54        16.61 o                         
 -38  -2   4         31.32         15.10         8.31 o                         
 -36  -2   4         39.79         34.73         9.06 o                         
 -34  -2   4         13.69          6.80        14.35 o                         
 -32  -2   4         79.88         60.66         9.61 o                         
 -30  -2   4         60.29         55.01         9.06 o                         
 -28  -2   4        155.19        172.95        12.52 o                         
 -26  -2   4       1102.11       1041.05        30.62 o                         
 -24  -2   4        900.29        887.03        28.63 o                         
 -22  -2   4        468.51        461.61        17.74 o                         
 -20  -2   4       1638.19       1546.60        40.30 o                         
 -18  -2   4        530.68        484.18        14.14 o                         
 -16  -2   4       1045.92        962.78        22.98 o                         
 -14  -2   4       1960.35       1665.64        34.70 o                         
 -12  -2   4         32.84         58.80        12.13 o                         
 -10  -2   4        609.54        644.77        23.18 o                         
  -8  -2   4       7374.36       7877.72       201.80 o                         
  -6  -2   4       2015.54       2671.38        70.72 o                         
  -4  -2   4       5113.35       6472.25       166.03 o                         
  -2  -2   4       1167.01       1084.33        36.59 o                         
   0  -2   4       1813.63       1998.07        54.19 o                         
   2  -2   4       1255.33       1263.12        52.10 o                         
   4  -2   4       3709.25       4014.40       104.62 o                         
   6  -2   4        838.82        572.51        18.50 o                         
   8  -2   4        461.62        465.57        17.93 o                         
  10  -2   4        746.22        804.22        46.43 o                         
  12  -2   4       1635.23       1354.67        46.75 o                         
  14  -2   4       1187.98       1182.74        27.17 o                         
  16  -2   4        251.17        249.90        10.88 o                         
  18  -2   4        312.58        275.83         8.37 o                         
  20  -2   4        688.78        607.59        13.75 o                         
  22  -2   4        949.77       1005.69        20.83 o                         
  24  -2   4        758.94        802.00        17.41 o                         
  26  -2   4        286.61        246.95        12.27 o                         
  28  -2   4        196.89        195.70         8.06 o                         
  30  -2   4         35.21         26.98         7.96 o                         
  32  -2   4        114.47        126.16         7.26 o                         
  34  -2   4          7.03         23.19        14.36 o                         
  36  -2   4        114.68        118.54        13.59 o                         
 -41  -1   4          8.76          2.08         7.62 o                         
 -39  -1   4         18.25         27.36         8.76 o                         
 -37  -1   4         48.73         41.46         8.70 o                         
 -35  -1   4        169.38        138.90        18.12 o                         
 -33  -1   4        564.97        553.92        19.81 o                         
 -31  -1   4        211.69        213.79        21.21 o                         
 -29  -1   4        132.91        164.13        21.96 o                         
 -27  -1   4       2293.72       2224.86        47.93 o                         
 -25  -1   4        248.13        229.10        10.20 o                         
 -23  -1   4        134.67        128.06        14.13 o                         
 -21  -1   4         46.60         56.66         6.75 o                         
 -19  -1   4       1183.57        864.16       125.33 o                         
 -17  -1   4       2754.14       2508.97        55.23 o                         
 -15  -1   4       1135.81       1032.95        44.82 o                         
 -13  -1   4       2893.60       2708.33        71.53 o                         
 -11  -1   4       1622.35       1722.04        92.49 o                         
  -9  -1   4        529.86        503.23        15.69 o                         
  -5  -1   4       3427.78       3300.11       124.58 o                         
  -3  -1   4        374.52        385.05        17.37 o                         
  -1  -1   4       1365.97       1597.32        56.17 o                         
   1  -1   4       5564.71       5747.57       394.87 o                         
   3  -1   4       3095.99       3397.05        89.39 o                         
   7  -1   4       3067.60       3477.55        91.46 o                         
   9  -1   4       1977.87       1808.21        85.69 o                         
  11  -1   4       2187.98       2601.17        69.63 o                         
  13  -1   4        336.78        368.71        15.22 o                         
  15  -1   4        477.28        455.21         9.80 o                         
  17  -1   4        430.84        349.87         8.71 o                         
  19  -1   4        235.99        227.43         6.94 o                         
  21  -1   4        316.00        295.30         8.01 o                         
  23  -1   4        875.66        861.84        23.32 o                         
  25  -1   4         39.46         42.44         5.12 o                         
  27  -1   4        404.86        366.36        10.88 o                         
  29  -1   4         75.04         72.88         6.39 o                         
  31  -1   4         45.73         59.13         7.38 o                         
  33  -1   4         65.36        106.28         9.83 o                         
  35  -1   4         43.13         38.72         6.51 o                         
  37  -1   4        132.51        172.70         9.82 o                         
 -42   0   4          6.25         -9.82         9.82 o                         
 -40   0   4          8.31          3.26         6.76 o                         
 -38   0   4         52.05         84.03        11.44 o                         
 -36   0   4        160.84        144.32        15.23 o                         
 -34   0   4          3.07          4.57         8.17 o                         
 -32   0   4        114.75        110.41        18.64 o                         
 -30   0   4        138.68        146.56        13.54 o                         
 -28   0   4          2.58         13.43         4.84 o                         
 -26   0   4          1.01          1.00         4.90 o                         
 -24   0   4        333.12        314.11        10.42 o                         
 -22   0   4        227.70        259.28        11.31 o                         
 -20   0   4        165.12        163.33        36.62 o                         
 -18   0   4        951.42        916.18        26.10 o                         
 -16   0   4         73.63         61.62         5.65 o                         
 -14   0   4        820.31        774.63        30.96 o                         
 -12   0   4         21.77         27.18         6.80 o                         
 -10   0   4       2979.28       3852.51        98.50 o                         
  -8   0   4        130.62        151.90         5.80 o                         
  -6   0   4       8409.99       8190.24       292.94 o                         
  -4   0   4       3344.85       4668.92       171.39 o                         
  -2   0   4       2139.96       2016.61        76.26 o                         
   0   0   4       1460.61       1604.38        61.91 o                         
   2   0   4       3894.07       4749.14       282.75 o                         
   4   0   4       3391.02       3290.22       126.46 o                         
   6   0   4       3009.15       2326.08        69.24 o                         
   8   0   4        938.67       1220.34        23.99 o                         
  10   0   4      10102.17       9609.63       245.29 o                         
  12   0   4        342.72        408.20        10.27 o                         
  14   0   4        374.56        265.32         8.89 o                         
  16   0   4       1688.48       1622.68        27.19 o                         
  18   0   4          4.78          2.67         3.03 o                         
  20   0   4        202.93        228.05         8.61 o                         
  22   0   4        677.12        669.31        14.09 o                         
  24   0   4         43.61         48.12         4.77 o                         
  26   0   4        377.50        329.98        12.42 o                         
  28   0   4       1382.28       1170.05        34.39 o                         
  30   0   4         96.38         97.10         7.23 o                         
  32   0   4         56.08         81.12        10.57 o                         
  34   0   4         15.77          8.31         5.34 o                         
  36   0   4          0.05          3.78         4.80 o                         
  38   0   4         24.02         29.39         5.05 o                         
 -41   1   4          8.81         11.55         6.92 o                         
 -39   1   4         17.52         18.88         6.75 o                         
 -37   1   4         48.54         56.63         9.78 o                         
 -35   1   4        167.82        118.34        16.61 o                         
 -33   1   4        562.41        512.61        19.59 o                         
 -31   1   4        210.72        235.27        14.63 o                         
 -29   1   4        133.95        155.51         9.12 o                         
 -27   1   4       2304.45       2181.80        58.87 o                         
 -25   1   4        247.87        245.65         8.18 o                         
 -23   1   4        138.87        145.90         7.53 o                         
 -21   1   4         48.76         48.37         5.21 o                         
 -19   1   4       1190.17        949.05        29.53 o                         
 -17   1   4       2752.87       2553.31        99.06 o                         
 -15   1   4       1134.80       1052.97        27.17 o                         
 -13   1   4       2882.89       2711.97       126.84 o                         
 -11   1   4       1623.84       1823.18        40.36 o                         
  -9   1   4        529.47        527.22        13.68 o                         
  -7   1   4        662.18        927.85        32.02 o                         
  -5   1   4       3431.59       3879.56        82.07 o                         
  -3   1   4        364.25        369.06        10.61 o                         
  -1   1   4       1352.57       1575.55        34.96 o                         
   1   1   4       5552.04       6085.42       127.56 o                         
   3   1   4       3097.28       3466.50        73.79 o                         
   5   1   4       4723.96       5461.41       141.98 o                         
   7   1   4       3063.66       3586.83        76.69 o                         
   9   1   4       1979.16       1898.78        36.22 o                         
  11   1   4       2193.09       2579.29        59.17 o                         
  13   1   4        335.62        356.81        11.60 o                         
  15   1   4        479.20        454.37        12.55 o                         
  17   1   4        433.77        362.12        10.34 o                         
  19   1   4        233.02        241.08         7.09 o                         
  21   1   4        317.63        286.96        10.52 o                         
  23   1   4        880.84        873.75        17.62 o                         
  25   1   4         39.56         37.15         4.28 o                         
  27   1   4        404.88        360.14         9.85 o                         
  29   1   4         76.15         80.48         6.87 o                         
  31   1   4         46.16         68.12         9.83 o                         
  33   1   4         66.32         92.39         8.76 o                         
  35   1   4         42.87         61.12         9.33 o                         
  37   1   4        132.81        170.90        10.10 o                         
 -40   2   4         45.42         34.24         6.68 o                         
 -38   2   4         31.12         34.79         6.60 o                         
 -36   2   4         40.33         63.82        10.86 o                         
 -34   2   4         13.88          6.80        12.84 o                         
 -32   2   4         79.92         71.45         9.61 o                         
 -30   2   4         60.92         52.01         9.03 o                         
 -28   2   4        157.54        155.49        12.13 o                         
 -26   2   4       1111.34       1013.56        32.80 o                         
 -24   2   4        901.99        856.14        19.56 o                         
 -22   2   4        462.32        422.42        11.59 o                         
 -20   2   4       1639.12       1523.21        28.35 o                         
 -18   2   4        530.08        486.78        16.90 o                         
 -16   2   4       1054.57       1032.81        24.81 o                         
 -14   2   4       1932.00       1806.12        36.75 o                         
 -12   2   4         35.10         58.64         4.88 o                         
 -10   2   4        611.88        681.46        14.90 o                         
  -8   2   4       7421.08       7823.37       168.91 o                         
  -6   2   4       2013.93       2787.73        61.40 o                         
  -4   2   4       5080.13       6443.15       166.30 o                         
  -2   2   4       1170.46       1086.83        35.09 o                         
   0   2   4       1811.35       1887.52        72.79 o                         
   2   2   4       1237.72       1245.71        28.38 o                         
   4   2   4       3691.21       4007.71        89.80 o                         
   6   2   4        835.85        571.23        16.98 o                         
   8   2   4        466.78        485.56        13.11 o                         
  10   2   4        743.12        817.39        17.31 o                         
  12   2   4       1642.25       1462.40        28.63 o                         
  14   2   4       1188.85       1217.31        27.18 o                         
  16   2   4        250.27        234.57        12.10 o                         
  18   2   4        311.24        278.40         9.17 o                         
  20   2   4        685.55        614.90        17.88 o                         
  22   2   4        952.72       1007.74        23.80 o                         
  24   2   4        766.46        806.02        16.67 o                         
  26   2   4        291.56        272.85        10.24 o                         
  28   2   4        201.03        201.97         9.26 o                         
  30   2   4         35.59         34.30         5.56 o                         
  32   2   4        116.00        136.93         8.29 o                         
  34   2   4          7.37          6.99         4.55 o                         
  36   2   4        116.17        147.23        13.59 o                         
 -37   3   4         12.01         20.39         6.28 o                         
 -35   3   4         10.35         21.45         6.14 o                         
 -33   3   4         37.34         40.19         6.53 o                         
 -31   3   4        103.52         76.26        14.35 o                         
 -29   3   4        115.81        121.80        11.71 o                         
 -27   3   4        218.47        202.74        12.24 o                         
 -25   3   4        284.18        322.39        21.14 o                         
 -23   3   4        459.37        400.91        37.75 o                         
 -21   3   4       1933.72       1784.70        38.50 o                         
 -19   3   4        248.24        291.72        10.65 o                         
 -17   3   4        966.74        888.22        17.90 o                         
 -15   3   4       1588.11       1523.37        49.24 o                         
 -13   3   4       2731.41       2643.08        42.12 o                         
 -11   3   4         77.14        115.74         6.82 o                         
  -9   3   4       1285.17       1283.13        31.24 o                         
  -7   3   4       1381.40       1571.88        26.68 o                         
  -5   3   4       3199.58       3397.39        52.74 o                         
  -3   3   4        247.13        215.74         8.13 o                         
  -1   3   4       1665.87       1539.76        32.89 o                         
   1   3   4       2199.40       1993.88        36.10 o                         
   3   3   4        317.09        331.54        10.83 o                         
   5   3   4       2759.40       2619.99        46.34 o                         
   7   3   4        250.41        276.77        19.07 o                         
   9   3   4        496.64        485.01        13.82 o                         
  11   3   4        444.32        438.79        29.69 o                         
  13   3   4        221.95        184.73        12.82 o                         
  15   3   4       1191.02       1165.40        28.23 o                         
  17   3   4        673.67        647.98        17.72 o                         
  19   3   4        636.14        654.37        19.22 o                         
  21   3   4        430.27        411.22        13.88 o                         
  23   3   4        409.13        405.21        17.61 o                         
  25   3   4        390.17        370.61        15.37 o                         
  27   3   4        117.38        135.64         8.83 o                         
  29   3   4         20.35         16.92         4.18 o                         
  31   3   4          2.44         -4.71        12.50 o                         
  33   3   4          0.77          9.89         5.89 o                         
 -36   4   4         36.94         10.57         9.82 o                         
 -34   4   4          4.60          0.74         5.70 o                         
 -32   4   4         84.98        126.26        12.06 o                         
 -30   4   4        191.23        193.21        10.42 o                         
 -28   4   4        409.63        396.95        14.23 o                         
 -26   4   4        163.78        168.21        10.83 o                         
 -24   4   4        135.47        127.09        10.61 o                         
 -22   4   4         27.58         22.21         6.99 o                         
 -20   4   4        164.69        221.55        22.52 o                         
 -18   4   4        127.82        164.04        14.38 o                         
 -16   4   4        317.12        326.21        13.89 o                         
 -14   4   4       1140.79       1166.41        63.04 o                         
 -12   4   4        331.40        308.06        10.53 o                         
 -10   4   4          4.91          7.77         6.21 o                         
  -8   4   4        405.00        428.03        10.32 o                         
  -6   4   4        775.61        802.75        15.39 o                         
  -4   4   4         33.90         42.16         5.16 o                         
  -2   4   4        455.68        521.34        18.53 o                         
   0   4   4       2280.50       2282.69        38.40 o                         
   2   4   4       1427.98       1431.83        23.90 o                         
   4   4   4       1036.85        916.78        20.03 o                         
   6   4   4        602.10        552.18        11.82 o                         
   8   4   4         42.72         54.31         7.66 o                         
  10   4   4        205.92        220.29         7.75 o                         
  12   4   4        189.86        144.76         6.91 o                         
  14   4   4         38.57         34.45         7.55 o                         
  16   4   4        385.90        371.91        12.47 o                         
  18   4   4        422.94        411.32        17.42 o                         
  20   4   4         56.49         87.40        10.19 o                         
  22   4   4        140.08        129.31        10.93 o                         
  24   4   4        224.25        235.94        15.53 o                         
  26   4   4          8.32         10.86         7.08 o                         
  28   4   4          4.63         10.05         4.84 o                         
  30   4   4          3.76         12.77         3.87 o                         
  32   4   4          8.23         23.41         5.29 o                         
 -31   5   4         92.55        110.55        16.99 o                         
 -29   5   4          1.27         -7.61        10.95 o                         
 -27   5   4         37.11         31.23         6.65 o                         
 -25   5   4        168.99        177.21        10.58 o                         
 -23   5   4        154.31        161.52        18.88 o                         
 -21   5   4         76.57         72.81        13.59 o                         
 -19   5   4         66.70         99.44         9.93 o                         
 -17   5   4         92.79        106.82        13.43 o                         
 -15   5   4        147.44        158.46        11.05 o                         
 -13   5   4          3.89          5.50         5.75 o                         
 -11   5   4        158.51        123.19        10.56 o                         
  -9   5   4         33.46         39.37         6.14 o                         
  -7   5   4        159.07        154.48         9.26 o                         
  -5   5   4        137.68        108.23         8.98 o                         
  -3   5   4        304.16        306.23        12.88 o                         
  -1   5   4         59.15         92.31         9.08 o                         
   1   5   4         10.41         13.39         4.77 o                         
   3   5   4         37.33         32.08         4.66 o                         
   5   5   4        324.52        304.85         9.93 o                         
   7   5   4        235.73        266.62         9.92 o                         
   9   5   4        266.01        255.18        18.41 o                         
  11   5   4        256.15        256.42         9.36 o                         
  13   5   4         57.07         89.22         7.28 o                         
  15   5   4         82.19         97.47         8.06 o                         
  17   5   4          1.96         -1.91         6.14 o                         
  19   5   4         21.56         40.02        19.63 o                         
  21   5   4        216.75        216.58         9.84 o                         
  23   5   4        113.43        142.62        11.66 o                         
  25   5   4         30.28         33.03         6.16 o                         
  27   5   4          5.80          7.55         4.30 o                         
 -26   6   4         50.69         44.83         9.44 o                         
 -24   6   4         56.03         84.24         9.22 o                         
 -22   6   4        115.49        114.39         9.61 o                         
 -20   6   4         37.10         63.18         9.22 o                         
 -18   6   4         20.89         12.68         5.03 o                         
 -16   6   4          1.84          6.46         5.26 o                         
 -14   6   4        121.61         93.11        14.12 o                         
 -12   6   4        145.08        134.02        11.71 o                         
 -10   6   4        155.79        213.32        10.87 o                         
  -8   6   4        480.51        510.96        15.31 o                         
  -6   6   4        478.16        490.19        14.94 o                         
  -4   6   4        308.18        282.82        17.69 o                         
  -2   6   4        245.67        252.73        11.15 o                         
   0   6   4        743.93        721.80        16.21 o                         
   2   6   4        157.21        165.81        10.03 o                         
   4   6   4         18.83         16.02         3.80 o                         
   6   6   4        121.16        130.11         7.18 o                         
   8   6   4        281.15        301.28        11.42 o                         
  10   6   4        385.82        428.57        16.12 o                         
  12   6   4         36.88         41.24         5.63 o                         
  14   6   4        175.90        177.97        10.02 o                         
  16   6   4        258.21        258.98         7.98 o                         
  18   6   4         27.11         41.55         5.63 o                         
  20   6   4        129.20        150.92        12.65 o                         
  22   6   4        210.86        190.16         8.74 o                         
 -17   7   4        127.54        132.13        11.33 o                         
 -15   7   4         46.16         52.85         9.06 o                         
 -13   7   4         59.49         70.81         7.62 o                         
 -11   7   4         10.81         14.56         5.29 o                         
  -9   7   4        156.72        153.78        11.70 o                         
  -7   7   4         65.12         94.03        15.48 o                         
  -5   7   4         66.52         85.93        10.57 o                         
  -3   7   4          0.51         -1.18         4.17 o                         
  -1   7   4         17.47         18.90         3.88 o                         
   1   7   4         76.52         75.40         7.54 o                         
   3   7   4         77.79        120.80        15.10 o                         
   5   7   4         14.16         15.86         9.06 o                         
   7   7   4        221.81        238.58        18.88 o                         
   9   7   4        155.76        190.26        18.12 o                         
  11   7   4         40.87         41.53        10.57 o                         
  13   7   4         66.29         74.75        18.88 o                         
 -15  -7   5        153.06        163.21         7.95 o                         
 -13  -7   5         88.77        103.35         6.42 o                         
 -11  -7   5        146.18        159.65         5.94 o                         
  -9  -7   5        222.96        201.11         7.80 o                         
  -7  -7   5         30.37         33.22         6.76 o                         
  -5  -7   5        108.95        133.57         9.06 o                         
  -3  -7   5        112.42        112.25         7.17 o                         
  -1  -7   5         68.56         83.30         5.59 o                         
   1  -7   5          0.10          1.10         2.62 o                         
   3  -7   5        138.80        150.71         6.70 o                         
   5  -7   5         10.81         12.08         3.78 o                         
   7  -7   5         23.50         25.95         3.98 o                         
   9  -7   5         14.31         12.14         3.07 o                         
  11  -7   5          3.32          4.53         3.02 o                         
 -24  -6   5        137.74        157.80        10.57 o                         
 -22  -6   5         13.80          3.02         5.29 o                         
 -20  -6   5         31.31         31.25         3.96 o                         
 -18  -6   5         28.33         26.19         3.20 o                         
 -16  -6   5         70.42         63.59         5.57 o                         
 -14  -6   5          3.80         -0.44         2.97 o                         
 -12  -6   5        107.72         94.47         8.21 o                         
 -10  -6   5        311.32        285.45        11.71 o                         
  -8  -6   5        663.94        635.34        26.43 o                         
  -6  -6   5        131.25        140.23         7.17 o                         
  -4  -6   5        322.52        308.66        10.64 o                         
  -2  -6   5        295.16        285.43        10.10 o                         
   0  -6   5        203.75        203.63        20.76 o                         
   2  -6   5        159.34        166.96         7.73 o                         
   4  -6   5        272.62        245.08        11.85 o                         
   6  -6   5        351.06        334.37        10.54 o                         
   8  -6   5        176.19        178.82         7.48 o                         
  10  -6   5         48.02         43.72         4.77 o                         
  12  -6   5         94.72         81.91         5.50 o                         
  14  -6   5        129.01        141.61         6.04 o                         
  16  -6   5         20.34         27.32         5.01 o                         
  18  -6   5          8.24         10.56         5.70 o                         
  20  -6   5         12.99         14.19         4.33 o                         
 -31  -5   5         45.83         73.99         9.06 o                         
 -27  -5   5         36.07         33.98         8.31 o                         
 -25  -5   5          4.40         14.35         6.80 o                         
 -23  -5   5          0.65          7.55         6.42 o                         
 -21  -5   5        167.72        145.84         8.89 o                         
 -19  -5   5         75.38         78.06         7.54 o                         
 -17  -5   5        167.30        127.51         8.23 o                         
 -15  -5   5        124.36         88.67         7.28 o                         
 -13  -5   5        180.86        196.22         9.22 o                         
 -11  -5   5         28.66         35.55         9.44 o                         
  -9  -5   5        418.41        410.01        13.54 o                         
  -7  -5   5         43.32         19.57         6.80 o                         
  -5  -5   5        327.12        312.74        13.21 o                         
  -3  -5   5        407.70        486.89        11.61 o                         
  -1  -5   5       1569.74       1357.34        26.11 o                         
   1  -5   5        739.86        785.01        16.95 o                         
   3  -5   5        345.01        335.47        10.50 o                         
   5  -5   5        268.54        225.40         9.17 o                         
   7  -5   5        124.75        110.30        13.36 o                         
   9  -5   5        693.88        673.56        22.75 o                         
  11  -5   5          6.38          5.82         4.14 o                         
  13  -5   5        514.49        502.08        13.27 o                         
  15  -5   5        661.76        692.84        16.80 o                         
  17  -5   5        220.03        225.71         9.07 o                         
  19  -5   5        263.08        250.78        16.88 o                         
  21  -5   5         18.21         33.97         9.61 o                         
  23  -5   5         61.23         95.86        13.21 o                         
  25  -5   5        156.95        168.55        12.46 o                         
 -34  -4   5        118.82        132.88        17.37 o                         
 -32  -4   5        259.53        289.92        21.90 o                         
 -30  -4   5         58.44         45.22         6.53 o                         
 -28  -4   5         12.05          3.02        11.33 o                         
 -26  -4   5         50.48         43.46         9.82 o                         
 -24  -4   5        268.83        280.41        10.20 o                         
 -22  -4   5         75.33         77.64        12.46 o                         
 -20  -4   5        237.44        208.07        10.07 o                         
 -18  -4   5        285.40        235.45        10.12 o                         
 -16  -4   5        574.38        536.05        14.95 o                         
 -14  -4   5          5.12          8.76         3.77 o                         
 -12  -4   5         36.83         40.89         8.31 o                         
 -10  -4   5         82.23         96.94         9.06 o                         
  -8  -4   5        136.91        230.28        21.90 o                         
  -6  -4   5        304.52        295.51        10.24 o                         
  -4  -4   5        368.97        404.14        11.04 o                         
  -2  -4   5         50.66         36.91         5.08 o                         
   0  -4   5         78.25         55.16         8.18 o                         
   2  -4   5        129.34         93.04         7.47 o                         
   4  -4   5        193.25        191.02        22.65 o                         
   6  -4   5        245.77        203.90         9.28 o                         
   8  -4   5        111.10        124.27         8.49 o                         
  10  -4   5         15.69          4.66         6.26 o                         
  12  -4   5        208.74        180.41         7.74 o                         
  14  -4   5        267.37        276.16         9.33 o                         
  16  -4   5         12.05         16.03         3.52 o                         
  18  -4   5         56.62         57.70         6.63 o                         
  20  -4   5        120.29        115.18        14.67 o                         
  22  -4   5        159.80        195.94         9.81 o                         
  24  -4   5         35.90         44.49         6.34 o                         
  26  -4   5        313.70        335.09        12.52 o                         
  28  -4   5          0.95          6.48         4.33 o                         
  30  -4   5         42.13         21.90         7.55 o                         
 -37  -3   5         10.82          3.78         8.31 o                         
 -35  -3   5         93.35         99.66        15.86 o                         
 -33  -3   5          6.24         11.33         9.06 o                         
 -31  -3   5        495.09        455.27        21.90 o                         
 -29  -3   5        113.00        117.36        11.43 o                         
 -27  -3   5         10.98          4.23        11.70 o                         
 -25  -3   5         14.72          8.97         7.93 o                         
 -23  -3   5        177.79        163.63         8.70 o                         
 -21  -3   5       1022.92        933.30        25.35 o                         
 -19  -3   5        598.68        598.79        17.30 o                         
 -17  -3   5        545.04        471.98        14.38 o                         
 -15  -3   5       1229.20       1230.65        45.30 o                         
 -13  -3   5       1130.62       1137.79        42.28 o                         
 -11  -3   5         26.33         31.16         5.98 o                         
  -9  -3   5       1069.68       1007.39        25.56 o                         
  -7  -3   5         75.68         95.66        15.08 o                         
  -5  -3   5         17.16          8.68         3.89 o                         
  -3  -3   5       2360.52       2167.27        56.81 o                         
  -1  -3   5       1578.65       1703.28        62.67 o                         
   1  -3   5        466.05        481.07        12.87 o                         
   3  -3   5        334.05        323.03        11.61 o                         
   5  -3   5        497.07        511.09        13.06 o                         
   7  -3   5        565.52        482.17        11.47 o                         
   9  -3   5       1300.91       1216.92        24.21 o                         
  11  -3   5        208.60        207.77         9.28 o                         
  13  -3   5         91.19         97.46         6.00 o                         
  15  -3   5       1077.46        965.88        19.72 o                         
  17  -3   5        287.59        313.34         9.69 o                         
  19  -3   5        862.99        859.38        18.18 o                         
  21  -3   5        213.71        243.78         8.42 o                         
  23  -3   5        576.29        607.36        14.13 o                         
  25  -3   5        217.25        233.53         9.25 o                         
  27  -3   5        337.16        360.11        11.26 o                         
  29  -3   5          2.27         -0.62         4.66 o                         
  31  -3   5         23.48         37.12         4.79 o                         
 -40  -2   5         26.42         18.12         9.06 o                         
 -38  -2   5         55.32         92.11        15.10 o                         
 -36  -2   5          5.04          7.86        13.59 o                         
 -34  -2   5         41.26         40.77        10.57 o                         
 -32  -2   5        131.89         98.91        13.59 o                         
 -30  -2   5        299.50        274.77        29.07 o                         
 -28  -2   5       1289.88       1308.29        37.62 o                         
 -26  -2   5       1526.36       1414.20        61.53 o                         
 -24  -2   5        266.13        228.01        14.35 o                         
 -22  -2   5        169.86        131.11         7.42 o                         
 -20  -2   5        358.19        340.44        10.59 o                         
 -18  -2   5        173.07        181.65         8.08 o                         
 -16  -2   5         32.66         25.37         7.55 o                         
 -14  -2   5        150.31        161.79        12.94 o                         
 -12  -2   5       4069.38       4254.24       202.72 o                         
 -10  -2   5       3454.61       3458.57        92.08 o                         
  -8  -2   5       5826.37       6550.82       168.69 o                         
  -6  -2   5       1370.50       1158.17        49.83 o                         
  -4  -2   5       8249.94       6329.17       234.81 o                         
  -2  -2   5         77.74         66.44        16.61 o                         
   2  -2   5       2166.74       2477.91       103.44 o                         
   4  -2   5       1257.03       1225.93        41.92 o                         
   6  -2   5        363.09        420.54        46.06 o                         
   8  -2   5        266.27        217.17         9.14 o                         
  10  -2   5        204.61        236.34         8.69 o                         
  12  -2   5       1206.16       1142.59        23.65 o                         
  14  -2   5        568.74        513.37        13.00 o                         
  16  -2   5          9.15         13.65         2.64 o                         
  18  -2   5       1914.72       1917.66        32.46 o                         
  20  -2   5       3402.95       3190.79        80.10 o                         
  22  -2   5        123.46        184.24         7.68 o                         
  24  -2   5        808.34        759.11        16.64 o                         
  26  -2   5       1000.84        904.65        18.97 o                         
  28  -2   5        146.06        151.25         7.60 o                         
  30  -2   5         51.81         70.00         9.44 o                         
  32  -2   5         53.19         90.00         8.94 o                         
  34  -2   5        199.92        228.77        15.86 o                         
 -41  -1   5         11.86         21.14         9.82 o                         
 -39  -1   5         20.10         32.75         7.25 o                         
 -37  -1   5         11.92         13.67         7.07 o                         
 -35  -1   5        201.77        212.16        17.17 o                         
 -33  -1   5        182.56        228.29        11.55 o                         
 -31  -1   5        128.88        100.99        15.48 o                         
 -29  -1   5       1000.60        962.60        29.00 o                         
 -27  -1   5         40.75         43.59         8.49 o                         
 -25  -1   5        613.18        548.33        20.10 o                         
 -23  -1   5        445.10        432.65        13.28 o                         
 -21  -1   5        385.11        325.91        23.03 o                         
 -19  -1   5        293.59        288.85         9.61 o                         
 -17  -1   5        235.43        205.23        10.59 o                         
 -15  -1   5       3164.05       3039.55        81.94 o                         
 -13  -1   5       1353.93       1226.57        36.01 o                         
 -11  -1   5         98.18         70.22        12.08 o                         
  -9  -1   5        195.38        118.54        15.10 o                         
  -7  -1   5       2771.78       3169.49       116.27 o                         
  -5  -1   5        657.95        590.41        25.67 o                         
  -3  -1   5       3237.54       3913.92       144.96 o                         
  -1  -1   5       4348.71       4931.66       180.45 o                         
   1  -1   5      15598.95      15853.49       573.05 o                         
   3  -1   5       1658.61       1977.86        65.69 o                         
   5  -1   5       7614.17       8091.34       298.23 o                         
   7  -1   5       1266.11       1386.94        56.63 o                         
   9  -1   5       1067.84        815.94        22.77 o                         
  11  -1   5        603.14        618.79        18.07 o                         
  13  -1   5         16.16         16.13         3.84 o                         
  15  -1   5       3197.21       2834.84        49.02 o                         
  17  -1   5       2133.08       1965.23        37.17 o                         
  19  -1   5        791.05        786.50        16.63 o                         
  21  -1   5        235.65        267.93         7.72 o                         
  23  -1   5        855.67        862.98        16.46 o                         
  25  -1   5        389.17        354.87         9.90 o                         
  27  -1   5        127.01        136.04         7.53 o                         
  29  -1   5         76.15         85.52         6.98 o                         
  31  -1   5         37.23         51.99         9.87 o                         
  33  -1   5         18.27         10.73         4.05 o                         
  35  -1   5         88.83        114.61         9.08 o                         
 -40   0   5        102.32        111.73        11.97 o                         
 -38   0   5         13.74         20.62         6.88 o                         
 -36   0   5        187.18        208.84        20.39 o                         
 -34   0   5        114.36        117.31        14.32 o                         
 -32   0   5         58.86         48.31         8.70 o                         
 -30   0   5       1006.81        973.92        25.17 o                         
 -28   0   5       1153.08       1150.94        23.16 o                         
 -26   0   5        291.20        312.42        11.44 o                         
 -24   0   5         23.28         12.73         6.61 o                         
 -22   0   5          0.16          2.52         4.91 o                         
 -20   0   5        194.14        156.41         7.95 o                         
 -18   0   5         75.70        116.30         7.66 o                         
 -16   0   5        226.45        201.58        16.23 o                         
 -14   0   5       1589.84       1672.53        61.44 o                         
 -12   0   5       2427.21       2094.37        54.98 o                         
 -10   0   5       6899.99       7288.06       236.32 o                         
  -8   0   5       1162.34       1295.58        47.57 o                         
  -6   0   5        130.75        209.89        18.12 o                         
  -4   0   5       6972.26       7552.27       275.58 o                         
  -2   0   5       6498.93       8422.78       306.53 o                         
   0   0   5       4333.01       3928.27       146.47 o                         
   2   0   5      14044.01      15066.78       542.85 o                         
   4   0   5       6055.79       7299.04       252.17 o                         
   6   0   5       2380.42       2990.34       128.73 o                         
   8   0   5       3265.65       3535.42       132.70 o                         
  10   0   5       2922.78       2902.29        79.53 o                         
  12   0   5       1317.64       1148.28        26.85 o                         
  14   0   5        321.55        313.18         9.97 o                         
  16   0   5          0.88          5.92         2.66 o                         
  18   0   5        772.22        682.75        14.17 o                         
  20   0   5         44.48         46.90         5.26 o                         
  22   0   5        145.98        136.12        12.58 o                         
  24   0   5         12.27         14.41         5.01 o                         
  26   0   5       1065.65       1165.57        23.09 o                         
  28   0   5        115.39         99.09         6.75 o                         
  30   0   5          4.53          3.48         3.77 o                         
  32   0   5         50.05         41.62         8.16 o                         
  34   0   5        151.03        210.38        10.68 o                         
  36   0   5         19.20         13.97         5.34 o                         
 -41   1   5         11.75          6.04         7.55 o                         
 -39   1   5         20.58         19.03        13.59 o                         
 -37   1   5         12.06         15.83         7.08 o                         
 -35   1   5        202.24        171.02        23.78 o                         
 -33   1   5        183.99        199.78        14.86 o                         
 -31   1   5        131.71        106.14         9.34 o                         
 -29   1   5       1005.13        972.83        18.82 o                         
 -27   1   5         42.92         40.93         5.54 o                         
 -25   1   5        619.00        553.68        15.70 o                         
 -23   1   5        447.73        425.02        12.86 o                         
 -21   1   5        385.67        319.48        12.13 o                         
 -19   1   5        289.90        285.71         9.66 o                         
 -17   1   5        237.90        191.99         7.02 o                         
 -15   1   5       3171.78       3014.15        65.77 o                         
 -13   1   5       1351.66       1248.81        30.84 o                         
 -11   1   5         96.68         77.18         6.30 o                         
  -9   1   5        190.76        141.82         8.48 o                         
  -7   1   5       2786.71       3447.75        99.40 o                         
  -5   1   5        653.91        612.86        16.36 o                         
  -3   1   5       3265.08       3743.20        79.88 o                         
  -1   1   5       4352.76       4809.34       101.82 o                         
   1   1   5      15590.50      17240.81       357.72 o                         
   3   1   5       1646.76       2029.09        45.10 o                         
   5   1   5       7597.32       8664.51       181.31 o                         
   7   1   5       1250.01       1443.33        39.71 o                         
   9   1   5       1061.76        857.08        22.84 o                         
  11   1   5        599.35        619.83        13.08 o                         
  13   1   5         16.36          8.26         2.54 o                         
  15   1   5       3192.77       2919.39        47.86 o                         
  17   1   5       2123.18       2005.08        37.08 o                         
  19   1   5        787.18        772.07        18.23 o                         
  21   1   5        234.88        254.92         7.70 o                         
  23   1   5        846.62        846.67        17.33 o                         
  25   1   5        379.77        338.90         9.46 o                         
  27   1   5        126.39        132.72         6.99 o                         
  29   1   5         75.29         69.25         7.52 o                         
  31   1   5         36.91         34.75         5.58 o                         
  33   1   5         17.02         14.10         4.64 o                         
  35   1   5         89.68        111.19         9.78 o                         
 -40   2   5         26.52         31.95        14.35 o                         
 -38   2   5         55.39         31.71        18.88 o                         
 -36   2   5          4.72          7.10         6.25 o                         
 -34   2   5         41.43         35.88         7.87 o                         
 -32   2   5        132.87        111.15        12.69 o                         
 -30   2   5        297.75        278.30        15.85 o                         
 -28   2   5       1287.08       1304.70        23.94 o                         
 -26   2   5       1522.27       1417.40        32.69 o                         
 -24   2   5        268.18        250.83        14.46 o                         
 -22   2   5        172.66        139.54         7.76 o                         
 -20   2   5        363.41        352.22        11.33 o                         
 -18   2   5        176.76        187.59        15.80 o                         
 -16   2   5         33.58         23.22         7.98 o                         
 -14   2   5        146.07        170.25         8.26 o                         
 -12   2   5       4054.73       4471.22        83.58 o                         
 -10   2   5       3472.89       3665.41        68.94 o                         
  -8   2   5       5839.51       6949.07       126.97 o                         
  -6   2   5       1379.66       1219.74        25.64 o                         
  -4   2   5       8266.25       7779.82       144.41 o                         
  -2   2   5         71.06         54.57         7.13 o                         
   0   2   5       2750.14       2887.22        79.85 o                         
   2   2   5       2160.52       2541.98        48.82 o                         
   4   2   5       1247.83       1257.56        28.88 o                         
   6   2   5        358.07        419.53        13.62 o                         
   8   2   5        261.96        222.55        10.79 o                         
  10   2   5        202.53        236.87        38.51 o                         
  12   2   5       1203.87       1145.00        27.85 o                         
  14   2   5        569.58        507.16        14.11 o                         
  16   2   5          9.13         16.97         3.47 o                         
  18   2   5       1905.33       1894.77        40.81 o                         
  20   2   5       3390.83       3253.44        68.72 o                         
  22   2   5        126.37        189.33         7.79 o                         
  24   2   5        806.21        751.85        15.99 o                         
  26   2   5        997.68        895.02        18.18 o                         
  28   2   5        143.54        150.39         8.14 o                         
  30   2   5         52.26         51.66         7.46 o                         
  32   2   5         51.46         71.93         7.63 o                         
  34   2   5        198.78        237.72        10.70 o                         
 -37   3   5         11.06          6.26         5.35 o                         
 -35   3   5         92.73         83.87        10.58 o                         
 -33   3   5          6.58         18.90         6.51 o                         
 -31   3   5        500.20        422.56        19.44 o                         
 -29   3   5        117.80        130.68        11.87 o                         
 -27   3   5         11.91         -1.74        12.05 o                         
 -25   3   5         14.66         18.24         9.60 o                         
 -23   3   5        178.37        175.15         8.59 o                         
 -21   3   5       1014.62        929.59        30.03 o                         
 -19   3   5        598.74        609.26        16.38 o                         
 -17   3   5        550.13        491.77        12.24 o                         
 -15   3   5       1237.52       1217.96        24.14 o                         
 -13   3   5       1136.04       1081.45        23.70 o                         
 -11   3   5         26.05         32.06         4.79 o                         
  -9   3   5       1073.46        981.20        23.50 o                         
  -7   3   5         75.47         83.52        11.17 o                         
  -5   3   5         16.74         21.55         8.22 o                         
  -3   3   5       2369.99       2133.68        54.64 o                         
  -1   3   5       1579.41       1540.13        40.89 o                         
   1   3   5        472.39        455.34        13.91 o                         
   3   3   5        329.67        326.19        14.17 o                         
   5   3   5        498.10        505.93        12.53 o                         
   7   3   5        563.97        481.80        12.43 o                         
   9   3   5       1308.42       1227.05        27.34 o                         
  11   3   5        205.14        210.27         7.76 o                         
  13   3   5         92.24        114.39         6.57 o                         
  15   3   5       1077.97       1037.28        28.02 o                         
  17   3   5        284.17        330.69        16.61 o                         
  19   3   5        854.32        854.68        24.02 o                         
  21   3   5        217.01        256.59         9.00 o                         
  23   3   5        583.38        610.90        15.04 o                         
  25   3   5        216.64        226.74        10.32 o                         
  27   3   5        334.98        341.44        12.78 o                         
  29   3   5          2.12          5.24         4.17 o                         
  31   3   5         24.18         42.07         7.40 o                         
  33   3   5          9.05         11.69        12.08 o                         
 -34   4   5        117.97        113.82        11.70 o                         
 -32   4   5        260.77        252.65        10.91 o                         
 -30   4   5         59.23         55.96        10.17 o                         
 -28   4   5         11.84          3.84         6.09 o                         
 -26   4   5         49.47         37.49        11.86 o                         
 -24   4   5        264.43        308.46        28.39 o                         
 -22   4   5         75.71         82.63         9.90 o                         
 -20   4   5        235.69        213.38        13.67 o                         
 -18   4   5        284.62        228.80        22.06 o                         
 -16   4   5        567.98        542.89        14.97 o                         
 -14   4   5          4.85          6.78         4.36 o                         
 -12   4   5         36.08         34.28         5.22 o                         
 -10   4   5         83.49         91.25         7.05 o                         
  -8   4   5        136.69        176.69        15.15 o                         
  -6   4   5        303.08        284.82        10.66 o                         
  -4   4   5        361.51        413.36        10.45 o                         
  -2   4   5         48.33         44.69         4.80 o                         
   0   4   5         81.15         66.27        13.95 o                         
   2   4   5        127.29         85.76         6.15 o                         
   4   4   5        190.12        197.15         8.33 o                         
   6   4   5        242.88        209.10        15.17 o                         
   8   4   5        112.73        129.67         8.50 o                         
  10   4   5         15.28          7.61         4.79 o                         
  12   4   5        210.75        198.78        11.01 o                         
  14   4   5        262.52        274.46        19.72 o                         
  16   4   5         11.38         11.43        29.07 o                         
  18   4   5         56.32         50.98         6.87 o                         
  20   4   5        120.37        150.77        11.81 o                         
  22   4   5        161.42        195.68         9.93 o                         
  24   4   5         35.87         37.71         9.70 o                         
  26   4   5        315.32        311.14        16.89 o                         
  28   4   5          1.03          7.97         4.46 o                         
  30   4   5         41.90         30.96         6.34 o                         
 -31   5   5         45.90         74.56        11.47 o                         
 -29   5   5         35.75         47.69         8.39 o                         
 -27   5   5         36.59         42.05         9.02 o                         
 -25   5   5          4.25          8.40         5.63 o                         
 -23   5   5          0.76         -2.34         5.83 o                         
 -21   5   5        167.45        172.35        16.27 o                         
 -19   5   5         75.09         96.18        10.05 o                         
 -17   5   5        167.44        139.63        11.22 o                         
 -15   5   5        127.18        107.68        11.23 o                         
 -13   5   5        181.99        189.97        12.17 o                         
 -11   5   5         29.04         26.73         6.07 o                         
  -9   5   5        418.37        425.50        14.87 o                         
  -7   5   5         43.72         25.99         5.16 o                         
  -5   5   5        330.39        319.18        11.15 o                         
  -3   5   5        407.77        499.29        13.59 o                         
  -1   5   5       1565.65       1402.08        28.05 o                         
   1   5   5        735.27        771.14        15.59 o                         
   3   5   5        343.87        356.58        10.90 o                         
   5   5   5        266.34        250.22         9.48 o                         
   7   5   5        124.88        122.19         7.55 o                         
   9   5   5        691.49        708.78        16.63 o                         
  11   5   5          6.91         15.86         5.56 o                         
  13   5   5        512.55        524.26        19.82 o                         
  15   5   5        660.35        691.99        19.41 o                         
  17   5   5        218.78        215.75        11.35 o                         
  19   5   5        263.10        243.76         8.63 o                         
  21   5   5         18.58         38.55         9.06 o                         
  23   5   5         61.96         63.12        20.93 o                         
  25   5   5        155.17        158.44        28.68 o                         
 -24   6   5        136.41        142.70        14.35 o                         
 -22   6   5         13.63         22.99         5.80 o                         
 -20   6   5         31.54         54.48         9.61 o                         
 -18   6   5         30.00         48.84        13.65 o                         
 -16   6   5         71.63         67.98         7.88 o                         
 -14   6   5          3.74         -0.41         5.26 o                         
 -12   6   5        106.49         86.08         9.78 o                         
 -10   6   5        312.19        315.59        20.39 o                         
  -8   6   5        662.92        653.91        19.18 o                         
  -6   6   5        133.20        143.01        11.29 o                         
  -4   6   5        323.64        303.10        17.88 o                         
  -2   6   5        297.62        300.55         9.83 o                         
   0   6   5        207.81        222.64         8.79 o                         
   2   6   5        160.71        177.15         8.12 o                         
   4   6   5        273.92        279.89        22.37 o                         
   6   6   5        351.98        347.26        10.29 o                         
   8   6   5        178.83        162.73        13.07 o                         
  10   6   5         47.86         46.34         7.54 o                         
  12   6   5         96.76         82.81         9.49 o                         
  14   6   5        130.11        134.88        19.69 o                         
  16   6   5         21.49         25.85         4.81 o                         
  18   6   5          7.66          7.62         7.67 o                         
  20   6   5         12.72         21.47        10.22 o                         
 -15   7   5        154.34        139.68        16.61 o                         
 -13   7   5         89.80        119.29        12.08 o                         
 -11   7   5        144.23        160.82        12.84 o                         
  -9   7   5        219.40        231.03        14.35 o                         
  -7   7   5         30.05         30.96         6.80 o                         
  -5   7   5        110.88        138.17        13.59 o                         
  -3   7   5        111.46        135.90        14.35 o                         
  -1   7   5         67.12         95.13        14.35 o                         
   1   7   5          0.12         -6.04         8.31 o                         
   3   7   5        138.74        147.23        16.61 o                         
   5   7   5         10.53          6.04         9.06 o                         
   7   7   5         24.12         27.94         9.82 o                         
   9   7   5         14.32         30.96        10.57 o                         
  11   7   5          2.99        -10.57        10.57 o                         
 -13  -7   6         53.61         52.15         4.81 o                         
 -11  -7   6        117.73         98.91         5.92 o                         
  -9  -7   6        127.73        126.05         9.06 o                         
  -7  -7   6         34.54         21.45         3.98 o                         
  -5  -7   6         26.84         42.46         9.06 o                         
  -3  -7   6         15.32         21.57         3.98 o                         
  -1  -7   6         22.56         23.79         3.74 o                         
   1  -7   6          7.88          6.38         2.62 o                         
   3  -7   6         86.11         90.34         5.59 o                         
   5  -7   6         67.44         74.01         5.14 o                         
   7  -7   6         20.23         23.18         3.07 o                         
 -24  -6   6         50.80         48.32         8.31 o                         
 -22  -6   6         51.80         59.43         7.54 o                         
 -20  -6   6         13.07         14.28         3.27 o                         
 -18  -6   6          0.90         -1.74         2.90 o                         
 -16  -6   6         19.17          9.78         2.90 o                         
 -14  -6   6         39.31         24.48         2.97 o                         
 -12  -6   6         17.88         23.43         5.52 o                         
 -10  -6   6         19.02         26.27         5.66 o                         
  -8  -6   6        212.58        197.26         7.64 o                         
  -6  -6   6        154.50        135.42         9.78 o                         
  -4  -6   6         85.74         77.43         8.64 o                         
  -2  -6   6         26.78         35.16         5.98 o                         
   0  -6   6        340.32        345.30        11.15 o                         
   2  -6   6          5.56         -4.57         4.57 o                         
   4  -6   6         84.68         65.35         5.96 o                         
   6  -6   6         23.66         14.77         3.11 o                         
   8  -6   6         89.68         83.51         5.69 o                         
  10  -6   6        121.67        119.70         5.85 o                         
  12  -6   6        159.56        144.85         5.88 o                         
  14  -6   6        126.26        151.81         6.65 o                         
  16  -6   6         15.99         18.07         2.93 o                         
  18  -6   6         57.60         74.48         7.18 o                         
 -27  -5   6         57.11         71.73        13.59 o                         
 -25  -5   6         80.34         98.91        13.59 o                         
 -23  -5   6         33.21         35.49         5.59 o                         
 -21  -5   6         16.98         33.55        19.63 o                         
 -19  -5   6        168.06        151.36         9.06 o                         
 -17  -5   6         84.24         62.79         6.68 o                         
 -15  -5   6        485.96        465.91        14.69 o                         
 -13  -5   6        321.11        300.29        11.17 o                         
 -11  -5   6         74.38         69.46         8.31 o                         
  -9  -5   6        424.41        429.37        13.76 o                         
  -7  -5   6        375.98        403.30        26.05 o                         
  -5  -5   6        494.31        439.90        22.66 o                         
  -3  -5   6        177.18        192.16         9.26 o                         
  -1  -5   6        271.36        279.81        17.11 o                         
   1  -5   6        190.70        198.61        16.78 o                         
   3  -5   6        983.21        887.26        18.20 o                         
   5  -5   6         36.82         48.84        11.27 o                         
   7  -5   6          2.80         -3.36         3.36 o                         
   9  -5   6         99.21        102.12         6.69 o                         
  11  -5   6        441.62        432.69        11.76 o                         
  13  -5   6         99.13        108.84         6.69 o                         
  15  -5   6         28.93         31.71         4.88 o                         
  17  -5   6        157.99        180.75         7.28 o                         
  19  -5   6        442.28        475.01        13.10 o                         
  21  -5   6        100.55         91.21         7.77 o                         
  23  -5   6         20.64         49.83         9.06 o                         
  25  -5   6         26.40         23.31         4.72 o                         
 -34  -4   6        102.89        126.84        18.12 o                         
 -32  -4   6        343.03        376.75        24.16 o                         
 -30  -4   6        157.92        169.88        20.39 o                         
 -28  -4   6         21.27         18.71         6.84 o                         
 -26  -4   6        134.26        157.65        21.14 o                         
 -24  -4   6         17.68         19.87         4.13 o                         
 -22  -4   6         11.47          4.58         3.75 o                         
 -20  -4   6       1067.78       1006.42        23.96 o                         
 -18  -4   6        350.09        332.47        11.34 o                         
 -16  -4   6        178.16        175.76        17.37 o                         
 -14  -4   6         55.96         70.11         7.19 o                         
 -12  -4   6        716.79        588.90        26.43 o                         
 -10  -4   6         59.54         52.85         7.55 o                         
  -8  -4   6       1026.59        985.68        23.00 o                         
  -6  -4   6        425.13        379.77        10.52 o                         
  -4  -4   6        535.67        574.79        22.93 o                         
  -2  -4   6       1735.79       1727.72        32.73 o                         
   0  -4   6        111.59        111.19         7.23 o                         
   2  -4   6        230.66        230.19         9.49 o                         
   4  -4   6        455.71        435.70        13.07 o                         
   6  -4   6       1552.85       1469.79        40.24 o                         
   8  -4   6        161.36        181.83        12.78 o                         
  10  -4   6        447.89        359.81        12.41 o                         
  12  -4   6          2.03          0.36         5.78 o                         
  14  -4   6         84.79         73.80        10.10 o                         
  16  -4   6         92.74         97.16         7.60 o                         
  18  -4   6        278.09        274.95        24.92 o                         
  20  -4   6        234.16        221.91         9.90 o                         
  22  -4   6        402.16        445.86        15.05 o                         
  24  -4   6        108.50        111.84         7.87 o                         
  26  -4   6         45.46         47.66         7.17 o                         
  28  -4   6         37.09         56.19        11.33 o                         
 -37  -3   6          9.64         13.95         7.09 o                         
 -35  -3   6         97.84        151.76        16.61 o                         
 -33  -3   6        157.92        177.29        23.41 o                         
 -31  -3   6         18.73         40.69         9.44 o                         
 -29  -3   6        111.90         87.05        10.97 o                         
 -27  -3   6        206.08        197.06        15.10 o                         
 -25  -3   6        161.88        163.66         8.89 o                         
 -23  -3   6         81.61         93.21         7.62 o                         
 -21  -3   6       1417.07       1283.91        34.15 o                         
 -19  -3   6        927.27        809.39        22.40 o                         
 -17  -3   6        135.39        163.08         7.96 o                         
 -15  -3   6        269.07        213.67        11.33 o                         
 -13  -3   6         97.38         97.88         7.03 o                         
 -11  -3   6         63.19         60.51         6.44 o                         
  -9  -3   6        439.93        496.55        14.49 o                         
  -7  -3   6       1781.40       1721.09        43.37 o                         
  -5  -3   6       1688.34       1765.74        37.44 o                         
  -3  -3   6        773.56        718.34        20.81 o                         
  -1  -3   6        108.18        125.90        12.24 o                         
   1  -3   6        351.15        338.30        10.77 o                         
   3  -3   6        358.26        405.55        22.40 o                         
   5  -3   6        461.21        437.78        12.88 o                         
   7  -3   6         24.86         16.38         4.75 o                         
   9  -3   6         96.27         97.77         8.39 o                         
  11  -3   6         45.65         43.29         4.69 o                         
  13  -3   6        358.48        338.90        16.10 o                         
  15  -3   6        728.13        696.55        15.93 o                         
  17  -3   6        130.55        132.99         7.18 o                         
  19  -3   6        130.22        131.31         7.85 o                         
  21  -3   6        864.82        879.68        21.18 o                         
  23  -3   6        206.22        186.24         8.35 o                         
  25  -3   6         98.47         88.71         8.81 o                         
  27  -3   6         39.36         45.33         6.76 o                         
  29  -3   6        136.33        156.04         8.03 o                         
  31  -3   6         88.82        109.09        24.92 o                         
 -38  -2   6          1.81          7.55         8.31 o                         
 -36  -2   6         34.96         32.87        10.95 o                         
 -34  -2   6          5.03          1.36         5.21 o                         
 -32  -2   6        150.78        209.89        15.10 o                         
 -30  -2   6        145.38        107.21        12.08 o                         
 -28  -2   6         27.88         27.94         8.31 o                         
 -26  -2   6        429.96        459.79        18.53 o                         
 -24  -2   6        378.55        374.16        16.58 o                         
 -22  -2   6        317.14        335.93        11.22 o                         
 -20  -2   6        206.04        187.71         8.04 o                         
 -18  -2   6        113.00        106.17         8.17 o                         
 -16  -2   6        233.24        224.24         9.81 o                         
 -14  -2   6         50.02         36.25         7.30 o                         
 -12  -2   6         21.33         24.91         7.74 o                         
 -10  -2   6       1187.89       1266.14        49.83 o                         
  -8  -2   6       4558.79       4915.14       111.02 o                         
  -4  -2   6       1099.57       1096.26        48.32 o                         
   0  -2   6       2240.39       2006.04        91.36 o                         
   2  -2   6       1744.25       1818.87        67.82 o                         
   4  -2   6        273.85        318.31        18.97 o                         
   6  -2   6         73.64         62.02        10.68 o                         
   8  -2   6       2286.88       2229.26        48.09 o                         
  10  -2   6         37.11         42.90         5.88 o                         
  12  -2   6        178.82        179.87         8.57 o                         
  14  -2   6        167.66        154.56         8.98 o                         
  16  -2   6        321.67        360.21        20.45 o                         
  18  -2   6       2422.93       2406.69        47.30 o                         
  20  -2   6        344.21        342.27         9.19 o                         
  22  -2   6        112.09        108.18         6.26 o                         
  24  -2   6         30.56         29.21         4.66 o                         
  26  -2   6        181.58        197.02         9.58 o                         
  28  -2   6          1.59          0.46         3.31 o                         
  30  -2   6        111.56        113.92         7.56 o                         
  32  -2   6         51.39         56.63        12.84 o                         
  34  -2   6         39.46         43.04         8.31 o                         
 -39  -1   6         13.43          7.55         8.31 o                         
 -37  -1   6         37.31         28.36         7.80 o                         
 -35  -1   6         66.11         90.31        10.66 o                         
 -33  -1   6         29.15         23.79         5.79 o                         
 -31  -1   6        152.24        133.02         9.13 o                         
 -29  -1   6        179.78        168.95        10.42 o                         
 -27  -1   6         61.62         37.78         5.32 o                         
 -25  -1   6        844.48        885.72        25.12 o                         
 -23  -1   6        144.81        157.00        13.87 o                         
 -21  -1   6        396.01        347.69        11.44 o                         
 -19  -1   6         39.75         23.14         3.25 o                         
 -17  -1   6        444.07        390.22        14.03 o                         
 -15  -1   6         44.99         49.18         5.41 o                         
 -13  -1   6        141.48        113.42         8.68 o                         
 -11  -1   6        265.95        212.91        23.41 o                         
  -9  -1   6        104.64        100.42        18.12 o                         
  -5  -1   6        601.87        670.44        34.73 o                         
  -3  -1   6       1565.16       1540.20        68.71 o                         
  -1  -1   6        237.26        286.15        23.41 o                         
   3  -1   6       7542.29       9012.44       332.20 o                         
   5  -1   6       2321.06       2098.90        89.85 o                         
   7  -1   6       2139.99       1759.91        80.79 o                         
   9  -1   6        317.16        331.44        12.91 o                         
  11  -1   6         65.39         54.19         8.82 o                         
  13  -1   6       1207.24       1051.63        19.39 o                         
  15  -1   6        703.08        642.73        14.75 o                         
  17  -1   6       2126.28       2054.03        38.38 o                         
  19  -1   6       1339.37       1310.86        22.98 o                         
  21  -1   6       1103.51       1005.85        18.36 o                         
  23  -1   6        333.44        312.70         9.38 o                         
  25  -1   6        444.69        412.68        11.79 o                         
  27  -1   6         75.49         71.21         6.83 o                         
  29  -1   6         19.43         23.26         3.70 o                         
  31  -1   6         79.47         95.73         7.20 o                         
  33  -1   6        116.38        165.80        10.19 o                         
  35  -1   6         75.33         64.93        12.08 o                         
 -40   0   6          0.38          3.02         6.94 o                         
 -38   0   6          9.10         55.12        15.10 o                         
 -36   0   6        179.39        191.77        17.37 o                         
 -34   0   6         46.97         30.38         6.01 o                         
 -32   0   6         17.20         10.74         6.48 o                         
 -30   0   6        713.51        761.94        16.79 o                         
 -28   0   6          0.28          1.88         4.19 o                         
 -26   0   6         47.90         43.21         7.04 o                         
 -24   0   6        105.89        119.12         8.92 o                         
 -22   0   6         53.88         52.04         7.77 o                         
 -20   0   6        760.62        684.18        34.73 o                         
 -18   0   6         74.61         57.38         9.06 o                         
 -16   0   6        933.58        798.36        28.31 o                         
 -14   0   6         79.95        118.50         9.39 o                         
 -12   0   6        387.87        385.05        18.88 o                         
 -10   0   6       1399.38       1220.91        35.73 o                         
  -8   0   6        831.69        924.88        46.06 o                         
  -6   0   6        438.29        375.24        27.94 o                         
  -4   0   6        268.29        430.35        28.69 o                         
  -2   0   6       1512.25       1797.66        73.24 o                         
   0   0   6       2680.50       2580.59       101.17 o                         
   2   0   6       9533.43      10178.91       370.71 o                         
   4   0   6       1671.93       1938.09        79.28 o                         
   6   0   6        475.17        463.57        32.47 o                         
   8   0   6        491.93        619.38        19.94 o                         
  10   0   6       1810.72       1485.24        30.87 o                         
  12   0   6          1.30         15.65         4.10 o                         
  14   0   6        220.50        178.27         9.77 o                         
  16   0   6        255.57        190.94         8.76 o                         
  18   0   6       1400.94       1409.87        31.21 o                         
  20   0   6       1685.40       1485.46        28.54 o                         
  22   0   6         64.68         74.58         5.88 o                         
  24   0   6        142.68        171.27         7.08 o                         
  26   0   6         66.80         77.76         6.39 o                         
  28   0   6        371.55        372.49        11.44 o                         
  30   0   6        273.56        244.16         8.43 o                         
  32   0   6         92.82         97.44         7.52 o                         
  34   0   6          0.00          9.06         5.34 o                         
 -39   1   6         13.16          0.76         7.55 o                         
 -37   1   6         37.27         33.22         8.31 o                         
 -35   1   6         65.97         75.50        13.59 o                         
 -33   1   6         30.55         38.97         6.02 o                         
 -31   1   6        151.07        148.88         8.53 o                         
 -29   1   6        182.39        172.92         8.69 o                         
 -27   1   6         60.94         44.91         5.79 o                         
 -25   1   6        841.52        922.41        22.62 o                         
 -23   1   6        145.73        155.38         9.22 o                         
 -21   1   6        393.50        372.94        11.64 o                         
 -19   1   6         40.66         21.81         4.83 o                         
 -17   1   6        442.79        438.49        11.96 o                         
 -15   1   6         44.87         48.66         5.53 o                         
 -13   1   6        142.31        107.17         6.91 o                         
 -11   1   6        258.17        224.21        12.13 o                         
  -9   1   6        106.47        116.71        10.20 o                         
  -7   1   6        127.71        251.88        18.58 o                         
  -5   1   6        583.55        590.97        21.50 o                         
  -3   1   6       1534.08       1616.67        37.31 o                         
  -1   1   6        235.62        269.63        12.13 o                         
   1   1   6       8718.09      10667.56       223.01 o                         
   3   1   6       7537.71       9133.62       191.33 o                         
   5   1   6       2321.93       2237.70        50.53 o                         
   7   1   6       2143.33       1870.93        44.28 o                         
   9   1   6        316.85        334.13        11.35 o                         
  11   1   6         65.59         47.08         5.39 o                         
  13   1   6       1197.21       1031.22        30.19 o                         
  15   1   6        704.26        644.19        16.20 o                         
  17   1   6       2130.34       2045.28        37.93 o                         
  19   1   6       1350.58       1344.71        25.75 o                         
  21   1   6       1099.47        993.11        19.78 o                         
  23   1   6        335.52        302.67         8.93 o                         
  25   1   6        446.51        429.77        11.25 o                         
  27   1   6         74.28         70.30         6.39 o                         
  29   1   6         19.75         36.89         4.57 o                         
  31   1   6         80.04        108.46         6.96 o                         
  33   1   6        117.32        152.84        12.00 o                         
 -38   2   6          1.89         -3.02         6.80 o                         
 -36   2   6         35.37         23.41         6.80 o                         
 -34   2   6          5.14          5.60        12.08 o                         
 -32   2   6        150.21        188.47        26.05 o                         
 -30   2   6        144.90        117.11        17.64 o                         
 -28   2   6         28.19         46.90         9.23 o                         
 -26   2   6        429.29        445.53        13.95 o                         
 -24   2   6        377.04        374.49        13.42 o                         
 -22   2   6        320.52        353.88        17.39 o                         
 -20   2   6        206.67        200.27        17.37 o                         
 -18   2   6        115.58        100.04         6.87 o                         
 -16   2   6        230.43        219.81        20.84 o                         
 -14   2   6         50.42         40.47         7.43 o                         
 -12   2   6         21.55         31.61         6.30 o                         
 -10   2   6       1189.57       1131.91        25.87 o                         
  -8   2   6       4541.16       4748.90        78.90 o                         
  -6   2   6        550.87        578.45        21.70 o                         
  -4   2   6       1094.25       1263.15        31.17 o                         
  -2   2   6         32.46         34.30         9.36 o                         
   0   2   6       2234.55       2183.36        43.62 o                         
   2   2   6       1746.49       1795.20        37.14 o                         
   4   2   6        275.08        278.40        10.69 o                         
   6   2   6         71.73         62.71         6.67 o                         
   8   2   6       2286.88       2265.07        44.34 o                         
  10   2   6         36.77         50.92         6.48 o                         
  12   2   6        177.42        197.25        18.88 o                         
  14   2   6        164.70        158.97         8.19 o                         
  16   2   6        321.87        343.26        15.91 o                         
  18   2   6       2418.84       2451.58        45.28 o                         
  20   2   6        335.68        330.20         9.34 o                         
  22   2   6        115.96        113.45         9.10 o                         
  24   2   6         30.21         32.86         5.12 o                         
  26   2   6        183.62        186.00         8.41 o                         
  28   2   6          1.75          3.51         3.48 o                         
  30   2   6        111.20        121.87         8.44 o                         
  32   2   6         52.91         71.18        10.29 o                         
  34   2   6         39.77         65.69        13.59 o                         
 -37   3   6          9.41          5.71        14.85 o                         
 -35   3   6         97.97        124.97        20.76 o                         
 -33   3   6        158.76        144.55        20.01 o                         
 -31   3   6         18.92         36.92        10.57 o                         
 -29   3   6        112.25         73.93        10.29 o                         
 -27   3   6        206.19        194.94        36.24 o                         
 -25   3   6        161.36        163.74         9.31 o                         
 -23   3   6         83.49         86.22         8.18 o                         
 -21   3   6       1419.98       1297.50        26.09 o                         
 -19   3   6        922.92        805.87        19.95 o                         
 -17   3   6        135.45        152.48        12.80 o                         
 -15   3   6        267.25        198.97        10.31 o                         
 -13   3   6         96.29         92.02         8.94 o                         
 -11   3   6         62.28         65.25         6.27 o                         
  -9   3   6        435.96        456.26        21.10 o                         
  -7   3   6       1770.89       1592.05        32.17 o                         
  -5   3   6       1677.04       1685.54        45.05 o                         
  -3   3   6        764.09        710.05        17.99 o                         
  -1   3   6        109.85        110.86         8.28 o                         
   1   3   6        352.10        317.15        20.28 o                         
   3   3   6        358.54        393.90        11.32 o                         
   5   3   6        458.90        426.67        12.34 o                         
   7   3   6         24.92         20.63         8.31 o                         
   9   3   6         94.30         97.67         8.45 o                         
  11   3   6         43.04         41.92         7.40 o                         
  13   3   6        358.98        349.52        11.23 o                         
  15   3   6        728.28        728.16        21.08 o                         
  17   3   6        132.93        134.88        10.62 o                         
  19   3   6        127.29        132.03         7.23 o                         
  21   3   6        866.28        894.45        20.63 o                         
  23   3   6        204.41        182.76         8.04 o                         
  25   3   6         97.99         92.90         7.66 o                         
  27   3   6         38.96         43.04         9.06 o                         
  29   3   6        137.71        154.78        11.33 o                         
  31   3   6         90.30        103.97         8.51 o                         
 -34   4   6        102.97        132.44         9.85 o                         
 -32   4   6        339.99        306.89        14.63 o                         
 -30   4   6        156.29        162.48        10.29 o                         
 -28   4   6         20.89         26.14         6.20 o                         
 -26   4   6        134.00        141.84        12.40 o                         
 -24   4   6         18.05         28.15         8.53 o                         
 -22   4   6         10.63          8.12        10.90 o                         
 -20   4   6       1069.27       1029.67        22.24 o                         
 -18   4   6        350.66        337.22        15.04 o                         
 -16   4   6        179.35        157.06         8.76 o                         
 -14   4   6         55.77         50.65         6.65 o                         
 -12   4   6        715.59        634.96        21.17 o                         
 -10   4   6         60.33         49.39        11.01 o                         
  -8   4   6       1019.70        979.23        25.98 o                         
  -6   4   6        415.05        380.52        16.91 o                         
  -4   4   6        532.11        602.18        19.22 o                         
  -2   4   6       1745.01       1595.22        57.15 o                         
   0   4   6        112.71         99.33         9.33 o                         
   2   4   6        234.58        216.93         9.37 o                         
   4   4   6        457.04        427.18        12.87 o                         
   6   4   6       1556.48       1510.33        33.49 o                         
   8   4   6        163.26        204.22        12.46 o                         
  10   4   6        451.14        360.17        14.65 o                         
  12   4   6          2.06          5.15         4.56 o                         
  14   4   6         86.28         82.79        10.57 o                         
  16   4   6         93.42         94.09        10.95 o                         
  18   4   6        276.80        277.92        13.97 o                         
  20   4   6        232.10        231.79        14.35 o                         
  22   4   6        401.48        416.76        19.63 o                         
  24   4   6        111.00        100.98         9.06 o                         
  26   4   6         46.57         54.06         6.97 o                         
  28   4   6         36.95         42.96        10.19 o                         
 -29   5   6          3.72        -18.50        18.50 o                         
 -27   5   6         56.95         36.05         7.52 o                         
 -25   5   6         79.49         60.55         9.65 o                         
 -23   5   6         33.52         52.86         7.34 o                         
 -21   5   6         17.66         32.14         7.17 o                         
 -19   5   6        171.05        163.28        16.61 o                         
 -17   5   6         84.63         76.60        11.89 o                         
 -15   5   6        490.26        448.12        26.24 o                         
 -13   5   6        320.85        325.70        14.34 o                         
 -11   5   6         74.68         52.66         6.99 o                         
  -9   5   6        422.03        460.88        15.80 o                         
  -7   5   6        379.22        401.40        13.41 o                         
  -5   5   6        500.20        458.15        11.20 o                         
  -3   5   6        179.05        204.35        10.28 o                         
  -1   5   6        272.95        295.42        10.76 o                         
   1   5   6        189.05        202.27        17.42 o                         
   3   5   6        983.11        919.92        20.39 o                         
   5   5   6         35.68         56.42        10.35 o                         
   7   5   6          3.25          8.29         8.61 o                         
   9   5   6         98.79        110.56         7.49 o                         
  11   5   6        446.99        415.32        12.77 o                         
  13   5   6         98.48        109.29         9.88 o                         
  15   5   6         28.76         38.76        22.27 o                         
  17   5   6        157.23        153.33         9.61 o                         
  19   5   6        436.26        435.08        14.62 o                         
  21   5   6         99.51         86.34         7.40 o                         
  23   5   6         20.71         31.73         5.34 o                         
  25   5   6         26.54         26.99         5.66 o                         
 -24   6   6         49.96         78.52        16.61 o                         
 -22   6   6         52.24         59.65        12.84 o                         
 -20   6   6         13.17         18.88         9.06 o                         
 -18   6   6          0.92          7.55         8.31 o                         
 -16   6   6         18.63         18.69         6.97 o                         
 -14   6   6         38.30         29.35         9.82 o                         
 -12   6   6         17.45         31.39        18.12 o                         
 -10   6   6         19.11         32.97         7.40 o                         
  -8   6   6        210.35        205.98        15.24 o                         
  -6   6   6        151.46        143.45        18.88 o                         
  -4   6   6         86.20         83.56        15.78 o                         
  -2   6   6         25.96         32.99        10.32 o                         
   0   6   6        342.09        335.22        27.18 o                         
   2   6   6          6.06          9.54         7.19 o                         
   4   6   6         86.94         80.73        13.54 o                         
   6   6   6         24.33         26.38         8.91 o                         
   8   6   6         89.09         85.29        10.95 o                         
  10   6   6        123.70        114.87         9.74 o                         
  12   6   6        160.70        135.97        25.29 o                         
  14   6   6        123.71        120.87         9.03 o                         
  16   6   6         15.39         17.33        15.47 o                         
  18   6   6         56.85         35.49         9.06 o                         
 -13   7   6         52.89         91.36        14.35 o                         
 -11   7   6        118.37        104.95        14.35 o                         
  -9   7   6        126.95        128.06        13.01 o                         
  -7   7   6         33.81         37.75         9.82 o                         
  -5   7   6         26.82         49.48        14.35 o                         
  -3   7   6         16.07          9.06        10.57 o                         
   1   7   6          8.06         -0.76        10.57 o                         
   3   7   6         86.17        105.70        18.12 o                         
   5   7   6         68.29         80.03        12.08 o                         
   7   7   6         19.91         27.94        12.08 o                         
  -9  -7   7         97.03        130.68        15.10 o                         
  -7  -7   7         91.76        109.48         6.80 o                         
  -5  -7   7         98.62        103.22         5.83 o                         
  -3  -7   7        255.08        272.35        17.37 o                         
  -1  -7   7         30.16         44.84         4.65 o                         
   1  -7   7        103.95        116.27         5.72 o                         
   3  -7   7         34.87         43.63        14.72 o                         
 -22  -6   7         15.08          9.50         4.33 o                         
 -20  -6   7          5.09          3.62         2.80 o                         
 -18  -6   7          7.77         11.59         2.90 o                         
 -16  -6   7        308.68        331.91         9.90 o                         
 -14  -6   7        100.59         98.68         5.73 o                         
 -12  -6   7         34.40         38.02         4.33 o                         
 -10  -6   7         63.21         63.37         5.18 o                         
  -8  -6   7        143.79        142.93         8.95 o                         
  -6  -6   7         52.54         87.51         8.68 o                         
  -4  -6   7         12.85         14.13         4.15 o                         
  -2  -6   7         94.50        107.74        11.70 o                         
   0  -6   7         47.21         39.36        13.21 o                         
   2  -6   7         66.51         79.77         8.13 o                         
   4  -6   7        208.33        220.25         7.69 o                         
   6  -6   7         66.61         67.79         6.87 o                         
   8  -6   7         34.14         44.23         6.10 o                         
  10  -6   7         63.42         65.37         7.96 o                         
  12  -6   7         11.64          6.35         2.69 o                         
  14  -6   7         19.51         25.86         6.92 o                         
  16  -6   7         15.43         21.89         6.58 o                         
 -29  -5   7         15.38          3.02         8.31 o                         
 -25  -5   7         54.04         70.97        13.59 o                         
 -23  -5   7          8.71         11.61         3.88 o                         
 -21  -5   7        132.85        113.91         7.66 o                         
 -19  -5   7         14.32         10.38         3.88 o                         
 -17  -5   7         94.05        105.07         7.55 o                         
 -15  -5   7        125.85        121.38         7.77 o                         
 -13  -5   7         17.05          5.90         3.44 o                         
 -11  -5   7        184.88        180.28        20.76 o                         
  -9  -5   7         13.01          8.31         6.04 o                         
  -7  -5   7        500.02        460.60        16.99 o                         
  -5  -5   7         99.81         81.59        12.08 o                         
  -3  -5   7        805.00        807.37        19.84 o                         
  -1  -5   7         30.16         27.94         5.30 o                         
   1  -5   7        298.36        283.37         8.00 o                         
   3  -5   7        185.87        208.93         9.15 o                         
   5  -5   7        280.82        260.27         8.97 o                         
   7  -5   7        113.50        131.31         6.09 o                         
   9  -5   7         95.98         86.17         6.02 o                         
  11  -5   7        269.64        270.52        10.45 o                         
  13  -5   7        339.89        321.94         9.66 o                         
  15  -5   7         20.03         14.56         3.18 o                         
  17  -5   7        365.05        431.97        14.15 o                         
  19  -5   7        125.58        145.31         8.79 o                         
  21  -5   7         50.72         43.24         5.08 o                         
  23  -5   7        114.23        150.04         6.99 o                         
 -34  -4   7        104.66        130.54        24.92 o                         
 -32  -4   7        128.58        143.95        12.68 o                         
 -30  -4   7         36.17         48.32        12.08 o                         
 -28  -4   7         37.80         27.44         6.40 o                         
 -26  -4   7          8.78          4.25         6.51 o                         
 -24  -4   7        123.51        126.84         8.10 o                         
 -22  -4   7        938.72        814.53        20.28 o                         
 -20  -4   7        195.29        187.96         9.13 o                         
 -18  -4   7         56.60         48.51         5.98 o                         
 -16  -4   7        301.31        338.24        12.29 o                         
 -14  -4   7         39.03         24.68         7.17 o                         
 -12  -4   7         35.79         54.36         7.55 o                         
 -10  -4   7        923.75        906.30        21.68 o                         
  -8  -4   7         37.20         45.76         5.49 o                         
  -6  -4   7       2088.11       1937.98        43.07 o                         
  -4  -4   7       3519.69       3375.36       125.71 o                         
  -2  -4   7       1388.31       1448.55        43.41 o                         
   0  -4   7         48.04         67.20        15.86 o                         
   2  -4   7        542.67        446.13        15.32 o                         
   4  -4   7        167.41        172.23         8.77 o                         
   6  -4   7        254.49        222.46        10.26 o                         
   8  -4   7        254.96        238.25        10.12 o                         
  10  -4   7        277.36        266.35        15.44 o                         
  12  -4   7        626.09        614.57        17.04 o                         
  14  -4   7        749.07        702.13        26.16 o                         
  16  -4   7        303.43        291.44        20.01 o                         
  18  -4   7        562.64        600.44        18.32 o                         
  20  -4   7         23.17         23.98         3.98 o                         
  22  -4   7         24.20         18.47         3.88 o                         
  24  -4   7         27.09         22.62         3.88 o                         
  26  -4   7         82.25         82.81         8.10 o                         
 -37  -3   7         43.82         87.23        11.93 o                         
 -35  -3   7         52.39         57.26        12.08 o                         
 -33  -3   7         51.31         72.47        10.86 o                         
 -31  -3   7         69.12         81.45        10.87 o                         
 -29  -3   7         26.02         13.59         6.80 o                         
 -27  -3   7        283.39        271.80        16.61 o                         
 -25  -3   7        228.12        262.48        10.70 o                         
 -23  -3   7       1451.52       1264.50        33.62 o                         
 -21  -3   7        591.57        539.21        18.50 o                         
 -19  -3   7        114.19        123.34         8.10 o                         
 -17  -3   7         66.86         67.95         9.06 o                         
 -15  -3   7        600.82        599.38        19.63 o                         
 -13  -3   7        391.37        372.01        13.04 o                         
 -11  -3   7        452.86        408.65        16.50 o                         
  -9  -3   7         76.01         88.20         9.28 o                         
  -7  -3   7       6037.19       6170.22       147.45 o                         
  -5  -3   7       1198.63       1151.88        22.62 o                         
  -3  -3   7         54.77         73.45         5.45 o                         
  -1  -3   7        940.07        860.06        17.70 o                         
   1  -3   7        317.62        389.34        11.66 o                         
   3  -3   7        421.17        381.58        11.54 o                         
   5  -3   7         58.82         79.03        16.61 o                         
   7  -3   7        235.52        211.08        11.06 o                         
   9  -3   7       1216.79       1230.66        28.62 o                         
  11  -3   7        138.92        110.87        15.99 o                         
  13  -3   7        480.56        515.28        15.81 o                         
  15  -3   7        517.19        488.53        15.72 o                         
  17  -3   7        186.52        178.42        10.53 o                         
  19  -3   7       1050.48       1054.30        21.94 o                         
  21  -3   7        720.74        653.96        16.77 o                         
  23  -3   7         87.28         87.83         9.67 o                         
  25  -3   7         87.86         87.79         7.30 o                         
  27  -3   7         26.65         33.28        12.84 o                         
  29  -3   7         25.90         22.67         5.66 o                         
 -38  -2   7         65.08         67.20        15.86 o                         
 -36  -2   7         51.08         54.82         7.97 o                         
 -34  -2   7        157.30        169.01        17.74 o                         
 -32  -2   7        109.40         85.32        12.84 o                         
 -30  -2   7        128.93        123.82        12.84 o                         
 -28  -2   7        233.86        286.12        27.56 o                         
 -26  -2   7         11.61         -9.82         9.82 o                         
 -24  -2   7         22.56         41.34         9.44 o                         
 -22  -2   7        422.84        364.96        11.46 o                         
 -20  -2   7        486.55        470.81        14.38 o                         
 -18  -2   7        391.87        326.92        21.90 o                         
 -16  -2   7         36.17         68.51         6.46 o                         
 -14  -2   7        163.08        189.79         9.01 o                         
 -12  -2   7        167.15        210.40         8.17 o                         
 -10  -2   7        596.21        539.03        15.47 o                         
  -8  -2   7       1167.59       1303.53        24.88 o                         
  -6  -2   7        219.80        278.97         8.01 o                         
  -4  -2   7       1640.49       1874.55        40.65 o                         
  -2  -2   7         23.26         18.55         3.82 o                         
   0  -2   7       1237.41       1164.26        22.64 o                         
   2  -2   7        246.04        263.09         9.66 o                         
   4  -2   7       1336.26       1382.39        30.65 o                         
   6  -2   7        526.84        594.45        15.83 o                         
   8  -2   7       1106.26       1048.34        24.55 o                         
  10  -2   7        586.90        470.24        13.95 o                         
  12  -2   7        324.11        323.61        19.25 o                         
  14  -2   7        431.79        444.61        14.09 o                         
  16  -2   7        911.58        968.56        23.53 o                         
  18  -2   7        367.91        312.78        10.82 o                         
  20  -2   7        456.70        434.80        10.42 o                         
  22  -2   7        911.42        855.62        16.36 o                         
  24  -2   7        276.06        306.49        10.74 o                         
  26  -2   7        213.62        217.46         9.03 o                         
  28  -2   7        125.58        148.51         7.93 o                         
  30  -2   7         70.90         76.93         7.96 o                         
  32  -2   7        110.40        112.50        19.25 o                         
 -39  -1   7         85.47        135.15        16.61 o                         
 -37  -1   7          6.26          8.31        14.35 o                         
 -35  -1   7         61.97         90.29        10.51 o                         
 -33  -1   7        433.03        466.00        15.15 o                         
 -31  -1   7        331.16        322.92        12.03 o                         
 -29  -1   7        428.60        370.98        14.67 o                         
 -27  -1   7         73.31         71.13        11.35 o                         
 -25  -1   7         25.16         19.82         8.68 o                         
 -23  -1   7        621.20        545.27        31.33 o                         
 -21  -1   7         43.09         64.12         7.62 o                         
 -19  -1   7         56.95         40.96         6.12 o                         
 -17  -1   7        271.68        248.99         9.32 o                         
 -15  -1   7        977.44       1062.57        30.20 o                         
 -13  -1   7        847.94        760.69        22.16 o                         
  -9  -1   7        577.29        580.91        15.80 o                         
  -7  -1   7       1318.58       1399.77        66.44 o                         
  -5  -1   7       2772.80       2961.11       117.78 o                         
  -3  -1   7        611.79        820.69        45.30 o                         
  -1  -1   7       4040.06       4570.02       172.14 o                         
   1  -1   7       1864.46       1952.74        84.56 o                         
   3  -1   7        966.67       1112.22        31.23 o                         
   5  -1   7        305.16        316.82        11.33 o                         
   7  -1   7        328.40        328.22        14.62 o                         
   9  -1   7         41.55         48.21         5.18 o                         
  11  -1   7       1141.00       1090.16        21.98 o                         
  13  -1   7        165.81        140.95         8.03 o                         
  15  -1   7       1349.23       1313.01        26.03 o                         
  17  -1   7        902.26        818.53        20.69 o                         
  19  -1   7       2794.38       2824.02        46.65 o                         
  21  -1   7         31.59         34.42         4.32 o                         
  23  -1   7          5.57          1.12         3.71 o                         
  25  -1   7        127.72        119.47         6.77 o                         
  27  -1   7         68.94         64.96         6.16 o                         
  29  -1   7         56.48         57.98         6.07 o                         
  31  -1   7         53.54         75.44         8.49 o                         
  33  -1   7         38.22         63.25        11.33 o                         
 -40   0   7         28.36         24.38         7.55 o                         
 -38   0   7         18.13         27.18         9.82 o                         
 -36   0   7          4.18          6.68         8.35 o                         
 -34   0   7        874.89        920.66        33.17 o                         
 -32   0   7        246.97        204.87         9.01 o                         
 -30   0   7        133.41        130.95         8.61 o                         
 -28   0   7       1077.14       1002.46        20.62 o                         
 -26   0   7        934.67        839.93        34.98 o                         
 -24   0   7        212.86        194.51         9.55 o                         
 -22   0   7        114.01         96.06        14.81 o                         
 -20   0   7         59.03         41.53         9.06 o                         
 -18   0   7          3.89          5.77         3.98 o                         
 -16   0   7        342.74        347.30        18.12 o                         
 -14   0   7         37.02         55.03         8.76 o                         
 -12   0   7         65.55         59.86         6.80 o                         
 -10   0   7        768.27        771.90        28.20 o                         
  -8   0   7         58.79         52.10        19.63 o                         
  -6   0   7       7157.23       8081.52       299.74 o                         
  -4   0   7        947.01        820.69        46.81 o                         
  -2   0   7       4623.51       4743.67       180.45 o                         
   0   0   7      13805.66      14913.52       542.85 o                         
   4   0   7       3131.58       3037.16        84.16 o                         
   6   0   7        857.26        916.02        24.48 o                         
   8   0   7         51.39         91.80         8.58 o                         
  10   0   7       3250.75       3089.57        67.44 o                         
  12   0   7        297.70        290.67        12.33 o                         
  14   0   7        301.59        324.79        11.21 o                         
  16   0   7       2971.39       2835.03        73.94 o                         
  18   0   7        296.44        368.91        12.84 o                         
  20   0   7       1288.74       1408.92        27.15 o                         
  22   0   7        238.29        210.66         7.69 o                         
  24   0   7        560.54        503.61        11.96 o                         
  26   0   7         58.44         30.02         4.90 o                         
  28   0   7          3.60          5.85         3.55 o                         
  30   0   7         48.20         37.40         4.82 o                         
  32   0   7          5.37         10.12         7.93 o                         
  34   0   7         36.35         53.61        12.84 o                         
 -39   1   7         86.43        110.29        13.97 o                         
 -37   1   7          6.60          9.82         7.55 o                         
 -35   1   7         61.78         59.80        10.61 o                         
 -33   1   7        430.62        468.42        25.29 o                         
 -31   1   7        329.48        321.97        10.24 o                         
 -29   1   7        429.44        393.16        13.61 o                         
 -27   1   7         73.89         68.05         8.57 o                         
 -25   1   7         25.14         37.88         7.80 o                         
 -23   1   7        621.41        589.82        15.69 o                         
 -21   1   7         44.20         61.70         6.16 o                         
 -19   1   7         55.22         46.15         5.79 o                         
 -17   1   7        276.80        271.38        36.62 o                         
 -15   1   7        977.80       1073.13        27.13 o                         
 -13   1   7        846.80        740.92        15.94 o                         
 -11   1   7       1462.47       1422.43        32.39 o                         
  -9   1   7        587.11        574.35        14.06 o                         
  -7   1   7       1317.65       1304.01        32.38 o                         
  -5   1   7       2766.23       2858.60        63.54 o                         
  -3   1   7        620.92        770.86        50.59 o                         
  -1   1   7       4048.43       4461.30       173.65 o                         
   1   1   7       1864.27       1873.91        85.32 o                         
   3   1   7        976.13       1170.48        36.86 o                         
   5   1   7        304.34        324.73        11.53 o                         
   7   1   7        332.92        306.75        11.58 o                         
   9   1   7         41.20         49.64         6.27 o                         
  11   1   7       1154.24       1079.36        50.61 o                         
  13   1   7        164.76        141.03         9.81 o                         
  15   1   7       1361.32       1311.94        30.85 o                         
  17   1   7        898.79        791.71        19.11 o                         
  19   1   7       2787.29       2813.86        51.71 o                         
  21   1   7         32.48         43.06         5.16 o                         
  23   1   7          5.64          1.02         3.69 o                         
  25   1   7        128.18        125.35         6.90 o                         
  27   1   7         69.68         64.05         6.69 o                         
  29   1   7         56.63         78.50        10.86 o                         
  31   1   7         52.41         87.64         8.04 o                         
 -38   2   7         66.00         58.89        11.33 o                         
 -36   2   7         51.47         70.97        11.33 o                         
 -34   2   7        158.25        154.02        13.59 o                         
 -32   2   7        110.37         80.03        19.63 o                         
 -30   2   7        128.57        122.28         7.89 o                         
 -28   2   7        232.15        286.93        16.54 o                         
 -26   2   7         10.78          2.89         4.62 o                         
 -24   2   7         22.03         41.75         8.24 o                         
 -22   2   7        423.70        379.81        13.54 o                         
 -20   2   7        487.00        482.55        13.77 o                         
 -18   2   7        393.14        354.10        15.86 o                         
 -16   2   7         37.32         57.56         7.25 o                         
 -14   2   7        161.23        157.07        12.84 o                         
 -12   2   7        165.07        193.33         8.74 o                         
 -10   2   7        589.79        517.99        35.75 o                         
  -8   2   7       1165.51       1234.29        28.12 o                         
  -6   2   7        220.63        239.46        18.12 o                         
  -4   2   7       1637.18       1728.40        60.64 o                         
  -2   2   7         24.43          9.31        15.86 o                         
   0   2   7       1236.41       1081.16        49.83 o                         
   2   2   7        247.94        275.62        26.80 o                         
   4   2   7       1335.17       1303.89        33.48 o                         
   6   2   7        532.20        564.36        21.32 o                         
   8   2   7       1107.19        967.68        39.74 o                         
  10   2   7        582.97        468.19        15.10 o                         
  12   2   7        320.19        330.94        11.47 o                         
  14   2   7        432.32        440.01        14.14 o                         
  16   2   7        904.56        977.43        26.96 o                         
  18   2   7        363.20        333.72        11.03 o                         
  20   2   7        458.68        438.50        12.95 o                         
  22   2   7        911.35        876.12        21.09 o                         
  24   2   7        276.12        288.06        11.21 o                         
  26   2   7        214.98        223.45         9.04 o                         
  28   2   7        123.83        152.32         8.38 o                         
  30   2   7         72.26         77.77        11.33 o                         
  32   2   7        108.66         92.87        17.37 o                         
 -37   3   7         43.73         57.38        11.33 o                         
 -35   3   7         51.54         38.45         8.26 o                         
 -33   3   7         51.42         53.20         8.49 o                         
 -31   3   7         68.60         72.48        12.08 o                         
 -29   3   7         24.61         18.51         6.92 o                         
 -27   3   7        279.67        281.37        18.12 o                         
 -25   3   7        225.74        250.96        10.79 o                         
 -23   3   7       1454.90       1295.47        29.91 o                         
 -21   3   7        596.90        535.55        15.41 o                         
 -19   3   7        115.71        130.78        11.78 o                         
 -17   3   7         67.37         61.59         6.97 o                         
 -15   3   7        603.83        598.05        16.09 o                         
 -13   3   7        392.74        370.62        12.01 o                         
 -11   3   7        448.88        390.72        12.78 o                         
  -9   3   7         73.37         82.91         8.58 o                         
  -7   3   7       6027.92       5798.15       105.22 o                         
  -5   3   7       1197.32       1101.30        26.13 o                         
  -3   3   7         55.14         97.36        14.83 o                         
  -1   3   7        943.71        796.98        23.74 o                         
   1   3   7        314.23        341.24        11.25 o                         
   3   3   7        422.21        373.68        11.64 o                         
   5   3   7         57.27         74.23        14.71 o                         
   7   3   7        235.14        228.83        11.93 o                         
   9   3   7       1212.75       1181.79        39.10 o                         
  11   3   7        139.49        115.78        15.86 o                         
  13   3   7        476.33        518.97        16.28 o                         
  15   3   7        518.46        499.30        15.74 o                         
  17   3   7        185.81        190.47         9.87 o                         
  19   3   7       1051.95       1087.43        29.90 o                         
  21   3   7        725.41        654.48        19.48 o                         
  23   3   7         87.66         81.16         8.54 o                         
  25   3   7         86.54         80.46        10.95 o                         
  27   3   7         26.70         20.39         6.04 o                         
  29   3   7         25.32         26.43         6.04 o                         
 -34   4   7        104.52        117.78        12.08 o                         
 -32   4   7        128.27        103.44        12.08 o                         
 -30   4   7         35.56         28.91         6.40 o                         
 -28   4   7         38.60         31.89         6.40 o                         
 -26   4   7          8.48         -2.31        15.14 o                         
 -24   4   7        123.42        123.07        25.67 o                         
 -22   4   7        935.14        829.78        21.98 o                         
 -20   4   7        195.28        182.34        11.36 o                         
 -18   4   7         56.41         56.95         7.30 o                         
 -16   4   7        306.69        348.42        11.46 o                         
 -14   4   7         38.47         16.26         5.02 o                         
 -12   4   7         37.81         56.30        12.08 o                         
 -10   4   7        916.83        902.37        22.65 o                         
  -8   4   7         38.30         40.41         6.66 o                         
  -6   4   7       2085.60       1966.64        43.46 o                         
  -4   4   7       3511.73       3364.33        86.74 o                         
  -2   4   7       1390.44       1431.11        38.93 o                         
   0   4   7         48.78         83.88         8.54 o                         
   2   4   7        549.74        456.56        15.53 o                         
   4   4   7        167.78        175.39         8.75 o                         
   6   4   7        254.34        227.52         9.94 o                         
   8   4   7        260.15        252.79        10.08 o                         
  10   4   7        272.56        259.92        11.34 o                         
  12   4   7        624.19        631.64        21.18 o                         
  14   4   7        750.83        764.82        24.16 o                         
  16   4   7        304.92        308.29        12.00 o                         
  18   4   7        556.79        602.49        18.15 o                         
  20   4   7         22.92         58.35        22.27 o                         
  22   4   7         24.64         19.63         6.04 o                         
  24   4   7         26.64         25.17         5.59 o                         
  26   4   7         82.34         78.78         7.07 o                         
 -29   5   7         14.64          3.02         9.82 o                         
 -27   5   7          3.06         -1.90         8.03 o                         
 -25   5   7         54.13         41.83        10.10 o                         
 -23   5   7          8.67          8.16        10.86 o                         
 -21   5   7        130.35        131.43        17.74 o                         
 -19   5   7         14.00         -5.33        12.84 o                         
 -17   5   7         93.67         98.46        12.61 o                         
 -15   5   7        127.74         89.85        24.92 o                         
 -13   5   7         17.50          5.46         9.03 o                         
 -11   5   7        183.58        178.67        10.92 o                         
  -9   5   7         12.02         21.43         6.01 o                         
  -7   5   7        503.67        505.52        15.17 o                         
  -5   5   7         99.66         76.31         9.79 o                         
  -3   5   7        802.88        798.26        21.01 o                         
  -1   5   7         29.51         30.55         5.23 o                         
   1   5   7        297.75        291.52        11.30 o                         
   3   5   7        186.02        217.96        10.25 o                         
   5   5   7        277.65        262.86        10.90 o                         
   7   5   7        111.50        135.46         8.16 o                         
   9   5   7         94.24         90.95         7.76 o                         
  11   5   7        269.79        276.78        13.85 o                         
  13   5   7        339.14        319.25        13.22 o                         
  15   5   7         20.07         30.13         5.44 o                         
  17   5   7        364.83        387.71        13.54 o                         
  19   5   7        124.35        112.65         8.16 o                         
  21   5   7         49.96         47.28         6.70 o                         
  23   5   7        114.62        135.88         7.55 o                         
 -22   6   7         14.79         33.98        15.86 o                         
 -20   6   7          5.04          0.91        12.00 o                         
 -18   6   7          7.42         16.65        12.46 o                         
 -16   6   7        306.87        331.04        17.52 o                         
 -14   6   7         98.83         74.58        10.58 o                         
 -12   6   7         36.08         36.96         8.26 o                         
 -10   6   7         62.45         72.68        19.63 o                         
  -8   6   7        143.49        152.67        14.92 o                         
  -6   6   7         52.01        107.46        14.83 o                         
  -4   6   7         12.33         11.94         8.49 o                         
  -2   6   7         94.55        113.57        10.56 o                         
   0   6   7         46.72         53.87         8.52 o                         
   2   6   7         64.72         73.12        25.60 o                         
   4   6   7        211.70        229.83        11.93 o                         
   6   6   7         66.88         68.54         8.89 o                         
   8   6   7         35.42         42.28        11.33 o                         
  10   6   7         62.42         58.14        11.33 o                         
  12   6   7         11.60          6.04         6.80 o                         
  14   6   7         20.07         19.63         6.04 o                         
  16   6   7         16.79         18.88         6.04 o                         
  -9   7   7         97.02        126.09        27.18 o                         
  -7   7   7         91.82        125.41        13.96 o                         
  -5   7   7         99.23         40.02        17.37 o                         
 -20  -6   8         30.46         20.40         4.00 o                         
 -18  -6   8         11.17         15.11         3.74 o                         
 -16  -6   8        164.55        154.59         8.68 o                         
 -14  -6   8         92.54         99.95         5.64 o                         
 -12  -6   8         47.11         38.53         4.99 o                         
 -10  -6   8         47.10         51.84         5.40 o                         
  -8  -6   8         18.81         23.25         5.29 o                         
  -6  -6   8         76.46        102.68         7.55 o                         
  -4  -6   8         37.50         39.49         4.27 o                         
  -2  -6   8        378.34        355.28        11.39 o                         
   0  -6   8        238.78        227.70         8.34 o                         
   2  -6   8          8.71         10.57         3.02 o                         
   4  -6   8         35.17         31.65         3.59 o                         
   6  -6   8         27.64         25.36         4.35 o                         
   8  -6   8         63.77         60.17         5.55 o                         
  10  -6   8        133.91        150.54         9.35 o                         
  12  -6   8         40.69         50.63         6.85 o                         
 -27  -5   8         99.42         95.13        14.35 o                         
 -25  -5   8          8.58         12.08         7.55 o                         
 -23  -5   8          2.75          7.64         7.93 o                         
 -21  -5   8         19.35         18.88         3.38 o                         
 -19  -5   8        110.46        137.49         7.87 o                         
 -17  -5   8         74.76         84.34         7.28 o                         
 -15  -5   8        316.03        325.49        12.33 o                         
 -13  -5   8        398.94        437.31        18.12 o                         
 -11  -5   8         56.64         42.29        14.35 o                         
  -9  -5   8         92.36         68.97         6.68 o                         
  -7  -5   8         46.45         67.20         7.55 o                         
  -5  -5   8         52.95         83.18         7.16 o                         
  -3  -5   8        251.46        223.17         8.88 o                         
  -1  -5   8        294.24        270.97         9.59 o                         
   1  -5   8        297.09        312.35         9.59 o                         
   3  -5   8        252.67        263.75         8.59 o                         
   5  -5   8        140.97        124.45         7.53 o                         
   7  -5   8        205.26        192.48         9.51 o                         
   9  -5   8        451.92        429.43        12.09 o                         
  11  -5   8        132.47        138.02         5.96 o                         
  13  -5   8        262.98        271.06         7.56 o                         
  15  -5   8        147.96        159.25         7.30 o                         
  17  -5   8         38.99         33.98         4.66 o                         
  19  -5   8         30.20         31.85         4.25 o                         
  21  -5   8         11.16          7.55         5.29 o                         
 -32  -4   8         19.30         21.14         8.31 o                         
 -30  -4   8        167.52        129.11        23.41 o                         
 -28  -4   8         26.29         36.01         7.09 o                         
 -26  -4   8          4.48         15.91         6.68 o                         
 -24  -4   8         35.27         40.77         9.82 o                         
 -22  -4   8        934.35        867.93        24.25 o                         
 -20  -4   8        497.49        475.36        15.42 o                         
 -18  -4   8          4.33          2.66         4.15 o                         
 -16  -4   8        277.89        254.97        18.50 o                         
 -14  -4   8        320.90        338.24        15.10 o                         
 -12  -4   8        197.78        198.78        10.19 o                         
 -10  -4   8        123.55        100.03         7.00 o                         
  -8  -4   8        690.99        710.96        19.10 o                         
  -6  -4   8       1085.12       1170.00        23.26 o                         
  -4  -4   8       1349.38       1312.35        25.64 o                         
  -2  -4   8       1955.64       1934.83        36.67 o                         
   0  -4   8        556.56        511.26        12.28 o                         
   2  -4   8        953.86        841.93        17.75 o                         
   4  -4   8        516.68        457.45        11.58 o                         
   6  -4   8        497.93        419.53        11.03 o                         
   8  -4   8        581.83        579.19        15.77 o                         
  10  -4   8        295.19        274.87        11.94 o                         
  12  -4   8        427.75        413.71        18.27 o                         
  14  -4   8        449.16        362.33        18.28 o                         
  16  -4   8        332.94        347.30        15.86 o                         
  18  -4   8        367.02        397.20        13.61 o                         
  20  -4   8        151.48        156.88         8.79 o                         
  22  -4   8         82.11         89.73         8.23 o                         
  24  -4   8          5.40          0.52         3.43 o                         
 -35  -3   8         72.01         87.38        11.47 o                         
 -33  -3   8        104.47        120.13         9.25 o                         
 -31  -3   8         40.53         44.66        12.08 o                         
 -29  -3   8          4.11          8.03         5.92 o                         
 -27  -3   8        159.04        172.14        15.10 o                         
 -25  -3   8         66.44         69.46        13.59 o                         
 -23  -3   8       1106.39       1004.90        27.75 o                         
 -21  -3   8        892.69        773.54        19.27 o                         
 -19  -3   8         33.30         32.98         5.34 o                         
 -17  -3   8        103.49         95.89        21.52 o                         
 -15  -3   8       1024.06        987.41        25.12 o                         
 -13  -3   8       1037.77        956.70        22.43 o                         
 -11  -3   8        652.82        643.06        16.21 o                         
  -9  -3   8        142.21        144.49         8.03 o                         
  -7  -3   8       2697.33       2616.09        55.78 o                         
  -5  -3   8       3388.00       3230.94        68.28 o                         
  -3  -3   8        422.49        496.54        21.77 o                         
  -1  -3   8        252.69        299.27        11.15 o                         
   1  -3   8        326.69        318.91        13.62 o                         
   3  -3   8        599.96        577.16        13.44 o                         
   5  -3   8         83.29         76.30         8.00 o                         
   7  -3   8        526.13        487.36        16.66 o                         
   9  -3   8         38.32         39.62         9.87 o                         
  11  -3   8        828.25        694.91        23.22 o                         
  13  -3   8         63.34         65.91        12.68 o                         
  15  -3   8        532.57        506.68        19.44 o                         
  17  -3   8        282.01        287.51        29.82 o                         
  19  -3   8        186.01        178.57         9.16 o                         
  21  -3   8        176.02        191.02         9.81 o                         
  23  -3   8         51.50         69.99         7.95 o                         
  25  -3   8         21.49         19.05         4.05 o                         
  27  -3   8         14.00         22.28         3.64 o                         
 -38  -2   8          2.40         -5.13        10.57 o                         
 -36  -2   8         14.62          8.68         5.66 o                         
 -34  -2   8         11.73         -2.02         5.59 o                         
 -32  -2   8         94.12        134.55        10.87 o                         
 -30  -2   8        324.22        292.87        14.79 o                         
 -28  -2   8        701.31        699.62        22.49 o                         
 -26  -2   8         28.25         21.95         6.97 o                         
 -24  -2   8       1123.71       1074.92        30.61 o                         
 -22  -2   8         51.56         36.46         6.70 o                         
 -20  -2   8        247.52        207.93        18.50 o                         
 -18  -2   8         89.15        106.64         7.95 o                         
 -16  -2   8         30.76         19.63         4.53 o                         
 -14  -2   8        139.89        144.11         9.35 o                         
 -12  -2   8        370.16        345.26        10.66 o                         
 -10  -2   8        106.76        102.53        10.35 o                         
  -8  -2   8        773.97        889.23        20.17 o                         
  -6  -2   8        915.32        901.49        18.08 o                         
  -4  -2   8       1001.49        958.02        19.12 o                         
  -2  -2   8       1480.30       1622.58        30.66 o                         
   0  -2   8        565.78        517.34        12.01 o                         
   2  -2   8         51.11         30.38         3.74 o                         
   4  -2   8        279.99        269.00        10.21 o                         
   6  -2   8         10.07          5.94        10.95 o                         
   8  -2   8        829.04        802.65        24.56 o                         
  10  -2   8         99.31         93.55         9.29 o                         
  12  -2   8        365.77        398.11        20.01 o                         
  14  -2   8        116.75         91.41        11.20 o                         
  16  -2   8        218.73        231.60        11.60 o                         
  18  -2   8         92.88         90.35        12.22 o                         
  20  -2   8        402.63        383.37        10.74 o                         
  22  -2   8        570.61        538.39        14.93 o                         
  24  -2   8        218.57        213.33         8.59 o                         
  26  -2   8         43.21         42.54         7.40 o                         
  28  -2   8          0.43          0.24         5.04 o                         
  30  -2   8         46.06         47.35         7.25 o                         
 -39  -1   8          1.09         14.35         9.06 o                         
 -37  -1   8         23.89         21.14        12.84 o                         
 -35  -1   8        121.63        115.40        17.37 o                         
 -33  -1   8         78.79         82.78         7.57 o                         
 -31  -1   8         18.12         16.97         5.37 o                         
 -29  -1   8        279.77        333.96        11.30 o                         
 -27  -1   8        224.98        239.65        12.04 o                         
 -25  -1   8        188.82        176.38        10.08 o                         
 -23  -1   8        858.33        761.40        19.27 o                         
 -21  -1   8        142.10        168.63        27.18 o                         
 -19  -1   8        563.84        576.54        17.52 o                         
 -17  -1   8         37.21         19.54         4.60 o                         
 -15  -1   8        909.64        903.48        21.38 o                         
 -13  -1   8       1366.07       1395.49        30.87 o                         
 -11  -1   8        785.53        760.27        17.83 o                         
  -9  -1   8        341.75        339.49        21.14 o                         
  -7  -1   8        580.03        498.77        12.76 o                         
  -5  -1   8       2999.15       3195.97        61.76 o                         
  -3  -1   8       4650.07       4784.29       103.57 o                         
  -1  -1   8        156.36        152.25        11.12 o                         
   1  -1   8        708.52        683.69        17.28 o                         
   3  -1   8        473.37        422.61        12.60 o                         
   5  -1   8        505.28        511.96        12.52 o                         
   7  -1   8        128.41        119.78        15.60 o                         
   9  -1   8       1492.87       1465.56        32.98 o                         
  11  -1   8         37.70         59.58        11.58 o                         
  13  -1   8        343.86        343.02        14.65 o                         
  15  -1   8       1552.19       1576.72        31.27 o                         
  17  -1   8        328.85        302.00        10.64 o                         
  19  -1   8        120.92         99.17         6.28 o                         
  21  -1   8        375.35        362.72         9.91 o                         
  23  -1   8         95.84         84.56         7.04 o                         
  25  -1   8         97.16         98.65         9.14 o                         
  27  -1   8          6.30         11.17         3.76 o                         
  29  -1   8        183.66        213.16        10.32 o                         
  31  -1   8         64.91         80.12         8.80 o                         
 -38   0   8          5.94         15.86        11.33 o                         
 -36   0   8          0.11          9.53         8.10 o                         
 -34   0   8         32.76         35.17        10.13 o                         
 -32   0   8        535.79        578.33        24.92 o                         
 -30   0   8        625.40        612.83        14.47 o                         
 -28   0   8        280.92        277.43        12.38 o                         
 -26   0   8         31.21         37.88         8.57 o                         
 -24   0   8        367.97        399.14        12.71 o                         
 -22   0   8         40.55         35.98         5.74 o                         
 -20   0   8        206.06        187.69         9.15 o                         
 -18   0   8         84.30         76.20        10.87 o                         
 -16   0   8          0.06         10.76         6.14 o                         
 -14   0   8        282.40        282.13        19.63 o                         
 -12   0   8        852.30        858.13        23.85 o                         
 -10   0   8        440.30        365.69        11.08 o                         
  -8   0   8         99.63        141.50        12.00 o                         
  -6   0   8        954.45        794.30        24.30 o                         
  -4   0   8        164.82        120.82        16.10 o                         
  -2   0   8       5114.83       6181.25       191.77 o                         
   0   0   8       2710.32       2887.50       126.09 o                         
   2   0   8       1178.42       1165.90        28.97 o                         
   4   0   8        818.38        705.47        19.42 o                         
   6   0   8        980.54        831.16        19.56 o                         
   8   0   8        154.55        252.76        14.27 o                         
  10   0   8         25.85         39.31         6.07 o                         
  12   0   8        257.48        244.81        12.52 o                         
  14   0   8        847.34        881.26        21.63 o                         
  16   0   8       2569.91       2378.28        51.29 o                         
  18   0   8          0.89          4.84         3.43 o                         
  20   0   8       1428.51       1334.65        25.93 o                         
  22   0   8       1146.86       1095.22        21.86 o                         
  24   0   8        131.33        160.47        12.55 o                         
  26   0   8          5.07          9.39         3.93 o                         
  28   0   8         87.53        102.57         7.98 o                         
  30   0   8         20.40         27.87         5.59 o                         
  32   0   8        141.79        172.14        10.93 o                         
 -39   1   8          1.06          3.02         8.31 o                         
 -37   1   8         23.81         18.88         8.31 o                         
 -35   1   8        121.27        101.35        12.22 o                         
 -33   1   8         79.27         79.97         7.84 o                         
 -31   1   8         18.44         12.51         4.34 o                         
 -29   1   8        276.45        289.43        11.88 o                         
 -27   1   8        222.04        214.96        11.87 o                         
 -25   1   8        188.24        188.83         9.91 o                         
 -23   1   8        852.91        796.42        19.86 o                         
 -21   1   8        141.53        156.78         9.32 o                         
 -19   1   8        565.74        575.28        15.25 o                         
 -17   1   8         36.74         29.77         5.16 o                         
 -15   1   8        903.40        901.67        26.63 o                         
 -13   1   8       1357.66       1308.05        43.03 o                         
 -11   1   8        788.77        701.64        19.82 o                         
  -9   1   8        349.35        328.62        12.90 o                         
  -7   1   8        580.37        488.00        22.31 o                         
  -5   1   8       2996.95       2926.41        84.28 o                         
  -3   1   8       4623.27       4442.97        82.54 o                         
  -1   1   8        155.91        188.47        14.46 o                         
   1   1   8        721.04        708.56        20.67 o                         
   3   1   8        472.24        395.52        14.95 o                         
   5   1   8        502.21        481.55        17.52 o                         
   7   1   8        130.70        116.97        15.46 o                         
   9   1   8       1498.33       1408.07        38.93 o                         
  11   1   8         37.42         71.33        14.35 o                         
  13   1   8        343.28        346.71        14.65 o                         
  15   1   8       1549.23       1563.56        34.93 o                         
  17   1   8        330.58        335.73        10.85 o                         
  19   1   8        121.25         97.69         7.52 o                         
  21   1   8        379.39        368.67        11.57 o                         
  23   1   8         94.55         86.27         7.16 o                         
  25   1   8         99.53        102.57        10.47 o                         
  27   1   8          6.43          5.29         4.04 o                         
  29   1   8        185.65        204.74         9.11 o                         
  31   1   8         65.79         69.33        10.86 o                         
 -38   2   8          2.18          0.76         6.80 o                         
 -36   2   8         14.81          6.04         6.80 o                         
 -34   2   8         11.14         -1.33         6.80 o                         
 -32   2   8         93.74         91.03        11.82 o                         
 -30   2   8        324.69        296.63         9.85 o                         
 -28   2   8        699.92        722.28        18.73 o                         
 -26   2   8         28.49         26.94         5.08 o                         
 -24   2   8       1129.06       1100.53        25.96 o                         
 -22   2   8         53.24         56.08         7.41 o                         
 -20   2   8        247.33        219.55         9.48 o                         
 -18   2   8         88.13        120.76        13.87 o                         
 -16   2   8         31.95         17.38         5.87 o                         
 -14   2   8        138.60        136.06         8.68 o                         
 -12   2   8        366.76        342.54        11.05 o                         
 -10   2   8        107.96         96.90        10.44 o                         
  -8   2   8        772.55        827.22        58.14 o                         
  -6   2   8        919.64        803.79        35.86 o                         
  -4   2   8        995.82        865.40        65.69 o                         
  -2   2   8       1481.54       1493.99        41.89 o                         
   0   2   8        568.55        476.97        18.87 o                         
   2   2   8         50.51         47.57        10.32 o                         
   4   2   8        278.43        235.52        13.57 o                         
   6   2   8         10.58         19.95         5.26 o                         
   8   2   8        827.34        767.08        30.96 o                         
  10   2   8         99.36        101.23        10.95 o                         
  12   2   8        362.15        392.45        13.35 o                         
  14   2   8        115.05         87.81         8.01 o                         
  16   2   8        219.70        235.69        10.40 o                         
  18   2   8         93.91         87.87        24.54 o                         
  20   2   8        404.38        388.11        12.46 o                         
  22   2   8        569.38        559.38        17.34 o                         
  24   2   8        217.99        218.29        16.57 o                         
  26   2   8         43.78         47.66         7.19 o                         
  28   2   8          0.45         -2.85         4.91 o                         
  30   2   8         45.60         44.55         9.82 o                         
 -35   3   8         73.39         86.83        11.33 o                         
 -33   3   8        105.62         98.91        11.33 o                         
 -31   3   8         39.75         49.92         9.13 o                         
 -29   3   8          4.38         13.96         6.05 o                         
 -27   3   8        158.36        178.73        10.86 o                         
 -25   3   8         66.58         72.34         6.98 o                         
 -23   3   8       1100.66       1022.62        21.75 o                         
 -21   3   8        884.87        785.29        19.95 o                         
 -19   3   8         33.21         22.41         4.74 o                         
 -17   3   8        100.50         68.08         7.26 o                         
 -15   3   8       1016.31       1026.10        30.08 o                         
 -13   3   8       1026.58        932.54        22.86 o                         
 -11   3   8        656.53        639.71        20.48 o                         
  -9   3   8        141.92        135.29         9.14 o                         
  -7   3   8       2714.53       2408.48        52.12 o                         
  -5   3   8       3398.66       3087.80        66.08 o                         
  -3   3   8        423.26        493.95        14.91 o                         
  -1   3   8        250.01        257.48        10.98 o                         
   1   3   8        326.50        299.14        15.34 o                         
   3   3   8        598.67        572.24        19.38 o                         
   5   3   8         83.36         84.01         7.89 o                         
   7   3   8        521.78        453.91        14.81 o                         
   9   3   8         37.72         33.42         6.14 o                         
  11   3   8        834.05        687.81        20.29 o                         
  13   3   8         63.97         74.70         8.26 o                         
  15   3   8        536.58        528.85        39.64 o                         
  17   3   8        283.09        291.87        14.72 o                         
  19   3   8        187.26        171.72         9.33 o                         
  21   3   8        176.11        183.99         9.33 o                         
  23   3   8         52.32         76.67         7.95 o                         
  25   3   8         21.41         31.71         9.06 o                         
  27   3   8         14.03         13.59         6.04 o                         
 -32   4   8         19.49         20.39         7.55 o                         
 -30   4   8        164.26        138.17        12.84 o                         
 -28   4   8         25.31         37.75         6.92 o                         
 -26   4   8          4.96         24.16        15.10 o                         
 -24   4   8         34.88         34.73        15.86 o                         
 -22   4   8        933.66        898.13        27.57 o                         
 -20   4   8        492.70        459.83        17.72 o                         
 -18   4   8          4.25         -4.93         4.93 o                         
 -16   4   8        277.88        226.92        33.98 o                         
 -14   4   8        319.84        338.33        16.00 o                         
 -12   4   8        197.53        206.55        21.81 o                         
 -10   4   8        121.82         99.73         9.06 o                         
  -8   4   8        685.51        744.30        21.21 o                         
  -6   4   8       1087.18       1196.77        28.20 o                         
  -4   4   8       1354.56       1312.08        30.12 o                         
  -2   4   8       1963.92       1893.15        41.79 o                         
   0   4   8        562.01        500.88        14.97 o                         
   2   4   8        946.11        804.98        20.28 o                         
   4   4   8        517.84        454.80        12.31 o                         
   6   4   8        501.02        440.57        11.82 o                         
   8   4   8        577.96        562.34        19.95 o                         
  10   4   8        293.50        270.03        10.87 o                         
  12   4   8        427.74        422.00        13.06 o                         
  14   4   8        449.89        404.55        14.14 o                         
  16   4   8        337.62        346.96        13.07 o                         
  18   4   8        369.58        401.83        13.88 o                         
  20   4   8        151.25        151.60        18.88 o                         
  22   4   8         82.96         70.39         7.07 o                         
  24   4   8          6.00          2.22         4.17 o                         
 -27   5   8        100.16         79.28        13.59 o                         
 -25   5   8          8.44         15.67         7.80 o                         
 -23   5   8          2.72        -14.35        14.35 o                         
 -21   5   8         20.76         33.22        13.59 o                         
 -19   5   8        108.95        138.17        24.92 o                         
 -17   5   8         75.08         65.69        15.10 o                         
 -15   5   8        313.59        347.30        18.12 o                         
 -13   5   8        402.68        469.59        26.43 o                         
 -11   5   8         57.16         38.51         6.01 o                         
  -9   5   8         93.06         67.78        21.52 o                         
  -7   5   8         44.33         52.05        15.10 o                         
  -5   5   8         52.17         79.39         8.79 o                         
  -3   5   8        252.16        230.70        10.33 o                         
  -1   5   8        295.50        269.18        10.79 o                         
   1   5   8        294.87        310.20        11.36 o                         
   3   5   8        250.36        267.98        10.83 o                         
   5   5   8        140.64        114.74        11.03 o                         
   7   5   8        206.17        202.99        22.04 o                         
   9   5   8        452.12        467.88        12.09 o                         
  11   5   8        130.79        143.73         8.42 o                         
  13   5   8        263.67        270.19        12.00 o                         
  15   5   8        146.40        155.66        19.63 o                         
  17   5   8         38.74         45.50         7.95 o                         
  19   5   8         29.13         26.99         6.42 o                         
 -20   6   8         29.77         31.71        15.10 o                         
 -18   6   8         10.42         30.96        13.59 o                         
 -16   6   8        165.00        182.71        22.65 o                         
 -14   6   8         91.68         96.64        21.14 o                         
 -12   6   8         46.46         27.18        11.33 o                         
 -10   6   8         47.87         70.22        19.63 o                         
  -8   6   8         19.28         33.22        10.57 o                         
  -6   6   8         77.73        110.23        18.12 o                         
  -4   6   8         38.64         85.32        18.88 o                         
  -2   6   8        383.23        398.64        24.16 o                         
   0   6   8        241.02        246.36        12.68 o                         
   2   6   8          8.43          9.40         5.80 o                         
   4   6   8         34.22         20.39         5.59 o                         
   6   6   8         27.89         37.75        11.33 o                         
   8   6   8         63.31         55.12        11.33 o                         
  10   6   8        134.28        144.96        12.08 o                         
  12   6   8         41.89         63.42         9.82 o                         
 -18  -6   9         26.03         54.55         8.14 o                         
 -16  -6   9          5.07         -0.17         2.76 o                         
 -14  -6   9         76.34         83.12         7.93 o                         
 -12  -6   9        179.67        184.59        21.52 o                         
 -10  -6   9         17.65         22.49         4.17 o                         
  -8  -6   9        259.57        246.13        11.33 o                         
  -6  -6   9        256.53        283.88        12.08 o                         
  -4  -6   9         28.16         30.96         6.04 o                         
  -2  -6   9        162.89        178.59        15.48 o                         
   0  -6   9         66.56         77.77         6.80 o                         
   2  -6   9         99.46        100.42         6.80 o                         
   4  -6   9         91.26         90.60         6.80 o                         
   6  -6   9         30.85         49.83         6.80 o                         
   8  -6   9         84.55         73.41         6.28 o                         
 -25  -5   9          1.14         -2.27         7.55 o                         
 -21  -5   9         91.21         97.88         7.17 o                         
 -19  -5   9        465.23        471.06        14.69 o                         
 -17  -5   9         33.61         20.84         3.44 o                         
 -15  -5   9        183.80        201.59        10.57 o                         
 -13  -5   9        325.96        305.02        13.59 o                         
 -11  -5   9         23.37         23.41         6.04 o                         
  -9  -5   9         83.75         77.01        10.57 o                         
  -7  -5   9        412.39        373.72        27.18 o                         
  -5  -5   9        905.78        901.86        33.60 o                         
  -3  -5   9        161.10        149.26        16.61 o                         
  -1  -5   9        234.27        239.79        16.47 o                         
   1  -5   9        348.62        351.16        11.15 o                         
   3  -5   9        148.61        145.41         6.99 o                         
   5  -5   9         16.26         17.20         4.64 o                         
   7  -5   9        541.99        528.68        13.41 o                         
   9  -5   9        178.23        158.27        11.45 o                         
  11  -5   9        555.50        541.23        21.73 o                         
  13  -5   9        153.33        171.91         9.87 o                         
  15  -5   9         39.96         36.62         4.89 o                         
  17  -5   9         89.59         91.03         7.73 o                         
 -28  -4   9        147.05        159.31        16.61 o                         
 -26  -4   9        220.42        163.84        16.61 o                         
 -24  -4   9        107.00        128.73         7.87 o                         
 -22  -4   9        161.75        157.59         8.54 o                         
 -20  -4   9        107.36        148.44         8.63 o                         
 -18  -4   9        139.22        151.17        23.03 o                         
 -16  -4   9        408.22        458.29        18.88 o                         
 -14  -4   9         62.63         77.67        16.99 o                         
 -12  -4   9        105.05        128.15         8.28 o                         
 -10  -4   9        212.21        193.88         8.70 o                         
  -8  -4   9       2819.95       2850.58        60.58 o                         
  -6  -4   9        713.27        699.93        17.29 o                         
  -4  -4   9        162.81        162.76         7.43 o                         
  -2  -4   9         43.25         55.49         9.26 o                         
   0  -4   9         52.22         70.50         6.58 o                         
   2  -4   9        308.24        287.60         9.01 o                         
   4  -4   9        801.56        777.80        16.52 o                         
   6  -4   9        114.45         98.02         6.80 o                         
   8  -4   9       1258.54       1196.30        23.54 o                         
  10  -4   9       1555.98       1510.63        33.98 o                         
  12  -4   9        588.40        649.25        18.41 o                         
  14  -4   9        109.20        103.29         9.18 o                         
  16  -4   9        279.20        264.47        11.71 o                         
  18  -4   9        360.97        388.66        10.83 o                         
  20  -4   9        260.39        288.47        11.71 o                         
  22  -4   9         94.87        117.62         6.87 o                         
 -33  -3   9          2.88          6.16         5.31 o                         
 -31  -3   9        122.65        134.01         9.38 o                         
 -29  -3   9         51.35         39.90        22.65 o                         
 -27  -3   9        175.54        154.78        15.10 o                         
 -25  -3   9        504.57        425.07        21.90 o                         
 -23  -3   9       1242.91       1244.57        28.08 o                         
 -21  -3   9        571.31        519.15        14.48 o                         
 -19  -3   9         44.27         42.87         6.28 o                         
 -17  -3   9        135.15        149.33         8.78 o                         
 -15  -3   9        465.58        443.24        16.18 o                         
 -13  -3   9        854.40        897.20        21.24 o                         
 -11  -3   9       1174.72       1317.92        48.32 o                         
  -9  -3   9       2220.81       2268.68        84.02 o                         
  -7  -3   9       1861.47       1931.00        58.51 o                         
  -5  -3   9         59.62         69.82        12.00 o                         
  -3  -3   9         40.88         48.09         7.63 o                         
  -1  -3   9        460.95        487.39        12.21 o                         
   1  -3   9         19.22         11.80         6.52 o                         
   3  -3   9         35.08         27.78         4.08 o                         
   5  -3   9        351.96        335.37         9.81 o                         
   7  -3   9       1541.04       1458.23        32.97 o                         
   9  -3   9        535.74        504.65        15.08 o                         
  11  -3   9        521.29        497.01        19.63 o                         
  13  -3   9        229.00        240.41        14.67 o                         
  15  -3   9         87.09        106.15        15.86 o                         
  17  -3   9         76.71         73.24        20.39 o                         
  19  -3   9        181.21        175.69        12.58 o                         
  21  -3   9        388.41        436.75        11.92 o                         
  23  -3   9        236.66        265.64        11.18 o                         
  25  -3   9        112.02        145.49        13.59 o                         
 -36  -2   9         52.07         80.47         9.42 o                         
 -34  -2   9         39.97         33.14         5.80 o                         
 -32  -2   9        117.31        162.07        11.25 o                         
 -30  -2   9        102.11        120.10        13.72 o                         
 -28  -2   9         20.59         25.80         6.68 o                         
 -26  -2   9        467.17        446.54        17.05 o                         
 -24  -2   9        613.70        624.35        24.16 o                         
 -22  -2   9        809.91        764.94        22.79 o                         
 -20  -2   9        636.57        625.21        19.02 o                         
 -18  -2   9       1692.74       1751.34        46.16 o                         
 -16  -2   9       1056.21       1039.67        24.34 o                         
 -14  -2   9        769.17        743.54        19.19 o                         
 -12  -2   9        659.39        614.40        15.60 o                         
 -10  -2   9       1123.62       1068.37        24.34 o                         
  -8  -2   9        126.12        135.15        12.08 o                         
  -6  -2   9       1013.53       1063.80        40.02 o                         
  -4  -2   9        511.75        580.60        23.41 o                         
  -2  -2   9        289.93        318.61        15.86 o                         
   0  -2   9       2140.30       2256.42        48.23 o                         
   2  -2   9       1095.36       1108.80        21.97 o                         
   4  -2   9        214.95        206.12         8.95 o                         
   6  -2   9       1118.15       1221.48        28.03 o                         
   8  -2   9        134.63        128.99        13.21 o                         
  10  -2   9        151.90        174.93        13.61 o                         
  12  -2   9        224.81        195.36        13.85 o                         
  14  -2   9        575.62        593.26        16.99 o                         
  16  -2   9         79.73         62.89         8.34 o                         
  18  -2   9        201.93        207.61        11.22 o                         
  20  -2   9        112.02        126.79        11.05 o                         
  22  -2   9        210.73        228.05         7.44 o                         
  24  -2   9        182.58        190.07         9.78 o                         
  26  -2   9          4.81         18.24         5.05 o                         
  28  -2   9          2.56         12.99         5.03 o                         
 -37  -1   9         20.54         28.69        12.08 o                         
 -35  -1   9        123.23        154.56        11.58 o                         
 -33  -1   9        114.95        143.85        11.03 o                         
 -31  -1   9        786.91        771.26        19.55 o                         
 -29  -1   9         66.61         68.86        14.02 o                         
 -27  -1   9          2.34          5.60         7.28 o                         
 -25  -1   9        176.39        154.95        14.54 o                         
 -23  -1   9         93.58        108.97         8.32 o                         
 -21  -1   9        381.73        378.26        21.90 o                         
 -17  -1   9        676.29        689.68        26.96 o                         
 -15  -1   9         76.18         72.26         6.52 o                         
 -13  -1   9        813.83        871.06        20.74 o                         
 -11  -1   9       1223.66       1264.92        28.54 o                         
  -9  -1   9        937.95       1037.52        27.90 o                         
  -7  -1   9        269.33        321.02        10.03 o                         
  -5  -1   9       1743.00       1597.61        47.03 o                         
  -3  -1   9       1546.68       1739.88        32.65 o                         
  -1  -1   9       1808.94       1720.47        32.36 o                         
   1  -1   9        203.10        225.07         9.80 o                         
   3  -1   9        358.22        342.88        11.66 o                         
   5  -1   9        284.32        287.94        13.96 o                         
   7  -1   9        150.85        147.45        18.20 o                         
   9  -1   9        671.41        597.89        14.39 o                         
  11  -1   9       3710.86       3624.68        77.15 o                         
  13  -1   9       4611.62       4600.24        83.99 o                         
  15  -1   9        881.81        840.72        18.54 o                         
  17  -1   9         12.71          1.51         5.23 o                         
  19  -1   9        742.92        691.26        15.14 o                         
  21  -1   9         50.52         47.85         6.43 o                         
  23  -1   9          9.95          8.49         5.23 o                         
  25  -1   9         25.01         40.21         6.65 o                         
  27  -1   9        162.19        185.08         8.98 o                         
  29  -1   9        210.65        283.88        15.86 o                         
 -36   0   9          6.84          6.48         6.01 o                         
 -34   0   9         12.25          3.38         4.90 o                         
 -32   0   9         57.68         74.45         7.22 o                         
 -30   0   9       1249.55       1236.05        24.85 o                         
 -28   0   9        131.59        136.27         8.37 o                         
 -26   0   9        478.96        541.95        20.20 o                         
 -24   0   9         58.18         50.26         7.52 o                         
 -22   0   9        144.16        152.06        11.67 o                         
 -20   0   9         49.40         69.85         8.20 o                         
 -18   0   9       1725.58       1703.64        46.41 o                         
 -16   0   9       1097.73       1141.07        57.76 o                         
 -14   0   9       1738.24       1707.49        47.57 o                         
 -12   0   9       1550.55       1477.83        33.91 o                         
 -10   0   9          2.82          7.37         5.51 o                         
  -8   0   9         11.10         34.58         7.20 o                         
  -6   0   9         78.87         46.42         7.94 o                         
  -4   0   9        436.17        466.84        27.13 o                         
  -2   0   9        147.48        147.90        23.41 o                         
   0   0   9       3612.12       3209.50       199.31 o                         
   2   0   9         69.49        131.88         9.32 o                         
   4   0   9        286.98        263.75        12.24 o                         
   6   0   9        420.88        415.64        15.85 o                         
   8   0   9          0.03         13.32         5.80 o                         
  10   0   9         10.99          8.31         5.08 o                         
  12   0   9       1386.40       1297.88        36.03 o                         
  14   0   9       4154.92       4061.32        85.58 o                         
  16   0   9        253.01        224.22        10.33 o                         
  18   0   9       1090.94        911.21        21.59 o                         
  20   0   9         58.47         61.79         6.47 o                         
  22   0   9         15.68          9.11         4.34 o                         
  24   0   9         14.53         10.46         4.42 o                         
  26   0   9          5.28          7.49         3.84 o                         
  28   0   9          0.37         -0.17         5.21 o                         
  30   0   9         41.63         62.67        13.59 o                         
 -37   1   9         20.03         49.08        13.59 o                         
 -35   1   9        123.84        123.88         9.83 o                         
 -33   1   9        114.06         94.60         9.26 o                         
 -31   1   9        790.67        773.20        16.73 o                         
 -29   1   9         68.65         63.47         6.88 o                         
 -27   1   9          2.21          1.12         5.01 o                         
 -25   1   9        172.76        156.38        11.19 o                         
 -23   1   9         93.30        103.45         8.97 o                         
 -21   1   9        384.32        338.95        11.82 o                         
 -19   1   9       1141.10       1077.38        26.51 o                         
 -17   1   9        669.82        673.97        17.22 o                         
 -15   1   9         74.60         72.99        11.31 o                         
 -13   1   9        814.89        842.84        26.10 o                         
 -11   1   9       1224.48       1172.72        33.29 o                         
  -9   1   9        940.21        965.18        28.47 o                         
  -7   1   9        266.99        284.82        14.64 o                         
  -5   1   9       1756.03       1585.41        35.56 o                         
  -3   1   9       1553.93       1659.27        36.86 o                         
  -1   1   9       1818.95       1608.19        39.69 o                         
   1   1   9        202.50        243.08        19.75 o                         
   3   1   9        355.07        349.52        14.62 o                         
   5   1   9        283.40        281.04        13.23 o                         
   7   1   9        150.70        159.47        11.87 o                         
   9   1   9        670.05        616.84        27.18 o                         
  11   1   9       3722.39       3648.89        95.02 o                         
  13   1   9       4638.31       4518.56       116.91 o                         
  15   1   9        882.54        861.53        26.55 o                         
  17   1   9         12.12         90.60        20.39 o                         
  19   1   9        737.25        724.91        22.27 o                         
  21   1   9         51.00         46.93        15.86 o                         
  23   1   9          9.84          3.48         4.87 o                         
  25   1   9         24.63         33.58         7.21 o                         
  27   1   9        162.67        177.54         8.43 o                         
  29   1   9        213.43        255.72        11.47 o                         
 -36   2   9         51.56         83.81        11.33 o                         
 -34   2   9         40.05         25.99         6.82 o                         
 -32   2   9        115.58        155.26        18.98 o                         
 -30   2   9        101.26         94.23         8.61 o                         
 -28   2   9         20.52         18.13         5.08 o                         
 -26   2   9        465.99        471.09        14.15 o                         
 -24   2   9        614.59        639.36        17.20 o                         
 -22   2   9        808.35        758.02        19.33 o                         
 -20   2   9        633.04        632.93        16.92 o                         
 -18   2   9       1696.18       1862.01        41.04 o                         
 -16   2   9       1061.90       1020.23        31.01 o                         
 -14   2   9        777.80        715.23        18.10 o                         
 -12   2   9        660.94        582.93        20.42 o                         
 -10   2   9       1132.34       1049.08        30.91 o                         
  -8   2   9        126.94        100.42        17.37 o                         
  -6   2   9       1018.61        924.33        30.95 o                         
  -4   2   9        512.95        517.10        17.10 o                         
  -2   2   9        292.77        304.89        14.01 o                         
   0   2   9       2156.41       2216.45        59.76 o                         
   2   2   9       1107.84       1082.17        33.43 o                         
   4   2   9        211.67        214.92        14.42 o                         
   6   2   9       1119.25       1142.99        84.94 o                         
   8   2   9        140.36        138.40         9.33 o                         
  10   2   9        149.73        180.30        10.14 o                         
  12   2   9        222.80        212.91        15.48 o                         
  14   2   9        573.32        596.80        25.67 o                         
  16   2   9         80.86         76.21         8.80 o                         
  18   2   9        204.22        205.07        10.14 o                         
  20   2   9        111.39        134.91         9.82 o                         
  22   2   9        210.60        221.90         9.87 o                         
  24   2   9        184.87        204.61         9.61 o                         
  26   2   9          4.76          0.31         7.55 o                         
  28   2   9          2.70          6.04         6.04 o                         
 -35   3   9         17.95         22.65         6.80 o                         
 -33   3   9          3.11          6.80         6.80 o                         
 -31   3   9        120.98        111.01        12.84 o                         
 -29   3   9         50.03         34.16        10.57 o                         
 -27   3   9        176.45        163.01        13.38 o                         
 -25   3   9        501.76        476.35        14.29 o                         
 -23   3   9       1245.17       1356.98        30.82 o                         
 -21   3   9        571.80        516.27        15.55 o                         
 -19   3   9         43.95         47.65         8.23 o                         
 -17   3   9        131.42        137.75         9.25 o                         
 -15   3   9        466.58        462.30        14.06 o                         
 -13   3   9        845.15        868.62        21.58 o                         
 -11   3   9       1184.50       1335.76        37.19 o                         
  -9   3   9       2226.84       2239.49        64.92 o                         
  -7   3   9       1871.65       1917.12        52.11 o                         
  -5   3   9         60.07         52.10        10.57 o                         
  -3   3   9         43.38         96.64        27.18 o                         
  -1   3   9        462.48        404.56        25.42 o                         
   1   3   9         19.57          5.70         5.19 o                         
   3   3   9         34.81         24.15         4.84 o                         
   5   3   9        353.54        343.07        11.90 o                         
   7   3   9       1547.27       1468.42        33.30 o                         
   9   3   9        531.75        472.67        21.88 o                         
  11   3   9        525.83        539.07        24.92 o                         
  13   3   9        233.93        259.58        11.21 o                         
  15   3   9         89.37        108.85         8.54 o                         
  17   3   9         76.11         65.69         8.01 o                         
  19   3   9        181.67        173.90         9.33 o                         
  21   3   9        385.96        411.64        13.88 o                         
  23   3   9        235.69        273.48        10.86 o                         
  25   3   9        113.09        131.37        10.57 o                         
 -30   4   9          0.39          3.02         6.80 o                         
 -28   4   9        146.29        133.02        18.12 o                         
 -26   4   9        220.04        176.67        24.92 o                         
 -24   4   9        105.11        121.86        12.01 o                         
 -22   4   9        162.11        187.20        16.99 o                         
 -20   4   9        107.62        152.11        11.55 o                         
 -18   4   9        138.29        131.04        10.36 o                         
 -16   4   9        415.27        471.29        15.00 o                         
 -14   4   9         64.06         70.75         7.77 o                         
 -12   4   9        103.79        128.35        20.76 o                         
 -10   4   9        214.86        237.07        26.43 o                         
  -8   4   9       2819.60       2990.06        78.43 o                         
  -6   4   9        710.48        728.94        19.67 o                         
  -4   4   9        164.25        167.38        10.45 o                         
  -2   4   9         43.51         27.61         5.03 o                         
   0   4   9         51.31         56.09         8.31 o                         
   2   4   9        307.71        257.06        25.72 o                         
   4   4   9        793.46        729.68        16.60 o                         
   6   4   9        116.50        121.99         8.10 o                         
   8   4   9       1261.04       1217.95        24.46 o                         
  10   4   9       1543.22       1511.10        33.54 o                         
  12   4   9        586.85        651.14        29.82 o                         
  14   4   9        109.48        112.95         8.80 o                         
  16   4   9        280.69        276.53         9.36 o                         
  18   4   9        364.57        382.92        10.88 o                         
  20   4   9        257.83        267.30        13.71 o                         
  22   4   9         94.49        117.95        10.57 o                         
 -25   5   9          1.41         17.84        12.84 o                         
 -23   5   9        108.77        138.92        24.16 o                         
 -21   5   9         91.03         92.87        23.41 o                         
 -19   5   9        464.41        499.81        29.45 o                         
 -17   5   9         33.16         15.86        12.08 o                         
 -15   5   9        184.28        218.95        24.16 o                         
 -13   5   9        324.18        317.55        14.17 o                         
 -11   5   9         24.33         21.77         5.61 o                         
  -9   5   9         85.63         99.66        11.33 o                         
  -7   5   9        411.72        409.75        17.36 o                         
  -5   5   9        901.14        960.79        23.49 o                         
  -3   5   9        157.90        152.17         9.76 o                         
  -1   5   9        234.07        255.79        11.03 o                         
   1   5   9        342.20        360.70        13.78 o                         
   3   5   9        147.29        153.86         9.65 o                         
   5   5   9         15.85         16.17         4.83 o                         
   7   5   9        544.08        553.38        13.93 o                         
   9   5   9        175.53        182.46         9.46 o                         
  11   5   9        552.68        550.04        18.15 o                         
  13   5   9        152.16        160.76        10.19 o                         
  15   5   9         39.89         36.23         6.40 o                         
  17   5   9         89.49         73.99        10.57 o                         
 -18   6   9         25.77         13.59        12.84 o                         
 -16   6   9          4.64         17.37        11.33 o                         
 -14   6   9         74.25         70.97        19.63 o                         
 -12   6   9        178.31        208.38        20.39 o                         
 -10   6   9         17.74          5.29         9.82 o                         
  -8   6   9        260.65        295.21        21.90 o                         
  -6   6   9        257.47        344.28        23.41 o                         
  -4   6   9         27.78         31.71         9.82 o                         
  -2   6   9        161.06        215.18        18.88 o                         
   0   6   9         66.63         84.56        16.61 o                         
   2   6   9        100.39        100.85         9.98 o                         
   4   6   9         90.15         91.24        21.52 o                         
   6   6   9         30.10         28.69         7.55 o                         
   8   6   9         84.76         65.69        11.33 o                         
 -12  -6  10         25.22         17.37         3.78 o                         
 -10  -6  10         90.49         99.66         6.80 o                         
  -8  -6  10        125.77        113.25         6.80 o                         
  -6  -6  10         17.18         21.90         5.29 o                         
  -4  -6  10         20.84         28.69         6.04 o                         
  -2  -6  10        101.34         98.91         6.80 o                         
   0  -6  10         65.07         77.01         6.04 o                         
   2  -6  10         57.18         73.24         9.82 o                         
 -23  -5  10        246.56        249.91        18.12 o                         
 -21  -5  10         71.45         80.03         6.20 o                         
 -19  -5  10         11.27         11.33         3.78 o                         
 -17  -5  10         89.60         86.83         6.80 o                         
 -15  -5  10         73.81         87.58         7.55 o                         
 -13  -5  10        136.53        157.80         9.06 o                         
 -11  -5  10         55.52         45.30         6.80 o                         
  -9  -5  10          2.18          3.78         3.78 o                         
  -7  -5  10         12.32         28.69        10.57 o                         
  -5  -5  10        244.82        206.30         9.22 o                         
  -3  -5  10        298.05        304.74        11.17 o                         
  -1  -5  10        204.37        236.27         9.49 o                         
   1  -5  10        111.11         99.96         6.68 o                         
   3  -5  10         72.85         85.68         7.74 o                         
   5  -5  10        229.71        254.72         8.32 o                         
   7  -5  10         50.19         64.30         7.68 o                         
   9  -5  10         66.20         78.88         9.82 o                         
  11  -5  10        298.72        306.25        11.71 o                         
  13  -5  10         13.78         36.24         9.82 o                         
 -28  -4  10         19.40         16.61         7.55 o                         
 -26  -4  10        100.90         94.38        21.90 o                         
 -24  -4  10         34.68         39.26         9.82 o                         
 -22  -4  10         20.14         17.98         4.16 o                         
 -20  -4  10        158.95        146.47         9.06 o                         
 -18  -4  10        245.30        255.19        12.84 o                         
 -16  -4  10         26.42         10.50         5.66 o                         
 -14  -4  10         21.13         30.96         7.55 o                         
 -12  -4  10         95.48        105.41         8.10 o                         
 -10  -4  10        188.74        194.70         8.22 o                         
  -8  -4  10        731.65        757.79        18.49 o                         
  -6  -4  10        800.02        772.58        18.61 o                         
  -4  -4  10        803.39        738.42        18.03 o                         
  -2  -4  10         70.34         83.97         6.97 o                         
   0  -4  10        348.59        355.54         9.73 o                         
   2  -4  10         99.93        102.04         7.96 o                         
   4  -4  10        369.38        396.30        10.34 o                         
   6  -4  10        318.01        342.21        11.28 o                         
   8  -4  10          1.00         -0.17        10.57 o                         
  10  -4  10        454.22        420.59        12.98 o                         
  12  -4  10        488.28        516.20        14.30 o                         
  14  -4  10         45.77         36.13         7.00 o                         
  16  -4  10        345.17        354.28        12.78 o                         
  18  -4  10        152.63        175.79         9.24 o                         
  20  -4  10         95.04         98.21         8.35 o                         
 -33  -3  10         42.92         66.15         9.01 o                         
 -31  -3  10         60.48         64.33         7.85 o                         
 -29  -3  10        238.41        255.40        11.20 o                         
 -27  -3  10         12.86          7.55         8.31 o                         
 -25  -3  10        264.88        261.23        18.88 o                         
 -23  -3  10         13.98          9.34         7.80 o                         
 -21  -3  10         19.06         35.65         6.60 o                         
 -19  -3  10         57.73         71.71        16.99 o                         
 -17  -3  10        198.61        194.44         9.71 o                         
 -15  -3  10         11.67          9.58         5.39 o                         
 -13  -3  10        823.41        809.25        19.48 o                         
 -11  -3  10        167.31        144.25         7.63 o                         
  -9  -3  10        848.74        782.22        19.41 o                         
  -7  -3  10        675.61        683.32        16.85 o                         
  -5  -3  10        615.49        637.93        16.27 o                         
  -3  -3  10         38.32         39.21         5.65 o                         
  -1  -3  10        705.99        690.02        15.09 o                         
   1  -3  10       1112.33       1099.71        21.94 o                         
   3  -3  10        416.63        361.85        10.19 o                         
   5  -3  10        525.59        549.82        15.64 o                         
   7  -3  10       1396.23       1331.74        30.35 o                         
   9  -3  10        432.95        450.02        14.03 o                         
  11  -3  10         23.36         11.22         5.16 o                         
  13  -3  10         23.76         13.32         5.80 o                         
  15  -3  10         58.26         86.62         9.00 o                         
  17  -3  10         99.18        107.11        12.30 o                         
  19  -3  10         74.70         80.38         7.66 o                         
  21  -3  10         24.02         15.78         4.88 o                         
  23  -3  10        253.72        280.06        18.12 o                         
 -34  -2  10         18.15         15.59         5.40 o                         
 -32  -2  10        388.94        395.20        14.83 o                         
 -30  -2  10        188.97        170.74        10.39 o                         
 -28  -2  10        612.73        641.09        17.17 o                         
 -26  -2  10        902.33        886.98        33.07 o                         
 -24  -2  10         29.70         27.42         6.53 o                         
 -22  -2  10        604.10        572.29        27.94 o                         
 -20  -2  10       1160.80       1106.35        30.37 o                         
 -18  -2  10        337.33        348.47        12.68 o                         
 -16  -2  10        229.40        199.95         8.70 o                         
 -14  -2  10        455.35        470.69        17.74 o                         
 -12  -2  10       1169.42       1190.29        26.96 o                         
 -10  -2  10       4696.15       4491.20        99.76 o                         
  -8  -2  10        351.13        394.47        13.97 o                         
  -6  -2  10       2597.74       2898.16        63.08 o                         
  -4  -2  10       1955.07       1962.57        54.28 o                         
  -2  -2  10        229.49        225.75        13.59 o                         
   0  -2  10        371.20        437.07        12.51 o                         
   2  -2  10       1314.79       1295.15        29.63 o                         
   4  -2  10        394.38        403.45        13.03 o                         
   6  -2  10        235.58        176.34        10.09 o                         
   8  -2  10         53.98         43.54         8.31 o                         
  10  -2  10        265.98        246.42        11.08 o                         
  12  -2  10        961.40       1072.85        25.56 o                         
  14  -2  10        125.48        153.82        15.35 o                         
  16  -2  10        282.97        287.70        14.08 o                         
  18  -2  10         79.81         76.83        11.61 o                         
  20  -2  10        104.33         95.42        10.16 o                         
  22  -2  10        155.17        174.21        10.10 o                         
  24  -2  10         67.82         87.66         9.44 o                         
  26  -2  10          5.91          3.24         5.44 o                         
 -37  -1  10         40.09         21.14        12.84 o                         
 -35  -1  10         39.48         23.86         6.66 o                         
 -33  -1  10         36.16         38.40         9.63 o                         
 -31  -1  10         56.43         82.43         8.86 o                         
 -29  -1  10        277.63        293.33        12.03 o                         
 -27  -1  10        192.60        199.71        17.35 o                         
 -25  -1  10         78.25         80.76         9.42 o                         
 -23  -1  10        149.96        156.39        14.35 o                         
 -21  -1  10        462.92        497.57        22.65 o                         
 -19  -1  10        457.60        454.01        18.14 o                         
 -17  -1  10         52.04         58.16        12.00 o                         
 -15  -1  10         24.25         30.49         7.19 o                         
 -13  -1  10       1078.54       1126.13        22.74 o                         
 -11  -1  10       3824.97       4156.07        75.68 o                         
  -9  -1  10       1403.47       1387.39        30.75 o                         
  -7  -1  10        432.55        453.17        12.05 o                         
  -5  -1  10        761.05        700.20        15.93 o                         
  -3  -1  10       1056.95       1129.56        25.54 o                         
  -1  -1  10        367.89        358.16        10.31 o                         
   1  -1  10        670.31        644.45        16.96 o                         
   3  -1  10        495.52        476.56        14.01 o                         
   5  -1  10        780.05        760.30        25.09 o                         
   7  -1  10        433.29        483.25        17.34 o                         
   9  -1  10        893.77        807.95        22.62 o                         
  11  -1  10        183.21        180.84        19.85 o                         
  13  -1  10        274.28        269.59        14.60 o                         
  15  -1  10        262.74        303.19        11.60 o                         
  17  -1  10         74.22         87.34         8.98 o                         
  19  -1  10         14.78         12.84         7.43 o                         
  21  -1  10        175.53        180.61        12.84 o                         
  23  -1  10        602.20        578.14        15.03 o                         
  25  -1  10          4.77          6.04         9.82 o                         
  27  -1  10         10.10         19.63         6.80 o                         
 -36   0  10         15.84         14.40         7.40 o                         
 -34   0  10          5.15          3.09         5.45 o                         
 -32   0  10        146.58        158.03         8.50 o                         
 -30   0  10          0.90         -2.55         4.20 o                         
 -28   0  10         96.37         98.10         9.15 o                         
 -26   0  10        555.72        550.76        15.60 o                         
 -24   0  10         48.25         47.87         6.35 o                         
 -22   0  10         22.79         13.48         6.84 o                         
 -20   0  10        389.84        376.29        17.05 o                         
 -18   0  10        520.73        527.02        21.52 o                         
 -16   0  10        190.16        134.39        15.86 o                         
 -14   0  10          0.92          5.51        14.29 o                         
 -12   0  10          5.81         -2.44         9.39 o                         
 -10   0  10        408.27        388.77        16.20 o                         
  -8   0  10        530.63        631.13        17.97 o                         
  -6   0  10         14.56         32.30         9.43 o                         
  -4   0  10         10.84          8.91         8.79 o                         
  -2   0  10        664.61        658.92        63.80 o                         
   0   0  10        751.27        846.36        35.49 o                         
   2   0  10        236.79        198.28        11.47 o                         
   4   0  10         53.45         73.77         9.61 o                         
   6   0  10          3.96         13.59         8.31 o                         
   8   0  10         46.32          6.80         8.31 o                         
  10   0  10         81.05         56.98        10.10 o                         
  12   0  10       2033.01       1883.04        41.41 o                         
  14   0  10        765.42        713.88        18.56 o                         
  16   0  10        301.56        292.01        27.80 o                         
  18   0  10        238.18        260.17        13.42 o                         
  20   0  10        234.13        235.91         9.80 o                         
  22   0  10        389.78        385.10        11.56 o                         
  24   0  10         14.28         10.49         4.72 o                         
  26   0  10         37.09         49.24         7.07 o                         
  28   0  10         49.36         46.89         6.80 o                         
 -37   1  10         39.98         28.69         9.82 o                         
 -35   1  10         39.66         19.93         7.54 o                         
 -33   1  10         36.15         32.07         4.24 o                         
 -31   1  10         57.40         68.27         7.29 o                         
 -29   1  10        275.51        278.22        12.64 o                         
 -27   1  10        193.83        214.01        10.52 o                         
 -25   1  10         78.40         88.21         8.97 o                         
 -23   1  10        147.22        157.23        13.95 o                         
 -21   1  10        462.88        464.28        14.21 o                         
 -19   1  10        456.36        453.86        13.85 o                         
 -17   1  10         51.99         57.91         9.87 o                         
 -15   1  10         24.45         34.26         7.54 o                         
 -13   1  10       1075.37       1056.41        30.84 o                         
 -11   1  10       3811.56       3908.11       101.16 o                         
  -9   1  10       1406.29       1300.51        31.73 o                         
  -7   1  10        429.90        423.50        27.18 o                         
  -5   1  10        766.46        710.90        24.79 o                         
  -3   1  10       1076.32       1033.62        60.32 o                         
  -1   1  10        361.23        326.66        21.29 o                         
   1   1  10        669.45        595.36        45.68 o                         
   3   1  10        504.05        424.93        27.18 o                         
   5   1  10        789.70        721.03        33.22 o                         
   7   1  10        431.27        428.67        29.45 o                         
   9   1  10        890.90        807.85        33.98 o                         
  11   1  10        181.52        175.92        15.10 o                         
  13   1  10        273.79        283.13        17.37 o                         
  15   1  10        265.33        287.66        17.37 o                         
  17   1  10         72.70         77.01        12.84 o                         
  19   1  10         15.19         17.36         7.55 o                         
  21   1  10        177.67        165.35         9.61 o                         
  23   1  10        602.52        619.54        34.73 o                         
  25   1  10          4.46          4.97         6.04 o                         
  27   1  10         10.06         14.32         8.31 o                         
 -34   2  10         18.28         13.91         7.01 o                         
 -32   2  10        387.51        404.90        12.62 o                         
 -30   2  10        185.52        164.54        10.68 o                         
 -28   2  10        614.69        684.67        17.66 o                         
 -26   2  10        907.25        922.44        22.60 o                         
 -24   2  10         31.16         38.15         6.86 o                         
 -22   2  10        597.41        596.83        16.52 o                         
 -20   2  10       1149.23       1129.16        33.52 o                         
 -18   2  10        341.71        360.74        12.49 o                         
 -16   2  10        230.08        197.56        11.09 o                         
 -14   2  10        449.06        472.79        15.80 o                         
 -12   2  10       1166.97       1167.62        34.05 o                         
 -10   2  10       4696.74       4612.49       121.38 o                         
  -8   2  10        356.13        401.62        36.62 o                         
  -6   2  10       2589.73       2610.15        69.12 o                         
  -4   2  10       1942.41       1540.80        84.03 o                         
  -2   2  10        232.80        186.61        15.33 o                         
   0   2  10        369.60        395.95        19.13 o                         
   2   2  10       1315.47       1189.13        55.12 o                         
   4   2  10        390.31        373.73        21.14 o                         
   6   2  10        233.76        166.10        15.10 o                         
   8   2  10         55.72         40.77         9.06 o                         
  10   2  10        261.16        255.11        12.00 o                         
  12   2  10        960.72       1068.87        29.90 o                         
  14   2  10        125.98        134.77         9.61 o                         
  16   2  10        283.02        273.70        11.47 o                         
  18   2  10         79.75         79.40         8.26 o                         
  20   2  10        104.22         79.84        11.70 o                         
  22   2  10        153.33        159.41         8.80 o                         
  24   2  10         65.57         75.50         9.82 o                         
  26   2  10          5.44         -2.85         4.72 o                         
 -33   3  10         44.20         67.95        10.57 o                         
 -31   3  10         60.27         62.99        11.70 o                         
 -29   3  10        237.12        228.75        10.68 o                         
 -27   3  10         12.72          8.36         4.66 o                         
 -25   3  10        264.38        249.46        15.41 o                         
 -23   3  10         14.55          1.40         5.61 o                         
 -21   3  10         18.84         17.64         4.71 o                         
 -19   3  10         57.30         51.41         9.27 o                         
 -17   3  10        196.25        191.05        10.13 o                         
 -15   3  10         11.38         12.52         7.96 o                         
 -13   3  10        825.37        793.21        20.25 o                         
 -11   3  10        167.01        159.29        10.27 o                         
  -9   3  10        848.41        792.04        26.15 o                         
  -7   3  10        672.04        688.33        22.12 o                         
  -5   3  10        617.14        654.57        21.58 o                         
  -3   3  10         40.32         29.64         6.14 o                         
  -1   3  10        707.00        663.65        19.20 o                         
   1   3  10       1106.47       1077.77        25.83 o                         
   3   3  10        414.54        364.90        13.38 o                         
   5   3  10        527.66        511.89        20.95 o                         
   7   3  10       1405.75       1352.89        36.83 o                         
   9   3  10        434.05        434.69        15.21 o                         
  11   3  10         24.14         18.96         5.26 o                         
  13   3  10         24.23         20.31         5.05 o                         
  15   3  10         57.45         72.10         8.54 o                         
  17   3  10         99.65         96.48         8.49 o                         
  19   3  10         73.15         84.45         7.73 o                         
  21   3  10         23.54         12.88         4.51 o                         
  23   3  10        254.87        285.08        11.06 o                         
 -28   4  10         19.45         25.67         5.64 o                         
 -26   4  10        100.65         91.36        22.65 o                         
 -24   4  10         34.08         25.60         6.51 o                         
 -22   4  10         19.08         22.30         6.01 o                         
 -20   4  10        160.91        179.30        11.84 o                         
 -18   4  10        245.39        277.62        13.20 o                         
 -16   4  10         26.13         36.24        14.35 o                         
 -14   4  10         20.50         22.06         7.55 o                         
 -12   4  10         94.47        126.12        10.25 o                         
 -10   4  10        189.99        216.84        11.84 o                         
  -8   4  10        729.96        772.82        24.13 o                         
  -6   4  10        798.48        773.53        24.13 o                         
  -4   4  10        806.39        683.86        24.60 o                         
  -2   4  10         70.96         80.49        19.86 o                         
   0   4  10        346.95        334.91        12.33 o                         
   2   4  10         96.73         84.87        13.27 o                         
   4   4  10        367.24        398.65        13.32 o                         
   6   4  10        316.57        341.28        11.34 o                         
   8   4  10          0.86          4.93         4.35 o                         
  10   4  10        458.65        448.33        12.84 o                         
  12   4  10        493.97        547.24        19.43 o                         
  14   4  10         44.78         55.32         7.06 o                         
  16   4  10        343.57        338.45        11.70 o                         
  18   4  10        149.79        134.35         8.89 o                         
  20   4  10         93.55         98.53         7.47 o                         
 -23   5  10        246.81        259.72        27.94 o                         
 -21   5  10         70.55        107.97        21.90 o                         
 -19   5  10         11.21         21.90        12.08 o                         
 -17   5  10         89.73         78.52        20.39 o                         
 -15   5  10         74.17        115.52        21.14 o                         
 -13   5  10        138.64        167.26        11.55 o                         
 -11   5  10         55.71         33.19         6.04 o                         
  -9   5  10          2.23          4.53         5.33 o                         
  -7   5  10         11.93         12.47         5.33 o                         
  -5   5  10        247.58        247.54        12.56 o                         
  -3   5  10        301.24        309.95        11.53 o                         
  -1   5  10        207.79        265.89        11.77 o                         
   1   5  10        114.25        102.23        14.13 o                         
   3   5  10         74.56         71.37         7.33 o                         
   5   5  10        231.37        245.80        10.11 o                         
   7   5  10         49.64         65.09         8.60 o                         
   9   5  10         67.57         88.44         9.87 o                         
  11   5  10        298.54        298.98        17.37 o                         
  13   5  10         13.75         23.41         7.55 o                         
 -12   6  10         25.49         17.37        10.57 o                         
 -10   6  10         90.43         98.91        18.12 o                         
  -8   6  10        124.31        131.37        17.37 o                         
  -6   6  10         16.75         27.18         9.82 o                         
  -4   6  10         21.61         29.45         9.06 o                         
  -2   6  10        102.44        104.95        16.61 o                         
   0   6  10         65.16         89.09        15.86 o                         
   2   6  10         57.78        110.23        15.86 o                         
 -19  -5  11         45.61         61.91         6.04 o                         
 -17  -5  11         27.62         15.86         3.78 o                         
 -15  -5  11         68.88         68.71         6.80 o                         
 -13  -5  11        205.75        169.88         9.06 o                         
 -11  -5  11        164.27        153.27         8.31 o                         
  -9  -5  11        146.64        146.47         8.31 o                         
  -7  -5  11        246.44        224.48        10.95 o                         
  -5  -5  11        335.79        369.17        20.76 o                         
  -3  -5  11         31.25         19.57         3.38 o                         
  -1  -5  11        203.91        242.16         9.36 o                         
   1  -5  11        189.15        201.58        11.70 o                         
   3  -5  11         69.95         52.03         6.84 o                         
   5  -5  11        194.52        231.79        14.35 o                         
   7  -5  11        364.61        374.48        18.12 o                         
   9  -5  11        451.77        446.96        19.63 o                         
 -26  -4  11        223.40        274.07        18.12 o                         
 -24  -4  11         34.59         27.94         9.06 o                         
 -22  -4  11        109.79        126.09        15.86 o                         
 -20  -4  11         34.45         27.17         6.04 o                         
 -18  -4  11         46.78         52.98        16.61 o                         
 -16  -4  11         68.87         66.10         6.09 o                         
 -14  -4  11         85.26         90.34        10.62 o                         
 -12  -4  11         18.54         15.52         3.93 o                         
 -10  -4  11         33.67         37.00         9.06 o                         
  -8  -4  11        193.88        202.62        12.28 o                         
  -6  -4  11        112.81        122.74        19.14 o                         
  -4  -4  11         34.89         21.90        10.57 o                         
  -2  -4  11         65.77         66.84        12.84 o                         
   0  -4  11        234.88        205.94        10.46 o                         
   2  -4  11        170.13        146.91         7.01 o                         
   4  -4  11        132.54        130.43         6.86 o                         
   6  -4  11         67.32         71.16         9.12 o                         
   8  -4  11          4.18          5.91         4.15 o                         
  10  -4  11        173.76        173.18         8.38 o                         
  12  -4  11        236.26        226.40         9.05 o                         
  14  -4  11         59.90         61.79         7.80 o                         
  16  -4  11         46.92         32.97         5.44 o                         
 -31  -3  11         28.97         32.30         9.06 o                         
 -29  -3  11        283.79        291.37        13.31 o                         
 -27  -3  11         73.05         67.46        13.21 o                         
 -25  -3  11         19.63        130.62        27.18 o                         
 -23  -3  11          6.66         13.10         7.62 o                         
 -21  -3  11         50.49         50.22         7.73 o                         
 -19  -3  11        136.38        129.67        19.63 o                         
 -17  -3  11         74.63         84.80         7.43 o                         
 -15  -3  11        402.22        384.05        10.40 o                         
 -13  -3  11        398.52        342.75        10.16 o                         
 -11  -3  11       1153.61       1258.59        25.08 o                         
  -9  -3  11        841.59        819.45        19.53 o                         
  -7  -3  11        723.66        734.93        18.03 o                         
  -5  -3  11         80.02         97.77         7.34 o                         
  -3  -3  11         53.49         58.98         7.28 o                         
  -1  -3  11        340.96        399.98        10.60 o                         
   1  -3  11        117.30        114.82         7.26 o                         
   3  -3  11        406.11        364.49        10.29 o                         
   5  -3  11        421.63        415.52        13.16 o                         
   7  -3  11        176.14        187.64        11.29 o                         
   9  -3  11        385.95        418.27        21.14 o                         
  11  -3  11         41.38         23.42         4.77 o                         
  13  -3  11         48.29         29.74         4.56 o                         
  15  -3  11          9.83          3.37         5.43 o                         
  17  -3  11          3.03         10.10         4.43 o                         
  19  -3  11         28.04         24.92         6.04 o                         
  21  -3  11         52.98         92.11        14.35 o                         
 -32  -2  11        219.73        213.52        11.71 o                         
 -30  -2  11         37.62         49.08         8.08 o                         
 -28  -2  11        572.66        620.31        16.62 o                         
 -26  -2  11        379.10        399.90        13.46 o                         
 -24  -2  11         78.77        114.76        18.12 o                         
 -22  -2  11         98.02        110.17        29.45 o                         
 -20  -2  11        213.87        193.10        13.78 o                         
 -18  -2  11          6.80          3.09         3.80 o                         
 -16  -2  11         54.43         69.84         6.81 o                         
 -14  -2  11        444.57        437.56        11.67 o                         
 -12  -2  11        705.66        699.29        15.97 o                         
 -10  -2  11       1637.77       1645.80        31.82 o                         
  -8  -2  11        888.51        844.56        18.36 o                         
  -6  -2  11       1064.82       1157.52        26.40 o                         
  -4  -2  11        279.66        253.77         9.95 o                         
  -2  -2  11         40.01         31.99         4.77 o                         
   0  -2  11        509.37        518.19        15.08 o                         
   2  -2  11        723.47        792.58        20.02 o                         
   4  -2  11        554.19        550.16        15.65 o                         
   6  -2  11          0.73          9.55         5.08 o                         
   8  -2  11        472.10        425.98        13.60 o                         
  10  -2  11        344.01        350.00        12.28 o                         
  12  -2  11        328.87        352.98        23.76 o                         
  14  -2  11        179.08        186.91        10.08 o                         
  16  -2  11        509.33        492.16        16.40 o                         
  18  -2  11        513.35        550.55        26.05 o                         
  20  -2  11        447.24        516.50        26.43 o                         
  22  -2  11         83.97         76.93        10.32 o                         
 -35  -1  11         44.11         38.68         6.88 o                         
 -33  -1  11        303.34        279.64        34.35 o                         
 -31  -1  11         75.54         71.37        16.99 o                         
 -29  -1  11        649.62        674.70        17.39 o                         
 -27  -1  11        511.53        535.15        15.44 o                         
 -25  -1  11        119.43        117.03        12.68 o                         
 -23  -1  11        663.95        781.22        25.02 o                         
 -21  -1  11        256.38        269.48        15.04 o                         
 -19  -1  11        545.31        571.07        20.30 o                         
 -17  -1  11       1052.52       1045.14        51.55 o                         
 -15  -1  11        258.13        232.41        12.17 o                         
 -13  -1  11        166.21        178.62        11.69 o                         
 -11  -1  11        953.23        981.65        20.51 o                         
  -9  -1  11        234.21        193.49         8.60 o                         
  -7  -1  11       1736.87       1688.48        38.26 o                         
  -5  -1  11        775.96        739.99        35.85 o                         
  -3  -1  11        340.68        362.43        19.03 o                         
  -1  -1  11        912.79       1089.04        30.95 o                         
   1  -1  11        415.60        454.51        16.52 o                         
   3  -1  11        488.81        468.16        17.06 o                         
   5  -1  11        659.34        623.90        17.08 o                         
   7  -1  11         26.26          9.99         5.61 o                         
   9  -1  11        458.37        391.65        17.39 o                         
  11  -1  11        129.61        159.39        11.47 o                         
  13  -1  11        102.95         88.43        10.68 o                         
  15  -1  11        233.27        274.07        18.88 o                         
  17  -1  11        190.74        177.34        11.47 o                         
  19  -1  11         34.54         30.72         6.12 o                         
  21  -1  11         83.84         92.29        10.87 o                         
  23  -1  11         91.97        102.68        14.35 o                         
  25  -1  11        204.46        254.44        17.37 o                         
 -34   0  11         40.30         29.88         5.01 o                         
 -32   0  11          0.30         -1.87         4.56 o                         
 -30   0  11        230.81        223.51         9.21 o                         
 -28   0  11        440.86        455.49        17.33 o                         
 -26   0  11         30.81         34.53         8.61 o                         
 -24   0  11       1185.14       1205.60        34.89 o                         
 -22   0  11        846.63        894.37        28.69 o                         
 -20   0  11        420.13        449.40        18.32 o                         
 -18   0  11        232.23        216.59        16.61 o                         
 -16   0  11        440.56        454.04        17.95 o                         
 -14   0  11        110.56        126.62        16.42 o                         
 -12   0  11        503.17        467.32        40.77 o                         
 -10   0  11         39.57         43.40         9.22 o                         
  -8   0  11        101.14         86.69         9.55 o                         
  -6   0  11       1026.22        961.43        27.33 o                         
  -4   0  11         13.76         18.88         8.71 o                         
  -2   0  11          0.81          8.88         6.53 o                         
   0   0  11        298.40        328.01        14.08 o                         
   2   0  11          9.77         20.25         7.93 o                         
   4   0  11        517.10        489.56        17.34 o                         
   6   0  11          0.48         -5.66         5.87 o                         
   8   0  11        730.68        728.19        22.68 o                         
  10   0  11         62.03         81.69        10.86 o                         
  12   0  11         12.39          2.69         6.12 o                         
  14   0  11        823.68        787.49        24.54 o                         
  16   0  11        456.79        441.54        56.63 o                         
  18   0  11         73.25         52.85        12.08 o                         
  20   0  11        451.68        496.10        16.28 o                         
  22   0  11        131.25        125.18         9.57 o                         
  24   0  11         27.51         22.66         5.34 o                         
 -35   1  11         44.00         34.14         8.66 o                         
 -33   1  11        304.01        309.93        11.30 o                         
 -31   1  11         76.11         74.79        11.24 o                         
 -29   1  11        653.68        686.75        15.91 o                         
 -27   1  11        512.22        539.32        15.54 o                         
 -25   1  11        119.99        109.13         9.36 o                         
 -23   1  11        663.55        752.61        22.45 o                         
 -21   1  11        256.94        271.88        11.56 o                         
 -19   1  11        542.31        596.67        21.77 o                         
 -17   1  11       1050.99       1086.06        32.45 o                         
 -15   1  11        257.56        229.53        14.80 o                         
 -13   1  11        166.10        173.17        20.76 o                         
 -11   1  11        959.64        903.41        27.84 o                         
  -9   1  11        238.61        205.85        13.82 o                         
  -7   1  11       1750.90       1658.45        38.11 o                         
  -5   1  11        777.06        743.31        43.41 o                         
  -3   1  11        337.37        355.80        15.48 o                         
  -1   1  11        919.38        986.95        55.84 o                         
   1   1  11        420.73        454.64        17.08 o                         
   3   1  11        492.69        445.35        16.81 o                         
   5   1  11        659.18        574.22        23.03 o                         
   7   1  11         27.12          4.09         6.70 o                         
   9   1  11        461.29        394.87        21.14 o                         
  11   1  11        131.33        152.51        15.10 o                         
  13   1  11        103.14         64.93        12.84 o                         
  15   1  11        233.31        273.31        12.28 o                         
  17   1  11        193.77        152.89        10.40 o                         
  19   1  11         34.40         55.62        14.35 o                         
  21   1  11         83.28         81.33         8.89 o                         
  23   1  11         91.73        100.28        17.37 o                         
  25   1  11        203.84        226.37        11.17 o                         
 -32   2  11        219.81        207.68        12.65 o                         
 -30   2  11         38.33         41.32         8.94 o                         
 -28   2  11        576.45        628.48        21.25 o                         
 -26   2  11        383.76        415.54        12.87 o                         
 -24   2  11         80.56         91.36        12.84 o                         
 -22   2  11         99.31        112.82         9.22 o                         
 -20   2  11        215.75        182.28         9.69 o                         
 -18   2  11          6.74         16.53         5.36 o                         
 -16   2  11         56.11         66.14        13.55 o                         
 -14   2  11        443.15        445.69        14.00 o                         
 -12   2  11        708.70        711.47        24.08 o                         
 -10   2  11       1646.08       1590.81        44.52 o                         
  -8   2  11        892.09        860.97        27.62 o                         
  -6   2  11       1057.82       1056.84        39.64 o                         
  -4   2  11        279.79        237.24        14.43 o                         
  -2   2  11         40.78         41.98         7.93 o                         
   0   2  11        511.31        487.44        21.79 o                         
   2   2  11        718.74        694.36        26.12 o                         
   4   2  11        560.54        519.44        25.67 o                         
   6   2  11          0.95          0.00         8.31 o                         
   8   2  11        476.24        423.82        15.48 o                         
  10   2  11        349.34        341.59        15.48 o                         
  12   2  11        329.86        318.63        12.81 o                         
  14   2  11        179.03        159.69         9.87 o                         
  16   2  11        512.75        453.82        14.95 o                         
  18   2  11        509.08        493.53        15.74 o                         
  20   2  11        445.44        486.98        15.48 o                         
  22   2  11         84.50         78.65         8.34 o                         
 -31   3  11         28.70         26.98         6.14 o                         
 -29   3  11        280.41        253.84         9.59 o                         
 -27   3  11         71.89         92.40        11.33 o                         
 -25   3  11         19.87         26.00         9.69 o                         
 -23   3  11          6.84          4.19         4.53 o                         
 -21   3  11         50.93         40.58         6.51 o                         
 -19   3  11        134.60        112.77         9.90 o                         
 -17   3  11         74.47         50.44         6.72 o                         
 -15   3  11        405.12        408.79        13.46 o                         
 -13   3  11        396.92        361.81        14.99 o                         
 -11   3  11       1142.86       1284.02        30.12 o                         
  -9   3  11        840.63        814.48        25.56 o                         
  -7   3  11        720.84        724.67        23.58 o                         
  -5   3  11         81.34         69.90        12.08 o                         
  -3   3  11         52.35         43.20         7.19 o                         
  -1   3  11        343.66        390.98        31.90 o                         
   1   3  11        119.95        126.37        13.62 o                         
   3   3  11        413.65        373.78        16.38 o                         
   5   3  11        422.48        385.55        25.39 o                         
   7   3  11        174.87        166.96        27.18 o                         
   9   3  11        382.29        395.00        39.64 o                         
  11   3  11         39.60         45.12        14.35 o                         
  13   3  11         48.88         48.00         8.49 o                         
  15   3  11          9.61         10.57         8.31 o                         
  17   3  11          2.79          5.06         4.51 o                         
  19   3  11         28.60         30.31         5.05 o                         
  21   3  11         51.53         62.82         9.83 o                         
 -26   4  11        225.57        264.25        23.41 o                         
 -24   4  11         35.52         32.86         6.40 o                         
 -22   4  11        110.04        147.22        11.31 o                         
 -20   4  11         33.94         37.18         5.92 o                         
 -18   4  11         46.49         76.55        11.07 o                         
 -16   4  11         69.21         59.65        13.59 o                         
 -14   4  11         83.94         73.30         8.70 o                         
 -12   4  11         18.37         13.59         5.52 o                         
 -10   4  11         34.34         48.32        11.33 o                         
  -8   4  11        193.28        219.83        12.16 o                         
  -6   4  11        110.74        122.22        10.93 o                         
  -4   4  11         34.74         24.16         6.04 o                         
  -2   4  11         65.68         72.56        29.45 o                         
   0   4  11        236.80        209.95        10.93 o                         
   2   4  11        171.61        150.63         9.58 o                         
   4   4  11        131.07        152.54        10.13 o                         
   6   4  11         66.96         55.47         6.62 o                         
   8   4  11          4.28          5.15         4.63 o                         
  10   4  11        175.39        189.60         9.63 o                         
  12   4  11        235.85        229.88         9.13 o                         
  14   4  11         60.01         62.67         7.26 o                         
  16   4  11         45.81         34.98         5.22 o                         
 -19   5  11         44.76         49.83        11.33 o                         
 -17   5  11         26.62         37.75        11.33 o                         
 -15   5  11         69.99         74.77        11.03 o                         
 -13   5  11        205.22        187.04        11.73 o                         
 -11   5  11        163.71        188.72        13.97 o                         
  -9   5  11        144.61        143.91        10.95 o                         
  -7   5  11        243.33        238.63        11.87 o                         
  -5   5  11        333.64        398.78        16.61 o                         
  -3   5  11         31.36         54.36        18.12 o                         
  -1   5  11        205.43        273.41        13.97 o                         
   1   5  11        192.42        202.40        14.96 o                         
   3   5  11         70.06         72.77         8.97 o                         
   5   5  11        194.60        194.77        11.13 o                         
   7   5  11        363.04        338.33        14.72 o                         
   9   5  11        450.12        382.79        29.45 o                         
 -15  -5  12         66.70         55.12         6.04 o                         
 -13  -5  12        113.75        116.27         7.55 o                         
 -11  -5  12        187.68        194.79         9.82 o                         
  -9  -5  12         80.40         86.83         6.80 o                         
  -7  -5  12         93.94        121.56         7.55 o                         
  -5  -5  12        112.01        132.14        18.50 o                         
  -3  -5  12        247.30        226.19        14.72 o                         
  -1  -5  12        160.30        177.43         9.82 o                         
   3  -5  12         10.92          1.51         6.80 o                         
 -24  -4  12         19.37          5.29        10.57 o                         
 -22  -4  12        137.85        127.60        18.12 o                         
 -20  -4  12        234.70        267.27        21.90 o                         
 -16  -4  12         61.90         52.36         5.44 o                         
 -14  -4  12         78.86         66.34         6.25 o                         
 -12  -4  12        120.12        117.33        10.57 o                         
 -10  -4  12          4.84          3.78         3.38 o                         
  -8  -4  12         30.43         33.48         4.41 o                         
  -6  -4  12         31.72         21.42         4.34 o                         
  -4  -4  12        101.49        118.19         6.65 o                         
  -2  -4  12         39.28         52.95         6.74 o                         
   0  -4  12        189.57        172.66         8.31 o                         
   2  -4  12        139.01        124.02         7.60 o                         
   4  -4  12         47.66         53.51         8.89 o                         
   6  -4  12          8.60          3.93        12.08 o                         
   8  -4  12        288.13        304.18        17.74 o                         
  10  -4  12        120.89        102.97        11.70 o                         
  12  -4  12         15.24         10.96         6.80 o                         
 -27  -3  12          3.09          3.78         8.31 o                         
 -25  -3  12         73.35         55.12        15.86 o                         
 -23  -3  12         14.75         27.34        18.88 o                         
 -21  -3  12         43.01         52.64        11.33 o                         
 -19  -3  12        272.72        274.18        14.30 o                         
 -17  -3  12         33.89         55.21        14.79 o                         
 -15  -3  12        477.71        424.14        12.62 o                         
 -13  -3  12        808.26        759.82        46.06 o                         
 -11  -3  12        524.81        586.26        17.88 o                         
  -9  -3  12         44.21         48.21         5.39 o                         
  -7  -3  12         94.68         97.28         7.18 o                         
  -5  -3  12         88.63         86.06         7.38 o                         
  -3  -3  12         27.69         32.43         6.70 o
[truncated: 48,844 more chars]
